# Supplementary material for: Altered transcriptional and chromatin responses to rhinovirus in bronchial epithelial cells from adults with asthma
Source: Commun Biol. 2020 Nov 13;3:678. doi: 10.1038/s42003-020-01411-4 (PMC7666152; doi:10.1038/s42003-020-01411-4)
Supplement: Supplementary file 4 — Supplementary Data 1 [file 42003_2020_1411_MOESM4_ESM.xlsx]

## Sheet: Sheet1
Supplementary Data 1: Clinical Demographics for Bronchial Epithelial Cells
	Sample ID	Asthma	Age	Sex	Ethnicity	Cause of Death	Medication/Indications
In vitro (cultured) cells for ATAC-Seq and RNA-Seq	1	Yes	45	M	Caucasian	Stroke	n/i
	2	Yes	25	M	Caucasian	Overdose	none
	3	Yes	57	F	Caucasian	Stroke	Aspirin, Cardizem, Plavix, Digoxin, Lasix, Glipizide, Insulin, Simvastatin used for CAD, A-Fib, Cholestrol, Diabetes.
	4	Yes	27	F	Caucasian	Asthma	n/i
	5	Yes	37	F	Caucasian	Trauma	n/i
	6	Yes	60	F	Caucasian	Stroke	HTN, DM, GERD, Bipolar, Inhaler for Asthma Medication
	7	Yes	65	M	Caucasian	Stroke	Steroids for Respiratory Problems, Albuterol, Escitalopram 10mg, Benicar 12.5mg, Vytorin 40mg, Diazepam 10mg, Clonazepan 2mg, Nasonex, Tudrorza Pressair, Senna-s, Hydrocortisone Suppository, Zovirax, Oxycodone.
	8	Yes	23	M	Caucasian	Overdose	Anxiety and Insomnia
	9	Yes	76	F	Caucasian	Stroke	BP, Cholestrol and Osteoporosis
	10	No	54	F	Caucasian	Stroke	n/i
	11	No	73	M	Caucasian	Stroke	Lexapro, Synthroid
	12	No	50	M	Caucasian	Cardiovascular	Amiodarone, Carvedilol, Ciprofloxacin, Clopidogrel, Cyclobenzoprine, Digoxin, Enalapril, Farosemide, Hydrocodone, Loxazepam, Sotalol, Trazodone, Warafin.
	13	No	58	F	Caucasian	Trauma	n/i
	14	No	70	M	Caucasian	Stroke	Procardia 90 for Hypertension, Baby Aspirin, Centrum Silver.
	15	No	48	F	Caucasian	Stroke	Atenolol for High Blood Pressure
	16	No	65	M	Caucasian	Stroke	Aspirin Daily
	17	No	67	M	Caucasian	Stroke	n/i
	18	No	59	M	Caucasian	Anoxia	Paxil
Ex vivo cells for Hi-C	19	Yes	29	F	Caucasian	Stroke	n/i
	20	Yes	61	M	Asian Indian	Anaphylaxis	Lipitor, Singulair, Cozar for High Blood Pressure, Glucosamine
	21	Yes	29	M	Caucasian	Overdose	Inhalers for Asthma
	22	Yes	44	F	Hispanic	Cardiovascular	Albuterol, Asthma, Depression, Pain and HTN
	23	No	22	M	Caucasian	Trauma	none
	24	No	62	M	Caucasian	Stroke	HTN, Diabetes
	25	No	55	M	Hispanic	Stroke	Hypertension
	26	No	49	M	Caucasian	Trauma	none
n/i indicates no information on medication use available
none indicates no medication use
