# Supplementary material for: Altered transcriptional and chromatin responses to rhinovirus in bronchial epithelial cells from adults with asthma
Source: Commun Biol. 2020 Nov 13;3:678. doi: 10.1038/s42003-020-01411-4 (PMC7666152; doi:10.1038/s42003-020-01411-4)
Supplement: Supplementary file 5 — Supplementary Data 2 [file 42003_2020_1411_MOESM5_ESM.xlsx]

## Sheet: Table S2--Table of all DEGs 202
Supplementary Data 2: RV-Response in Cases and Controls for All Expressed Genes
		RV Association in Asthma Cases		RV Association in Controls		Asthma Association in Veh Treated		Asthma Association in RV Treated
Ensembl_Gene_ID	Gene	log2FC	FDR adj p-value	log2FC	FDR adj p-value	log2FC	FDR adj p-value	log2FC	FDR adj p-value
ENSG00000000419.12_1	DPM1	-0.29	0.235	-0.22	0.295	-0.15	0.776	-0.22	0.528
ENSG00000000457.13_1	SCYL3	0.03	0.83	-0.1	0.437	0.16	0.512	0.32	0.089
ENSG00000000460.16_2	C1orf112	0.1	0.578	0	0.991	0.27	0.298	0.38	0.114
ENSG00000000971.15_1	CFH	0.21	0.164	0.1	0.456	-0.06	0.853	0.05	0.874
ENSG00000001036.13_1	FUCA2	-0.19	0.0478	0.08	0.441	0.01	0.959	-0.25	0.0789
ENSG00000001084.10_2	GCLC	-0.43	0.0148	-0.53	0.00212	0.56	0.0619	0.65	0.0362
ENSG00000001167.14_1	NFYA	0.19	0.109	-0.02	0.902	-0.13	0.618	0.08	0.645
ENSG00000001460.17_1	STPG1	0.15	0.048	0.18	0.0409	0.1	0.592	0.06	0.663
ENSG00000001461.16_1	NIPAL3	0.08	0.575	0.01	0.969	0.09	0.746	0.17	0.412
ENSG00000001561.6_1	ENPP4	-0.55	0.0224	-0.68	0.0292	-0.05	0.945	0.09	0.877
ENSG00000001617.11_1	SEMA3F	0.36	0.134	0.1	0.715	0.18	0.756	0.42	0.233
ENSG00000001626.14_2	CFTR	-0.83	0.000126	-0.92	4.46e-05	-0.45	0.312	-0.35	0.257
ENSG00000001629.9_2	ANKIB1	0.67	0.000716	0.4	0.0384	-0.27	0.507	-0.01	0.982
ENSG00000001630.15_2	CYP51A1	0.3	0.0832	0.43	0.0521	0.59	0.0528	0.46	0.162
ENSG00000001631.15_2	KRIT1	-0.08	0.515	0.21	0.163	0.37	0.154	0.07	0.754
ENSG00000002016.17_2	RAD52	-0.17	0.147	-0.16	0.196	0.1	0.701	0.09	0.658
ENSG00000002079.12_1	MYH16	0.59	0.0267	0.96	0.00141	-0.8	0.0782	-1.17	0.018
ENSG00000002330.13_1	BAD	-0.12	0.46	-0.09	0.597	-0.05	0.891	-0.1	0.733
ENSG00000002549.12_1	LAP3	1.96	1.76e-17	2.41	4.48e-23	-0.01	0.977	-0.47	0.165
ENSG00000002587.9_2	HS3ST1	0.4	0.00424	0.67	1.03e-06	-0.41	0.0925	-0.68	0.000743
ENSG00000002822.15_2	MAD1L1	0.27	0.182	0.6	0.0125	0.28	0.607	-0.05	0.894
ENSG00000002834.17_2	LASP1	0.49	0.00849	0.11	0.636	-0.11	0.826	0.26	0.406
ENSG00000002919.14_1	SNX11	0.26	0.0308	0.36	0.00182	0.07	0.779	-0.03	0.896
ENSG00000003056.3	M6PR	0.02	0.878	0.08	0.469	-0.03	0.911	-0.07	0.617
ENSG00000003137.8_1	CYP26B1	0.55	0.00157	-0.06	0.821	0.08	0.878	0.68	0.00843
ENSG00000003147.17_1	ICA1	-0.23	0.0699	-0.02	0.908	-0.01	0.965	-0.22	0.294
ENSG00000003249.13_1	DBNDD1	-0.07	0.718	0.1	0.618	0.22	0.593	0.05	0.893
ENSG00000003393.14_2	ALS2	0.16	0.408	0.08	0.676	0.12	0.758	0.21	0.447
ENSG00000003400.14_2	CASP10	0.69	1e-05	0.44	0.00173	-0.57	0.0115	-0.33	0.143
ENSG00000003402.19_2	CFLAR	0.49	4.06e-05	0.62	8.5e-10	-0.03	0.885	-0.19	0.341
ENSG00000003436.14_1	TFPI	-0.67	0.00121	-1.06	5.07e-07	-0.9	0.015	-0.51	0.0547
ENSG00000003509.15_1	NDUFAF7	-0.27	0.015	-0.1	0.398	0.05	0.811	-0.12	0.574
ENSG00000003756.16_2	RBM5	0.01	0.932	0.01	0.933	0.17	0.454	0.16	0.394
ENSG00000004059.10_2	ARF5	-0.23	0.0878	0.11	0.49	0.13	0.663	-0.21	0.364
ENSG00000004142.11_1	POLDIP2	-0.01	0.966	0.27	0.0263	0.18	0.492	-0.09	0.647
ENSG00000004399.12_2	PLXND1	0.12	0.61	-0.3	0.164	-0.31	0.525	0.12	0.735
ENSG00000004455.16_1	AK2	-0.08	0.326	0.29	0.0135	0.18	0.357	-0.2	0.23
ENSG00000004468.12_1	CD38	1.53	6.41e-06	2.58	6.89e-15	0.07	0.884	-1.07	0.051
ENSG00000004478.7_1	FKBP4	0.04	0.842	0.66	0.00101	0.55	0.0848	-0.07	0.822
ENSG00000004487.15_2	KDM1A	0.05	0.77	0.2	0.235	0.17	0.637	0.01	0.961
ENSG00000004534.14_2	RBM6	-0.11	0.48	0.26	0.098	0.3	0.294	-0.07	0.812
ENSG00000004660.14_1	CAMKK1	0.09	0.641	-0.17	0.368	0.53	0.0737	0.79	0.000852
ENSG00000004700.15_2	RECQL	0.02	0.895	0.27	0.217	0.32	0.45	0.08	0.705
ENSG00000004766.15_1	CCDC132	-0.03	0.844	-0.24	0.0869	-0.02	0.951	0.19	0.433
ENSG00000004779.9_1	NDUFAB1	-0.2	0.416	-0.27	0.25	-0.22	0.664	-0.17	0.639
ENSG00000004799.7_1	PDK4	-0.68	0.00189	-0.67	0.000403	-0.01	0.992	-0.01	0.982
ENSG00000004864.13_1	SLC25A13	0.1	0.317	0.2	0.0522	0.23	0.206	0.14	0.35
ENSG00000004866.19_2	ST7	-0.07	0.609	-0.03	0.836	-0.04	0.877	-0.09	0.75
ENSG00000004897.11_2	CDC27	0.03	0.768	0.17	0.126	0.09	0.716	-0.05	0.8
ENSG00000004975.11_1	DVL2	0.1	0.555	-0.05	0.797	0.31	0.335	0.46	0.0463
ENSG00000005001.9_1	PRSS22	0.49	0.0381	0.58	0.0105	-0.49	0.271	-0.6	0.0987
ENSG00000005007.12_1	UPF1	0.6	0.0344	0.26	0.357	0.09	0.894	0.41	0.307
ENSG00000005020.12_2	SKAP2	-0.38	0.00957	-0.32	0.0114	-0.28	0.234	-0.34	0.131
ENSG00000005059.15_2	CCDC109B	0.25	0.148	0.81	3.86e-06	0.14	0.688	-0.47	0.0767
ENSG00000005075.15_1	POLR2J	-0.24	0.29	-0.38	0.0982	-0.29	0.573	-0.16	0.669
ENSG00000005100.12_2	DHX33	-0.04	0.881	-0.11	0.702	-0.33	0.523	-0.26	0.584
ENSG00000005102.12_1	MEOX1	1.32	2.56e-09	1.09	5e-08	-0.24	0.482	0	0.996
ENSG00000005156.11_2	LIG3	0.46	0.0298	0.36	0.0639	0.24	0.631	0.35	0.142
ENSG00000005175.9_2	RPAP3	-0.17	0.118	0.08	0.374	0.2	0.244	-0.05	0.813
ENSG00000005189.19_1	AC004381.6	-0.16	0.308	-0.11	0.484	0.24	0.443	0.22	0.294
ENSG00000005194.14_2	CIAPIN1	-0.06	0.584	0.12	0.269	-0.06	0.796	-0.22	0.168
ENSG00000005206.12	SPPL2B	0.28	0.0807	0.02	0.935	-0.12	0.774	0.13	0.596
ENSG00000005238.19_1	FAM214B	0.33	0.0078	0.15	0.283	-0.33	0.11	-0.15	0.558
ENSG00000005243.9_2	COPZ2	-0.37	0.00864	-0.1	0.572	-0.05	0.898	-0.31	0.215
ENSG00000005249.12_1	PRKAR2B	-0.2	0.44	-0.18	0.488	-0.3	0.599	-0.31	0.444
ENSG00000005339.14_2	CREBBP	0.33	0.0471	-0.2	0.192	-0.38	0.174	0.15	0.585
ENSG00000005436.13_2	GCFC2	-0.22	0.0475	0.03	0.773	0.23	0.286	-0.02	0.918
ENSG00000005448.16_1	WDR54	-0.22	0.0381	-0.11	0.343	-0.15	0.497	-0.24	0.152
ENSG00000005469.11_1	CROT	-0.47	0.008	-0.76	4.14e-09	-0.14	0.714	0.18	0.485
ENSG00000005483.20_2	KMT2E	-0.29	0.00361	-0.09	0.41	0.14	0.524	-0.05	0.777
ENSG00000005486.16_1	RHBDD2	-0.09	0.442	-0.17	0.118	-0.05	0.844	0.04	0.87
ENSG00000005700.14_1	IBTK	0.21	0.15	0.03	0.894	0.03	0.941	0.22	0.419
ENSG00000005801.16_2	ZNF195	-0.2	0.0996	-0.27	0.0249	-0.45	0.0227	-0.38	0.0206
ENSG00000005810.13	MYCBP2	0.72	1.64e-05	0.47	0.00755	-0.14	0.684	0.1	0.785
ENSG00000005812.10_2	FBXL3	-0.21	0.3	-0.39	0.0375	0.28	0.449	0.43	0.183
ENSG00000005882.11_2	PDK2	-0.78	1.66e-06	-0.93	1.91e-07	-0.05	0.911	0.15	0.549
ENSG00000005884.17_1	ITGA3	0.76	0.00194	0.41	0.107	0.06	0.931	0.38	0.312
ENSG00000006007.11_1	GDE1	-0.2	0.0106	-0.26	0.00123	-0.03	0.892	0.05	0.734
ENSG00000006015.17_2	C19orf60	-0.19	0.224	0.13	0.571	0.05	0.925	-0.28	0.34
ENSG00000006016.10_1	CRLF1	0.19	0.426	0.32	0.114	-0.09	0.877	-0.19	0.646
ENSG00000006025.11_2	OSBPL7	0.15	0.463	-0.4	0.0423	-0.2	0.66	0.35	0.237
ENSG00000006042.11_1	TMEM98	-0.25	0.0358	-0.19	0.122	-0.38	0.0794	-0.42	0.0245
ENSG00000006059.3_1	KRT33A	-0.01	0.946	0.41	0.0097	0.74	0.00228	0.31	0.319
ENSG00000006062.13_1	MAP3K14	0.29	0.158	-0.16	0.448	0.3	0.469	0.7	0.00988
ENSG00000006118.14_2	TMEM132A	0.64	0.00408	0.39	0.14	-0.3	0.593	-0.06	0.892
ENSG00000006125.16_2	AP2B1	0.29	0.159	0.13	0.377	-0.25	0.474	-0.08	0.812
ENSG00000006194.9_2	ZNF263	0	0.982	0.11	0.53	0.08	0.82	-0.02	0.962
ENSG00000006210.6_1	CX3CL1	0.9	0.00525	0.82	5.45e-06	-1.02	0.00752	-0.96	0.034
ENSG00000006282.20_2	SPATA20	0.08	0.674	-0.1	0.572	-0.4	0.241	-0.22	0.411
ENSG00000006327.13_1	TNFRSF12A	0.14	0.375	0.55	0.000265	-0.3	0.292	-0.73	0.000854
ENSG00000006432.15_2	MAP3K9	0.62	0.00397	0.2	0.31	-0.35	0.334	0.07	0.876
ENSG00000006451.7_2	RALA	0.01	0.924	0.41	0.000155	-0.06	0.786	-0.49	0.00189
ENSG00000006453.13_2	BAIAP2L1	0.23	0.0208	0.35	0.000707	-0.02	0.933	-0.16	0.303
ENSG00000006459.10_1	KDM7A	0.37	0.00274	0.47	0.00138	0.42	0.0737	0.3	0.131
ENSG00000006530.15_1	AGK	0.08	0.358	0.23	0.031	0.13	0.556	-0.02	0.882
ENSG00000006534.15_1	ALDH3B1	-0.26	0.272	-0.32	0.103	0.3	0.549	0.4	0.259
ENSG00000006555.10_1	TTC22	0.43	0.0182	0.11	0.593	0.29	0.469	0.6	0.0162
ENSG00000006576.16_1	PHTF2	-0.3	0.0731	-0.4	0.0182	0.35	0.274	0.49	0.0325
ENSG00000006606.8_1	CCL26	-0.27	0.255	-0.3	0.166	0.11	0.847	0.14	0.73
ENSG00000006607.13_2	FARP2	0.17	0.339	0.16	0.396	0.49	0.0894	0.5	0.0431
ENSG00000006625.17_2	GGCT	-0.34	0.14	-0.3	0.127	0.17	0.707	0.09	0.828
ENSG00000006634.7_1	DBF4	-0.33	0.0381	0.03	0.863	0.49	0.0184	0.12	0.7
ENSG00000006652.13_2	IFRD1	-0.12	0.295	0.06	0.624	0.01	0.959	-0.15	0.406
ENSG00000006695.10_1	COX10	-0.09	0.388	-0.05	0.706	0.14	0.484	0.12	0.555
ENSG00000006704.10_2	GTF2IRD1	0.5	0.000446	0.1	0.571	-0.08	0.839	0.32	0.123
ENSG00000006712.14_2	PAF1	-0.01	0.937	0.47	0.0131	0.39	0.288	-0.12	0.64
ENSG00000006715.15_2	VPS41	-0.1	0.395	-0.12	0.287	-0.07	0.784	-0.04	0.869
ENSG00000006740.16_1	ARHGAP44	0.14	0.534	0.06	0.813	0.05	0.926	0.15	0.659
ENSG00000006744.18_2	ELAC2	0.31	0.0452	0.39	0.0336	0.26	0.498	0.17	0.491
ENSG00000006747.14_1	SCIN	0	0.988	0.38	0.136	0.7	0.0734	0.31	0.543
ENSG00000006831.9_1	ADIPOR2	0.31	0.108	0.03	0.907	-0.23	0.654	0.05	0.9
ENSG00000007038.10_1	PRSS21	-0.16	0.464	0.06	0.808	-0.26	0.57	-0.5	0.128
ENSG00000007047.14_2	MARK4	0.11	0.63	0	0.995	-0.17	0.699	-0.04	0.933
ENSG00000007062.11_2	PROM1	-0.43	0.0815	-0.66	0.00707	-0.39	0.448	-0.14	0.761
ENSG00000007080.10_1	CCDC124	-0.11	0.542	0.42	0.0216	0.13	0.77	-0.41	0.103
ENSG00000007168.12_2	PAFAH1B1	0.05	0.685	0.1	0.389	-0.03	0.921	-0.09	0.614
ENSG00000007202.14_2	KIAA0100	0.36	0.148	-0.14	0.548	0.01	0.993	0.5	0.134
ENSG00000007237.18_2	GAS7	0.49	0.0441	0.28	0.131	0.56	0.161	0.79	0.0129
ENSG00000007255.10_1	TRAPPC6A	-0.58	0.00165	-0.5	0.0239	-0.37	0.398	-0.44	0.173
ENSG00000007306.14_1	CEACAM7	-0.84	0.00803	-1.31	0.00109	-1.33	0.0457	-0.79	0.164
ENSG00000007341.18_1	ST7L	-0.29	0.00719	-0.06	0.627	0.1	0.647	-0.12	0.588
ENSG00000007376.7_1	RPUSD1	0.16	0.275	0.21	0.177	-0.03	0.942	-0.08	0.765
ENSG00000007384.15_1	RHBDF1	0.3	0.0522	0.14	0.432	0.05	0.912	0.2	0.375
ENSG00000007392.16_2	LUC7L	-0.02	0.903	0.53	0.00272	0.23	0.557	-0.33	0.109
ENSG00000007516.13_2	BAIAP3	-0.25	0.206	-0.24	0.19	0.17	0.675	0.2	0.567
ENSG00000007520.3_1	TSR3	-0.05	0.821	0.47	0.015	0.28	0.503	-0.23	0.387
ENSG00000007541.10	PIGQ	0.15	0.329	-0.19	0.288	-0.27	0.418	0.07	0.817
ENSG00000007545.15_2	CRAMP1L	0.51	0.0184	-0.2	0.453	-0.12	0.811	0.58	0.118
ENSG00000007866.18_2	TEAD3	0.31	0.0282	0.12	0.48	-0.06	0.872	0.13	0.616
ENSG00000007923.15_1	DNAJC11	0.22	0.161	0.37	0.0371	0.2	0.593	0.06	0.843
ENSG00000007933.12_2	FMO3	-0.66	0.00183	-0.39	0.0826	-0.38	0.41	-0.63	0.0723
ENSG00000007944.14_1	MYLIP	-0.73	2e-06	-0.65	2.8e-05	0.29	0.204	0.21	0.494
ENSG00000007968.6_1	E2F2	0.68	0.00491	0.27	0.289	0.82	0.0462	1.22	0.000656
ENSG00000008018.8_1	PSMB1	-0.22	0.233	-0.2	0.291	-0.12	0.776	-0.16	0.549
ENSG00000008083.13_1	JARID2	0.37	0.0459	-0.05	0.78	-0.11	0.751	0.31	0.229
ENSG00000008130.15_1	NADK	0.48	0.00217	0.66	0.000137	0.23	0.531	0.04	0.89
ENSG00000008256.15_1	CYTH3	0.6	0.00412	0.48	0.0289	0.13	0.794	0.24	0.495
ENSG00000008282.8_1	SYPL1	-0.19	0.411	-0.4	0.064	0.03	0.957	0.22	0.488
ENSG00000008283.15_2	CYB561	0.15	0.217	0.21	0.147	0.27	0.34	0.2	0.239
ENSG00000008294.20_1	SPAG9	0.24	0.0939	0.06	0.715	-0.06	0.854	0.09	0.717
ENSG00000008311.14_1	AASS	0.16	0.44	0.2	0.274	0.33	0.379	0.28	0.287
ENSG00000008323.15_1	PLEKHG6	0.33	0.0898	0.27	0.172	0.64	0.0577	0.69	0.0107
ENSG00000008324.10_1	SS18L2	-0.2	0.54	-0.35	0.166	-0.33	0.584	-0.21	0.648
ENSG00000008382.15_2	MPND	-0.38	0.0379	0.31	0.164	0.48	0.172	-0.21	0.539
ENSG00000008394.12_2	MGST1	-0.33	0.21	-0.5	0.0299	0.05	0.942	0.21	0.588
ENSG00000008405.11_2	CRY1	0.05	0.74	-0.32	0.0127	-0.06	0.834	0.32	0.139
ENSG00000008441.16_2	NFIX	-0.08	0.751	0.31	0.149	0.37	0.418	0.01	0.98
ENSG00000008513.14_2	ST3GAL1	0.06	0.674	-0.07	0.567	-0.41	0.047	-0.27	0.119
ENSG00000008517.16_2	IL32	0.03	0.885	0.14	0.591	-1.29	0.000409	-1.39	3.86e-05
ENSG00000008710.18_2	PKD1	0.34	0.117	-0.2	0.284	-0.21	0.622	0.34	0.285
ENSG00000008735.13_1	MAPK8IP2	1.27	1.27e-07	0.91	6.03e-06	-0.56	0.109	-0.23	0.562
ENSG00000008838.18_2	MED24	0.28	0.0564	0.07	0.666	-0.28	0.335	-0.05	0.863
ENSG00000008853.16_1	RHOBTB2	0.33	0.0813	0	0.989	0.01	0.986	0.34	0.255
ENSG00000008869.11_1	HEATR5B	0.21	0.507	-0.29	0.315	0.04	0.964	0.56	0.163
ENSG00000008952.16_1	SEC62	-0.33	0.0805	-0.28	0.0928	-0.2	0.608	-0.26	0.328
ENSG00000008988.9_1	RPS20	-0.13	0.695	-0.34	0.278	-0.35	0.613	-0.16	0.752
ENSG00000009307.15_2	CSDE1	0.06	0.608	0.06	0.681	0.16	0.543	0.16	0.365
ENSG00000009335.17_2	UBE3C	0.39	0.0726	0.19	0.347	0.12	0.796	0.32	0.324
ENSG00000009413.15_2	REV3L	-0.16	0.266	-0.21	0.136	0.09	0.746	0.15	0.578
ENSG00000009765.14_1	IYD	-0.28	0.0872	-0.63	0.00122	-0.11	0.811	0.21	0.493
ENSG00000009780.15_2	FAM76A	-0.1	0.592	-0.06	0.777	0	0.996	-0.05	0.883
ENSG00000009790.14_1	TRAF3IP3	0.32	0.0945	0.29	0.211	-0.43	0.257	-0.4	0.23
ENSG00000009830.11_2	POMT2	0.34	0.0435	0.15	0.375	-0.16	0.692	0.04	0.911
ENSG00000009844.15_1	VTA1	-0.16	0.263	-0.12	0.415	-0.03	0.925	-0.08	0.757
ENSG00000009954.10_1	BAZ1B	0.08	0.607	0.42	0.0153	0.18	0.631	-0.15	0.513
ENSG00000010017.12_1	RANBP9	0.02	0.912	-0.32	0.0527	0.12	0.729	0.44	0.102
ENSG00000010030.13_2	ETV7	3.07	1.03e-15	3.29	2.37e-22	-0.45	0.279	-0.72	0.138
ENSG00000010072.15_1	SPRTN	-0.07	0.551	0.12	0.186	0.03	0.917	-0.15	0.241
ENSG00000010165.19_2	METTL13	0.2	0.131	0.27	0.0601	-0.03	0.933	-0.12	0.551
ENSG00000010219.13_2	DYRK4	-0.27	0.134	-0.39	0.0512	-0.27	0.541	-0.16	0.57
ENSG00000010244.17_2	ZNF207	0.08	0.469	0.16	0.153	0	0.993	-0.08	0.67
ENSG00000010256.10_1	UQCRC1	-0.1	0.387	0.08	0.514	0.19	0.417	0.01	0.962
ENSG00000010270.13_1	STARD3NL	-0.2	0.112	0.04	0.761	-0.21	0.368	-0.45	0.00701
ENSG00000010278.12_2	CD9	-0.11	0.437	0.14	0.303	0.64	0.00116	0.39	0.0568
ENSG00000010292.12_2	NCAPD2	0.45	0.0603	-0.06	0.838	0.44	0.41	0.96	0.00304
ENSG00000010295.19_2	IFFO1	0.33	0.0722	0.19	0.368	0.12	0.787	0.2	0.547
ENSG00000010310.8_2	GIPR	-0.23	0.166	0.15	0.444	0.23	0.55	-0.16	0.577
ENSG00000010318.20_2	PHF7	-0.51	1.63e-05	-0.37	0.0292	0.24	0.384	0.11	0.695
ENSG00000010322.15_1	NISCH	0.21	0.274	-0.39	0.0446	-0.16	0.719	0.46	0.0801
ENSG00000010361.13_2	FUZ	-0.35	0.164	-0.04	0.886	0.29	0.522	-0.01	0.993
ENSG00000010438.16_2	PRSS3	0.24	0.304	0.5	0.0263	0.82	0.0523	0.55	0.116
ENSG00000010539.11_2	ZNF200	-0.05	0.637	0.26	0.0226	0.17	0.468	-0.14	0.33
ENSG00000010610.9_2	CD4	-0.11	0.581	-0.24	0.111	-0.05	0.905	0.1	0.784
ENSG00000010626.14_2	LRRC23	-0.38	0.0048	0.22	0.285	0.35	0.266	-0.22	0.46
ENSG00000010704.18_2	HFE	-0.23	0.137	0.05	0.766	0.38	0.0973	0.09	0.791
ENSG00000010803.16_1	SCMH1	0.13	0.309	-0.18	0.102	-0.17	0.435	0.15	0.499
ENSG00000010810.17_2	FYN	0.23	0.135	0.47	0.00494	-0.12	0.768	-0.37	0.101
ENSG00000010818.8_1	HIVEP2	0.53	0.101	0.01	0.975	-0.16	0.814	0.31	0.566
ENSG00000011007.12_1	TCEB3	0.1	0.401	0.58	3.64e-05	0.25	0.375	-0.23	0.127
ENSG00000011009.10_1	LYPLA2	0.01	0.922	0.11	0.311	-0.12	0.605	-0.22	0.164
ENSG00000011021.21_2	CLCN6	0.29	0.099	0.05	0.757	0.04	0.907	0.29	0.225
ENSG00000011028.13_1	MRC2	0.62	0.0424	0.15	0.708	-0.03	0.974	0.42	0.403
ENSG00000011105.11_2	TSPAN9	0.16	0.211	0.14	0.324	0.05	0.881	0.03	0.909
ENSG00000011114.14_2	BTBD7	0.11	0.477	-0.34	0.0298	-0.21	0.442	0.23	0.396
ENSG00000011132.11_2	APBA3	0.15	0.254	0.18	0.155	-0.06	0.85	-0.1	0.627
ENSG00000011143.16_2	MKS1	-0.24	0.0663	-0.26	0.157	0.04	0.919	0.06	0.864
ENSG00000011198.7_1	ABHD5	-0.24	0.0166	-0.3	0.00329	-0.12	0.566	-0.06	0.777
ENSG00000011243.17_2	AKAP8L	0.02	0.94	0.55	0.0299	0.43	0.391	-0.12	0.689
ENSG00000011258.15_2	MBTD1	-0.17	0.231	-0.51	0.000221	-0.24	0.375	0.1	0.674
ENSG00000011260.13_1	UTP18	-0.01	0.952	0.36	0.000409	0.28	0.117	-0.1	0.592
ENSG00000011275.18_2	RNF216	0.24	0.0597	0.13	0.272	-0.05	0.879	0.07	0.72
ENSG00000011295.15_2	TTC19	-0.21	0.0312	-0.05	0.666	0.08	0.715	-0.08	0.639
ENSG00000011304.18_2	PTBP1	0.48	0.000513	0.37	0.012	0.19	0.552	0.3	0.118
ENSG00000011332.19_2	DPF1	-0.03	0.892	0.18	0.276	0.23	0.485	0	1
ENSG00000011347.9_2	SYT7	-0.08	0.745	-0.42	0.0481	0.15	0.755	0.5	0.149
ENSG00000011376.9_2	LARS2	0.42	0.0608	0.34	0.111	0.18	0.697	0.26	0.485
ENSG00000011405.13_2	PIK3C2A	0.28	0.29	-0.3	0.261	-0.06	0.931	0.53	0.171
ENSG00000011422.11_1	PLAUR	1.35	1.78e-11	2.24	4.87e-19	-0.61	0.0268	-1.54	2.1e-06
ENSG00000011426.10_2	ANLN	0.2	0.347	0.32	0.155	0.99	0.00526	0.87	0.00527
ENSG00000011451.17_2	WIZ	0.32	0.162	-0.07	0.787	-0.22	0.592	0.17	0.717
ENSG00000011454.16_2	RABGAP1	0.13	0.453	0.02	0.922	0.43	0.126	0.56	0.0151
ENSG00000011478.11_1	QPCTL	-0.29	0.111	0.06	0.757	0.11	0.773	-0.24	0.46
ENSG00000011485.14_1	PPP5C	0.08	0.589	0.43	0.00349	0.31	0.295	-0.03	0.88
ENSG00000011523.13_1	CEP68	-0.49	0.000755	-0.88	7.79e-09	0.13	0.691	0.56	0.00619
ENSG00000011566.14_2	MAP4K3	0.02	0.897	-0.03	0.86	0.07	0.835	0.11	0.671
ENSG00000011638.10_2	TMEM159	-0.29	0.072	0.15	0.288	-0.14	0.708	-0.57	0.0109
ENSG00000012048.20_2	BRCA1	0.17	0.231	0.39	0.0215	0.63	0.0192	0.43	0.039
ENSG00000012061.15_2	ERCC1	0.06	0.647	0.39	0.00101	0.15	0.551	-0.18	0.335
ENSG00000012171.18_2	SEMA3B	0.64	0.00728	0.96	2.97e-05	-0.52	0.232	-0.87	0.0137
ENSG00000012223.12_1	LTF	-0.18	0.356	-0.36	0.146	-0.49	0.262	-0.28	0.44
ENSG00000012232.8_1	EXTL3	0.6	0.0475	-0.09	0.79	0.05	0.951	0.75	0.0486
ENSG00000012660.13_2	ELOVL5	-0.13	0.294	-0.22	0.0797	0.13	0.663	0.22	0.234
ENSG00000012779.10_1	ALOX5	-0.1	0.764	-0.26	0.426	-0.43	0.57	-0.25	0.657
ENSG00000012822.15_2	CALCOCO1	-0.14	0.446	-0.28	0.0912	-0.11	0.794	0.05	0.88
ENSG00000012963.14_2	UBR7	-0.03	0.855	-0.3	0.036	0.19	0.496	0.46	0.0247
ENSG00000012983.11_1	MAP4K5	-0.06	0.557	0.05	0.647	0.27	0.125	0.16	0.282
ENSG00000013016.15_2	EHD3	0.45	0.0247	0.26	0.283	-0.18	0.724	0.02	0.972
ENSG00000013275.7_1	PSMC4	-0.04	0.707	0.23	0.0336	0.01	0.965	-0.26	0.0987
ENSG00000013288.8_1	MAN2B2	0.36	0.0259	-0.06	0.767	-0.08	0.85	0.34	0.196
ENSG00000013297.10_2	CLDN11	0.07	0.731	0.11	0.599	-0.65	0.0454	-0.68	0.0185
ENSG00000013306.15_2	SLC25A39	-0.01	0.936	0.18	0.0783	0.07	0.779	-0.12	0.488
ENSG00000013364.18_2	MVP	0.42	0.0299	0.61	0.013	0.18	0.729	-0.02	0.96
ENSG00000013374.15_2	NUB1	0.61	3.96e-06	0.99	5.62e-13	0.09	0.631	-0.33	0.149
ENSG00000013375.15_2	PGM3	-0.02	0.869	0.08	0.441	-0.23	0.222	-0.33	0.062
ENSG00000013392.7_1	RWDD2A	-0.35	0.00726	-0.54	0.00276	-0.39	0.161	-0.21	0.424
ENSG00000013441.15_1	CLK1	-0.23	0.281	-0.58	0.0011	-0.45	0.2	-0.1	0.785
ENSG00000013503.9_1	POLR3B	0.08	0.652	0.06	0.731	0.39	0.147	0.41	0.0714
ENSG00000013523.9_2	ANGEL1	0.28	0.236	-0.35	0.0728	-0.25	0.561	0.38	0.239
ENSG00000013561.17_2	RNF14	-0.09	0.493	-0.17	0.142	-0.18	0.471	-0.1	0.667
ENSG00000013573.16_2	DDX11	0.43	0.042	0.38	0.1	0.48	0.289	0.52	0.0841
ENSG00000013583.8_2	HEBP1	-0.06	0.69	0.24	0.0483	0.03	0.923	-0.25	0.184
ENSG00000013588.6_2	GPRC5A	0.67	8.59e-05	0.72	2.06e-07	-0.55	0.0116	-0.62	0.0292
ENSG00000013725.14_1	CD6	0.3	0.0955	0.4	0.013	0.57	0.033	0.51	0.0376
ENSG00000013810.18_2	TACC3	0.15	0.469	0.68	0.00365	0.93	0.0158	0.4	0.165
ENSG00000014123.9_1	UFL1	-0.16	0.0719	-0.1	0.347	0.24	0.146	0.19	0.179
ENSG00000014138.8_2	POLA2	0.25	0.0815	0.46	0.00137	0.41	0.103	0.19	0.365
ENSG00000014164.6_1	ZC3H3	0.53	0.00339	0.4	0.0638	0.09	0.861	0.22	0.461
ENSG00000014216.15_2	CAPN1	0.33	0.0454	0.31	0.0799	0.19	0.631	0.2	0.416
ENSG00000014257.15_1	ACPP	-0.19	0.327	-0.44	0.0177	0.59	0.047	0.86	0.00254
ENSG00000014641.17_1	MDH1	-0.35	0.0329	-0.41	0.0182	-0.13	0.74	-0.06	0.853
ENSG00000014824.13_2	SLC30A9	-0.11	0.369	-0.19	0.0855	0.06	0.808	0.14	0.44
ENSG00000014914.19_1	MTMR11	0.39	0.00514	0.26	0.0646	0.08	0.817	0.18	0.401
ENSG00000014919.12_1	COX15	-0.02	0.864	0.09	0.368	0.09	0.702	-0.01	0.956
ENSG00000015133.18_1	CCDC88C	0.19	0.256	0.06	0.737	0.27	0.375	0.4	0.101
ENSG00000015153.14_1	YAF2	-0.32	0.121	-0.48	0.0246	-0.33	0.429	-0.18	0.639
ENSG00000015171.18_2	ZMYND11	-0.06	0.636	-0.04	0.774	0.21	0.4	0.21	0.297
ENSG00000015475.18_1	BID	-0.12	0.275	0.14	0.286	-0.2	0.439	-0.46	0.0028
ENSG00000015532.9_1	XYLT2	0.06	0.752	0.13	0.553	-0.09	0.852	-0.16	0.639
ENSG00000015676.17_1	NUDCD3	0.3	0.0512	0.11	0.528	-0.05	0.911	0.14	0.596
ENSG00000016082.14_1	ISL1	-0.39	0.00167	-0.18	0.241	0.43	0.0768	0.24	0.303
ENSG00000016391.10_2	CHDH	-0.1	0.646	-0.43	0.0497	-0.39	0.322	-0.05	0.919
ENSG00000016402.13_1	IL20RA	-0.37	0.0129	-0.42	0.0217	0.86	0.000999	0.93	0.00128
ENSG00000016602.9_1	CLCA4	0.16	0.513	0.19	0.498	0.77	0.0625	0.74	0.0824
ENSG00000016864.17_2	GLT8D1	-0.31	0.00039	-0.14	0.164	0.02	0.93	-0.14	0.308
ENSG00000017260.19_2	ATP2C1	0.16	0.17	-0.09	0.555	-0.17	0.531	0.09	0.753
ENSG00000017797.11_2	RALBP1	-0.12	0.324	0.16	0.374	0.21	0.444	-0.07	0.832
ENSG00000018189.12_2	RUFY3	0.08	0.576	0.14	0.382	0.34	0.253	0.29	0.0702
ENSG00000018236.14_2	CNTN1	0.16	0.691	-0.28	0.454	1.28	0.0467	1.71	0.00531
ENSG00000018408.14_2	WWTR1	0.15	0.355	0.11	0.46	0.04	0.919	0.08	0.767
ENSG00000018510.13_2	AGPS	-0.07	0.673	-0.06	0.694	0	0.993	-0.01	0.981
ENSG00000018699.11_1	TTC27	0.08	0.483	0.11	0.36	0.2	0.345	0.2	0.201
ENSG00000018869.16_2	ZNF582	-0.28	0.0633	-0.19	0.197	-0.3	0.299	-0.4	0.0593
ENSG00000019102.11_1	VSIG2	-0.52	0.0177	-0.51	0.0216	-0.03	0.966	-0.04	0.941
ENSG00000019144.17_2	PHLDB1	0.32	0.139	-0.2	0.401	-0.42	0.396	0.12	0.709
ENSG00000019186.9_1	CYP24A1	-0.49	0.0785	-0.34	0.157	-1.03	0.0206	-1.15	0.00308
ENSG00000019485.12_2	PRDM11	0.3	0.0634	-0.03	0.877	0.26	0.451	0.6	0.00856
ENSG00000019549.8_1	SNAI2	-0.11	0.334	-0.12	0.256	-0.09	0.707	-0.07	0.726
ENSG00000019582.14_2	CD74	-0.11	0.471	-0.09	0.522	-0.42	0.0805	-0.42	0.0328
ENSG00000019995.6_2	ZRANB1	0.14	0.405	0.06	0.701	0.06	0.881	0.12	0.598
ENSG00000020129.15_1	NCDN	0.6	0.00111	0.3	0.12	0.07	0.892	0.36	0.177
ENSG00000020256.19_2	ZFP64	0.11	0.42	0.15	0.289	0.12	0.694	0.1	0.674
ENSG00000020426.10_2	MNAT1	-0.3	0.107	-0.08	0.673	-0.09	0.811	-0.32	0.245
ENSG00000020577.13_1	SAMD4A	0.74	0.000121	0.66	0.00122	-0.77	0.00858	-0.7	0.0237
ENSG00000020633.18_1	RUNX3	0.95	0.000278	1.25	2.72e-08	-0.09	0.872	-0.4	0.367
ENSG00000020922.12_2	MRE11A	-0.27	0.00597	-0.11	0.273	0.07	0.755	-0.08	0.62
ENSG00000021300.13_2	PLEKHB1	-0.7	0.000257	-0.68	0.00137	-0.61	0.144	-0.61	0.0138
ENSG00000021355.12_1	SERPINB1	0.24	0.0375	0.71	4.04e-09	0.5	0.0127	0.01	0.968
ENSG00000021574.11_1	SPAST	-0.19	0.222	-0.33	0.0682	0.09	0.816	0.24	0.399
ENSG00000021645.18_2	NRXN3	0.05	0.851	-0.45	0.124	0.03	0.97	0.48	0.297
ENSG00000021762.19_2	OSBPL5	0.36	0.0785	0.21	0.479	0.73	0.0753	0.87	0.00764
ENSG00000021776.10_2	AQR	0.2	0.296	-0.1	0.667	0.17	0.684	0.48	0.0896
ENSG00000021826.14_2	CPS1	0.34	0.13	-0.25	0.254	-0.3	0.521	0.31	0.419
ENSG00000022277.12_2	RTFDC1	-0.07	0.57	0.23	0.0415	0.11	0.678	-0.18	0.234
ENSG00000022556.15_2	NLRP2	0.28	0.153	0.21	0.622	1.46	0.00591	1.53	0.00563
ENSG00000022567.9_2	SLC45A4	0.47	0.00374	-0.07	0.727	-0.12	0.756	0.39	0.148
ENSG00000022840.15_2	RNF10	0.13	0.458	0	0.987	0.11	0.769	0.24	0.406
ENSG00000022976.15_2	ZNF839	-0.03	0.911	0.08	0.596	0.07	0.867	-0.05	0.855
ENSG00000023041.11_2	ZDHHC6	-0.04	0.722	0.15	0.0888	0.24	0.111	0.05	0.791
ENSG00000023171.15_2	GRAMD1B	0.23	0.234	0.39	0.0228	-0.14	0.732	-0.27	0.375
ENSG00000023191.16_1	RNH1	0.11	0.431	0.37	0.00519	0.21	0.49	-0.04	0.855
ENSG00000023228.13_2	NDUFS1	-0.11	0.159	0.04	0.675	0.12	0.41	-0.02	0.902
ENSG00000023287.12_2	RB1CC1	-0.24	0.0688	-0.3	0.015	0.08	0.78	0.14	0.536
ENSG00000023318.7_2	ERP44	0.02	0.865	0.27	0.0424	0.07	0.787	-0.18	0.423
ENSG00000023330.14_1	ALAS1	0.16	0.162	0.49	6.95e-05	0.34	0.114	0.01	0.97
ENSG00000023445.13_1	BIRC3	0.27	0.325	0.8	0.000849	-0.7	0.0786	-1.29	0.000517
ENSG00000023516.8_1	AKAP11	0.03	0.907	-0.41	0.0583	-0.36	0.432	0.09	0.841
ENSG00000023572.8_1	GLRX2	-0.38	0.118	-0.3	0.183	-0.1	0.852	-0.21	0.592
ENSG00000023608.4_2	SNAPC1	-0.34	0.0252	-0.54	0.00034	-0.43	0.112	-0.23	0.284
ENSG00000023697.12_2	DERA	-0.4	0.000162	-0.2	0.11	0.13	0.602	-0.05	0.798
ENSG00000023734.10_1	STRAP	-0.11	0.492	-0.14	0.383	-0.01	0.973	0.01	0.962
ENSG00000023892.10_1	DEF6	0.24	0.109	0.65	0.00194	0.59	0.101	0.18	0.387
ENSG00000023902.13_1	PLEKHO1	0.09	0.662	0.4	0.0501	-0.53	0.158	-0.84	0.00206
ENSG00000023909.9_1	GCLM	-0.22	0.0429	-0.26	0.0223	0.19	0.32	0.24	0.233
ENSG00000024048.10_1	UBR2	0.17	0.306	-0.12	0.34	-0.01	0.977	0.28	0.194
ENSG00000024422.11_2	EHD2	0.32	0.0963	0.27	0.136	0.16	0.72	0.22	0.431
ENSG00000024526.16_2	DEPDC1	-0.15	0.441	-0.13	0.544	0.51	0.124	0.48	0.142
ENSG00000024862.17_2	CCDC28A	-0.58	2.72e-05	-0.58	7.03e-05	-0.31	0.224	-0.29	0.162
ENSG00000025039.14_1	RRAGD	-0.86	0.00025	-1.36	1.5e-08	-0.89	0.0392	-0.35	0.284
ENSG00000025156.12_1	HSF2	-0.27	0.0393	-0.18	0.242	0.11	0.743	0.05	0.84
ENSG00000025293.16_2	PHF20	-0.34	0.00225	-0.17	0.0699	-0.09	0.656	-0.26	0.134
ENSG00000025434.18_2	NR1H3	-0.1	0.611	0	0.983	0.03	0.94	-0.08	0.814
ENSG00000025708.13_2	TYMP	1.35	1.3e-08	1.8	2.28e-13	-0.02	0.971	-0.5	0.157
ENSG00000025770.18_1	NCAPH2	0.1	0.553	0.33	0.0544	0.55	0.05	0.32	0.168
ENSG00000025772.7_1	TOMM34	0.07	0.573	0.31	0.0011	0.01	0.976	-0.24	0.129
ENSG00000025796.13_1	SEC63	-0.27	0.0209	0.02	0.888	0.23	0.215	-0.08	0.709
ENSG00000025800.13_2	KPNA6	0.02	0.928	-0.04	0.856	0.02	0.963	0.08	0.799
ENSG00000026025.14_2	VIM	0.09	0.786	-0.27	0.31	-1.44	0.000985	-1.09	0.0126
ENSG00000026103.20_2	FAS	-0.11	0.479	-0.08	0.633	-0.42	0.0973	-0.46	0.0135
ENSG00000026297.15_2	RNASET2	-0.09	0.56	-0.21	0.154	-0.05	0.9	0.06	0.828
ENSG00000026508.16_2	CD44	0.29	0.0237	0.1	0.468	0	0.99	0.19	0.34
ENSG00000026559.13_2	KCNG1	0.77	0.000265	0.68	0.00356	-0.11	0.81	-0.04	0.938
ENSG00000026652.13_2	AGPAT4	-0.01	0.976	0.07	0.727	0.19	0.506	0.11	0.737
ENSG00000026751.16_1	SLAMF7	0.25	0.197	0.3	0.0728	-0.5	0.0783	-0.61	0.0267
ENSG00000026950.16_2	BTN3A1	0.82	1.08e-05	0.8	1.6e-06	-0.09	0.802	-0.09	0.798
ENSG00000027001.9_2	MIPEP	-0.13	0.2	0.04	0.808	0.32	0.144	0.16	0.323
ENSG00000027075.13_2	PRKCH	0.09	0.533	-0.08	0.57	0.33	0.161	0.51	0.00529
ENSG00000027697.13_2	IFNGR1	-0.52	0.000536	-0.64	1.32e-05	-0.25	0.375	-0.11	0.679
ENSG00000027847.13_2	B4GALT7	0.05	0.664	0.14	0.289	-0.27	0.196	-0.36	0.0298
ENSG00000027869.11_1	SH2D2A	0.24	0.318	0.5	0.0169	-0.05	0.933	-0.32	0.401
ENSG00000028116.16_2	VRK2	0.04	0.754	0.28	0.0021	0.05	0.834	-0.19	0.273
ENSG00000028203.17_1	VEZT	0.08	0.437	0.11	0.296	-0.05	0.85	-0.08	0.668
ENSG00000028277.21_2	POU2F2	0.23	0.351	0.04	0.898	-0.39	0.419	-0.18	0.713
ENSG00000028310.17_2	BRD9	0.22	0.119	0.5	0.000808	0.12	0.73	-0.16	0.425
ENSG00000028528.14_2	SNX1	-0.08	0.455	0.07	0.612	0.07	0.763	-0.07	0.756
ENSG00000028839.9_2	TBPL1	-0.23	0.176	-0.1	0.535	-0.26	0.416	-0.4	0.0832
ENSG00000029153.14_2	ARNTL2	0.08	0.548	0.51	0.000122	0.51	0.00643	0.08	0.789
ENSG00000029363.15_2	BCLAF1	-0.14	0.137	0.15	0.141	0.19	0.322	-0.1	0.492
ENSG00000029364.11_1	SLC39A9	0.18	0.304	-0.28	0.0853	-0.16	0.674	0.32	0.173
ENSG00000029534.19_2	ANK1	0.34	0.193	-0.3	0.286	-0.06	0.939	0.59	0.128
ENSG00000029639.10_1	TFB1M	-0.24	0.0812	0.04	0.828	-0.21	0.412	-0.48	0.0362
ENSG00000029725.16_2	RABEP1	0	0.972	0.06	0.651	0.25	0.218	0.19	0.197
ENSG00000030066.13_2	NUP160	0.5	0.0182	0.16	0.549	0.19	0.714	0.54	0.101
ENSG00000030110.12_1	BAK1	0.39	0.0366	0.81	1.19e-05	0.19	0.608	-0.26	0.413
ENSG00000030419.16_2	IKZF2	0.15	0.614	-0.26	0.361	-0.13	0.847	0.26	0.568
ENSG00000030582.16_2	GRN	0.13	0.394	0	0.995	-0.18	0.594	-0.04	0.883
ENSG00000031003.10_2	FAM13B	0.12	0.566	-0.21	0.21	-0.33	0.283	-0.02	0.956
ENSG00000031081.10_2	ARHGAP31	1.03	8.59e-05	0.43	0.0713	-0.23	0.697	0.36	0.317
ENSG00000031691.6_1	CENPQ	-0.1	0.766	-0.24	0.278	-0.07	0.925	0.04	0.936
ENSG00000031698.12_1	SARS	0	0.981	0.25	0.015	0.23	0.263	-0.01	0.954
ENSG00000031823.14_2	RANBP3	0.18	0.326	0.28	0.0626	0.01	0.971	-0.08	0.812
ENSG00000032219.18_1	ARID4A	-0.24	0.159	0.01	0.955	0.04	0.924	-0.24	0.21
ENSG00000032389.12_2	TSSC1	0.03	0.787	0.25	0.0254	0.05	0.845	-0.18	0.286
ENSG00000032444.15_2	PNPLA6	0.58	0.011	0.07	0.806	-0.24	0.642	0.26	0.48
ENSG00000032742.17_2	IFT88	-0.27	0.063	-0.39	0.00232	0.18	0.481	0.29	0.204
ENSG00000033011.11_2	ALG1	0.01	0.951	0.05	0.685	-0.18	0.55	-0.2	0.223
ENSG00000033030.13_1	ZCCHC8	0.15	0.166	0.23	0.0315	0.15	0.5	0.07	0.729
ENSG00000033050.7_1	ABCF2	0.12	0.299	0.34	0.00381	0.11	0.662	-0.1	0.589
ENSG00000033100.15_2	CHPF2	0.54	0.0198	0.16	0.574	-0.08	0.903	0.29	0.404
ENSG00000033170.16_2	FUT8	-0.14	0.207	-0.51	0.000102	-0.21	0.349	0.16	0.47
ENSG00000033178.12_1	UBA6	0.25	0.295	0.03	0.896	-0.14	0.772	0.06	0.898
ENSG00000033327.12_2	GAB2	0.61	0.00333	0.14	0.504	-0.09	0.829	0.36	0.303
ENSG00000033627.15_2	ATP6V0A1	0.09	0.702	-0.26	0.123	0.09	0.837	0.45	0.0986
ENSG00000033800.13_1	PIAS1	-0.03	0.783	-0.11	0.279	-0.06	0.793	0.03	0.868
ENSG00000033867.16_2	SLC4A7	-0.03	0.894	-0.17	0.331	0.04	0.928	0.2	0.531
ENSG00000034053.14_2	APBA2	0.21	0.407	0.13	0.604	-0.4	0.411	-0.33	0.375
ENSG00000034152.18_1	MAP2K3	0.2	0.17	0.46	0.0048	0.02	0.96	-0.22	0.277
ENSG00000034239.10_1	EFCAB1	-0.11	0.622	-0.29	0.0738	-0.03	0.959	0.14	0.669
ENSG00000034510.5_1	TMSB10	-0.03	0.935	-0.13	0.677	-0.12	0.867	-0.05	0.919
ENSG00000034533.11_1	ASTE1	-0.3	0.00481	-0.17	0.287	0.17	0.571	0.07	0.742
ENSG00000034677.12_2	RNF19A	0.21	0.153	0.07	0.673	-0.12	0.699	-0.01	0.981
ENSG00000034693.14_2	PEX3	-0.12	0.445	-0.01	0.929	0.06	0.861	-0.06	0.841
ENSG00000034713.7_1	GABARAPL2	-0.33	0.104	-0.47	0.0118	-0.38	0.314	-0.25	0.393
ENSG00000035115.21_2	SH3YL1	-0.34	0.0258	-0.27	0.0379	-0.01	0.972	-0.08	0.779
ENSG00000035141.7_1	FAM136A	0.05	0.634	0.46	0.000115	0.27	0.101	-0.15	0.478
ENSG00000035403.16_2	VCL	0.67	0.00217	0.35	0.109	0.02	0.969	0.34	0.306
ENSG00000035499.12_1	DEPDC1B	-0.11	0.409	0.03	0.839	0.56	0.0219	0.42	0.0539
ENSG00000035664.11_2	DAPK2	-0.28	0.266	-0.36	0.168	-0.26	0.68	-0.13	0.767
ENSG00000035681.7_2	NSMAF	-0.03	0.847	-0.28	0.0108	0.1	0.711	0.34	0.0308
ENSG00000035687.9_2	ADSS	-0.04	0.799	0.29	0.0253	0.24	0.32	-0.11	0.68
ENSG00000035862.12_2	TIMP2	0.39	0.24	-0.14	0.723	-1.02	0.0794	-0.49	0.348
ENSG00000035928.14_2	RFC1	-0.09	0.385	0.21	0.0823	0.22	0.288	-0.07	0.704
ENSG00000036054.12_1	TBC1D23	-0.14	0.268	-0.17	0.262	0.11	0.71	0.14	0.564
ENSG00000036257.12_2	CUL3	-0.1	0.574	0.11	0.546	0.47	0.139	0.25	0.238
ENSG00000036448.9_1	MYOM2	-0.31	0.0374	-0.12	0.611	0.54	0.124	0.37	0.193
ENSG00000036549.12_2	ZZZ3	0	0.987	-0.04	0.807	0.19	0.527	0.23	0.353
ENSG00000036672.15_2	USP2	-0.01	0.942	-0.28	0.0652	-0.08	0.807	0.18	0.548
ENSG00000037042.8_1	TUBG2	-0.18	0.0884	-0.27	0.0347	-0.08	0.76	0.04	0.87
ENSG00000037241.7_2	RPL26L1	-0.23	0.422	-0.36	0.188	-0.32	0.609	-0.22	0.606
ENSG00000037474.14_1	NSUN2	0.24	0.139	0.67	0.000227	0.45	0.151	0.01	0.989
ENSG00000037637.10_2	FBXO42	0.07	0.624	-0.14	0.28	0.13	0.657	0.35	0.0286
ENSG00000037749.11_2	MFAP3	0.07	0.706	-0.01	0.963	0.09	0.82	0.18	0.547
ENSG00000037757.13_2	MRI1	-0.1	0.547	0.19	0.204	0.19	0.483	-0.07	0.825
ENSG00000037897.16_2	METTL1	-0.16	0.167	0.08	0.585	-0.11	0.686	-0.35	0.0786
ENSG00000038002.8_1	AGA	-0.31	0.0294	-0.18	0.196	0	0.993	-0.12	0.565
ENSG00000038210.12_2	PI4K2B	0.26	0.226	0.3	0.187	0.27	0.538	0.21	0.602
ENSG00000038219.12_1	BOD1L1	-0.11	0.406	0.06	0.734	-0.24	0.386	-0.39	0.0526
ENSG00000038274.16_1	MAT2B	-0.25	0.0113	-0.04	0.731	0.07	0.76	-0.14	0.37
ENSG00000038295.7_1	TLL1	-0.05	0.827	-0.09	0.715	-0.14	0.776	-0.04	0.919
ENSG00000038358.14_2	EDC4	0.6	0.019	0.15	0.654	0.16	0.814	0.59	0.13
ENSG00000038382.17_1	TRIO	0.35	0.071	-0.08	0.691	-0.64	0.0192	-0.22	0.528
ENSG00000038427.15_2	VCAN	0.31	0.282	-0.02	0.949	-1.61	5.92e-05	-1.28	0.00237
ENSG00000038532.14_2	CLEC16A	0.37	0.0624	0.24	0.228	0.22	0.599	0.35	0.225
ENSG00000039068.18_2	CDH1	0.51	0.0118	0.34	0.1	0.1	0.845	0.25	0.458
ENSG00000039123.15_2	SKIV2L2	-0.07	0.593	0.13	0.29	0.37	0.0282	0.19	0.364
ENSG00000039139.9_2	DNAH5	-0.07	0.694	-0.45	0.00152	-0.89	9.98e-05	-0.49	0.0577
ENSG00000039319.16_2	ZFYVE16	0.16	0.394	-0.09	0.612	0.01	0.975	0.26	0.317
ENSG00000039523.18_2	FAM65A	0.42	0.0229	-0.02	0.92	-0.51	0.061	-0.07	0.859
ENSG00000039560.13_1	RAI14	0.13	0.45	0.22	0.144	-0.45	0.0734	-0.54	0.0227
ENSG00000039650.10_2	PNKP	0.08	0.664	0.4	0.0127	0.14	0.726	-0.19	0.399
ENSG00000040199.18_1	PHLPP2	0.67	0.00174	0.26	0.196	-0.16	0.711	0.23	0.516
ENSG00000040275.16_2	SPDL1	0.03	0.839	0.41	0.000289	0.4	0.0134	0.01	0.957
ENSG00000040341.17_2	STAU2	-0.29	0.0294	-0.51	0.000506	0.08	0.8	0.31	0.166
ENSG00000040487.12_2	PQLC2	-0.15	0.31	-0.03	0.838	-0.09	0.767	-0.18	0.395
ENSG00000040531.14_2	CTNS	0.13	0.404	0.15	0.317	-0.07	0.823	-0.09	0.736
ENSG00000040608.13_2	RTN4R	0.31	0.0298	0.41	0.00811	0.28	0.312	0.18	0.474
ENSG00000040633.12_2	PHF23	-0.14	0.283	0.27	0.0824	0.15	0.595	-0.26	0.273
ENSG00000040933.15_1	INPP4A	0.29	0.246	0.13	0.578	0.15	0.753	0.32	0.386
ENSG00000041353.9_2	RAB27B	0.24	0.301	0.17	0.496	0.29	0.548	0.36	0.309
ENSG00000041357.15_1	PSMA4	-0.09	0.693	-0.01	0.962	-0.11	0.805	-0.21	0.478
ENSG00000041515.15_1	MYO16	0.11	0.716	0.06	0.852	0.54	0.307	0.6	0.192
ENSG00000041802.10_1	LSG1	0.07	0.642	0.34	0.0071	0.21	0.439	-0.07	0.76
ENSG00000041880.14_2	PARP3	0.23	0.104	0.29	0.0432	-0.24	0.437	-0.31	0.153
ENSG00000041982.15_2	TNC	0.67	0.0352	-0.18	0.604	-0.64	0.303	0.2	0.726
ENSG00000041988.15_2	THAP3	0.21	0.17	0.46	0.00255	-0.02	0.964	-0.26	0.231
ENSG00000042062.11_1	FAM65C	0.34	0.0583	-0.07	0.734	0.07	0.872	0.49	0.0485
ENSG00000042088.13_2	TDP1	-0.08	0.428	0	0.976	0.28	0.0647	0.21	0.146
ENSG00000042286.14_1	AIFM2	0.03	0.88	0.58	0.000822	-0.16	0.691	-0.73	0.00677
ENSG00000042317.16_1	SPATA7	-0.48	0.000131	-0.32	0.0345	-0.18	0.535	-0.33	0.122
ENSG00000042429.10_2	MED17	-0.06	0.577	0.17	0.0768	0	0.997	-0.23	0.138
ENSG00000042445.13_2	RETSAT	-0.08	0.697	-0.1	0.614	0.2	0.597	0.23	0.468
ENSG00000042493.15_1	CAPG	0.06	0.663	0.39	0.00238	0.27	0.27	-0.07	0.8
ENSG00000042753.11_1	AP2S1	-0.05	0.8	-0.01	0.972	-0.09	0.828	-0.15	0.646
ENSG00000042832.11_1	TG	0.11	0.649	-0.42	0.0193	-0.35	0.351	0.17	0.636
ENSG00000042980.12_1	ADAM28	0.09	0.573	0.21	0.184	-0.25	0.407	-0.39	0.118
ENSG00000043039.6_1	BARX2	-0.1	0.759	-0.18	0.529	0.64	0.21	0.69	0.0866
ENSG00000043093.13_2	DCUN1D1	-0.24	0.154	-0.31	0.052	0.04	0.918	0.12	0.668
ENSG00000043143.20_1	JADE2	0.56	0.00321	0.36	0.02	-0.12	0.733	0.07	0.859
ENSG00000043514.15_1	TRIT1	-0.22	0.015	0	0.993	0.39	0.0745	0.2	0.155
ENSG00000044090.8_1	CUL7	0.37	0.0955	-0.4	0.0928	-0.05	0.931	0.71	0.0182
ENSG00000044115.20_2	CTNNA1	0.28	0.0387	0.3	0.0433	0.14	0.66	0.11	0.637
ENSG00000044459.14_1	CNTLN	-0.27	0.0289	0.13	0.479	0.27	0.345	-0.12	0.626
ENSG00000044574.7_1	HSPA5	0.26	0.0552	0.73	6.73e-07	0.19	0.553	-0.29	0.129
ENSG00000046604.12_1	DSG2	0.07	0.738	-0.19	0.282	-0.05	0.914	0.22	0.491
ENSG00000047056.14_1	WDR37	0.07	0.694	-0.15	0.319	0.06	0.863	0.29	0.208
ENSG00000047188.15_1	YTHDC2	0.03	0.85	-0.11	0.507	0.19	0.541	0.35	0.0857
ENSG00000047249.16_2	ATP6V1H	-0.21	0.00555	-0.11	0.281	-0.06	0.759	-0.15	0.224
ENSG00000047315.14_1	POLR2B	0.03	0.832	-0.08	0.522	0.1	0.682	0.22	0.189
ENSG00000047346.12_2	FAM214A	-0.17	0.286	-0.52	0.000765	-0.3	0.321	0.06	0.853
ENSG00000047365.11_2	ARAP2	0.32	0.0326	0.24	0.117	0.27	0.309	0.34	0.135
ENSG00000047410.13_1	TPR	-0.02	0.877	0.13	0.279	0.16	0.527	0.02	0.927
ENSG00000047457.13_1	CP	-0.09	0.833	-0.39	0.138	-0.95	0.124	-0.64	0.248
ENSG00000047578.12_2	KIAA0556	0.41	0.0659	0.04	0.874	0.09	0.851	0.43	0.171
ENSG00000047579.19_1	DTNBP1	-0.37	0.00761	0.21	0.191	0.46	0.0544	-0.12	0.654
ENSG00000047621.11_2	C12orf4	-0.05	0.761	-0.17	0.327	0.04	0.912	0.18	0.432
ENSG00000047849.21_2	MAP4	0.34	0.0164	0.25	0.0352	0	0.994	0.09	0.717
ENSG00000047932.13_2	GOPC	-0.1	0.475	-0.16	0.205	-0.11	0.66	-0.05	0.855
ENSG00000047936.10_2	ROS1	0.41	0.0867	-0.11	0.779	-0.91	0.0596	-0.39	0.439
ENSG00000048028.11_2	USP28	0.39	0.0254	0.14	0.472	0.22	0.535	0.48	0.0665
ENSG00000048052.21_2	HDAC9	1.03	4.91e-07	0.66	0.000346	-0.98	0.000451	-0.64	0.0509
ENSG00000048140.17_2	TSPAN17	0.11	0.529	0.26	0.179	0.31	0.399	0.16	0.558
ENSG00000048162.20_2	NOP16	-0.07	0.742	0.13	0.538	-0.03	0.958	-0.25	0.372
ENSG00000048342.15_1	CC2D2A	-0.18	0.145	-0.4	0.00201	0.14	0.609	0.4	0.0282
ENSG00000048392.11_1	RRM2B	-0.43	0.0245	-1.02	2.9e-06	-0.32	0.442	0.3	0.333
ENSG00000048405.9_2	ZNF800	0.02	0.842	0.1	0.339	0.07	0.722	-0.01	0.95
ENSG00000048471.13_2	SNX29	-0.1	0.516	-0.24	0.143	-0.28	0.298	-0.14	0.598
ENSG00000048540.14_2	LMO3	-0.17	0.507	0.02	0.947	0.83	0.0608	0.63	0.0519
ENSG00000048544.5_1	MRPS10	-0.32	0.0329	-0.17	0.17	0.12	0.677	-0.03	0.911
ENSG00000048649.13_2	RSF1	-0.08	0.57	0.15	0.353	-0.11	0.705	-0.35	0.116
ENSG00000048707.13_2	VPS13D	-0.03	0.889	-0.38	0.0257	-0.15	0.688	0.21	0.517
ENSG00000048740.18_2	CELF2	0.22	0.15	0.19	0.141	-0.48	0.0261	-0.47	0.0323
ENSG00000048828.16_2	FAM120A	0.31	0.183	-0.15	0.585	-0.28	0.546	0.15	0.754
ENSG00000048991.16_1	R3HDM1	-0.06	0.615	-0.3	0.0121	0.15	0.525	0.38	0.0279
ENSG00000049089.13_2	COL9A2	0.13	0.529	0.22	0.407	-0.42	0.435	-0.49	0.0763
ENSG00000049130.13_1	KITLG	-0.3	0.164	-1.06	1.13e-06	-0.27	0.561	0.5	0.0949
ENSG00000049167.13_2	ERCC8	-0.22	0.161	-0.21	0.133	-0.06	0.863	-0.07	0.817
ENSG00000049192.14_2	ADAMTS6	0.77	0.00245	1.04	1.99e-05	-0.82	0.0131	-1.12	0.00832
ENSG00000049239.12_1	H6PD	0.1	0.743	-0.26	0.349	-0.27	0.649	0.11	0.837
ENSG00000049245.12_2	VAMP3	-0.01	0.89	0	0.986	-0.12	0.505	-0.13	0.341
ENSG00000049246.14_1	PER3	0.25	0.292	-0.02	0.932	0.46	0.299	0.72	0.0169
ENSG00000049249.8_2	TNFRSF9	-0.03	0.908	0.24	0.143	-0.6	0.0607	-0.89	0.00518
ENSG00000049283.17_2	EPN3	0.1	0.615	-0.15	0.506	0.75	0.021	0.99	5.21e-05
ENSG00000049323.15_1	LTBP1	0.33	0.216	-0.13	0.576	-0.34	0.544	0.14	0.758
ENSG00000049449.8_2	RCN1	-0.01	0.926	0.14	0.156	-0.22	0.27	-0.38	0.00104
ENSG00000049541.10_2	RFC2	-0.11	0.389	0.38	0.0038	0.5	0.0193	0	0.994
ENSG00000049618.22_2	ARID1B	0.17	0.421	-0.49	0.00651	-0.06	0.886	0.6	0.0311
ENSG00000049656.13_1	CLPTM1L	0.13	0.475	0.55	0.00297	0.35	0.317	-0.06	0.856
ENSG00000049759.17_2	NEDD4L	0.1	0.536	-0.05	0.727	-0.73	0.000109	-0.58	0.0148
ENSG00000049860.13_2	HEXB	-0.11	0.359	0.06	0.621	0.04	0.883	-0.13	0.518
ENSG00000049883.14_2	PTCD2	-0.12	0.368	-0.18	0.205	-0.06	0.854	0.03	0.929
ENSG00000050130.17_1	JKAMP	-0.21	0.283	-0.43	0.0141	-0.45	0.169	-0.24	0.379
ENSG00000050165.17_1	DKK3	0.14	0.304	0.31	0.054	-0.33	0.263	-0.5	0.017
ENSG00000050327.14_2	ARHGEF5	0.58	0.00101	0.33	0.0631	-0.01	0.986	0.22	0.454
ENSG00000050344.8_1	NFE2L3	0.66	5.51e-06	0.92	5.87e-08	-0.09	0.765	-0.38	0.145
ENSG00000050393.11_2	MCUR1	-0.13	0.248	0.21	0.0777	0.3	0.126	-0.05	0.842
ENSG00000050405.13_2	LIMA1	0.12	0.335	0.36	0.00201	0.01	0.97	-0.23	0.191
ENSG00000050426.15_2	LETMD1	-0.02	0.875	-0.22	0.116	-0.45	0.0423	-0.24	0.228
ENSG00000050730.15_1	TNIP3	-0.21	0.317	0.57	0.0179	-0.41	0.381	-1.18	0.000235
ENSG00000050748.17_2	MAPK9	-0.14	0.118	-0.01	0.922	0.13	0.5	0.01	0.973
ENSG00000050820.16_2	BCAR1	0.5	0.0128	0.51	0.0463	0.01	0.985	-0.01	0.982
ENSG00000051009.10_1	FAM160A2	0.25	0.0473	-0.03	0.839	-0.21	0.382	0.07	0.762
ENSG00000051108.14_2	HERPUD1	0.03	0.776	0.16	0.086	-0.19	0.295	-0.32	0.0405
ENSG00000051128.18_2	HOMER3	-0.12	0.632	0.32	0.225	0.19	0.724	-0.26	0.493
ENSG00000051180.16_1	RAD51	0.04	0.79	0.62	7.08e-06	0.71	0.000808	0.12	0.593
ENSG00000051341.13_1	POLQ	0.41	0.0133	0.23	0.325	0.45	0.255	0.6	0.0479
ENSG00000051382.8_1	PIK3CB	0.14	0.557	-0.14	0.527	0.4	0.279	0.67	0.0273
ENSG00000051523.10_2	CYBA	-0.27	0.109	-0.06	0.828	-0.28	0.498	-0.51	0.0921
ENSG00000051596.9_2	THOC3	-0.17	0.271	0.28	0.0489	0.29	0.316	-0.15	0.526
ENSG00000051620.10_1	HEBP2	-0.18	0.225	0.19	0.251	0.19	0.544	-0.21	0.417
ENSG00000051825.14_2	MPHOSPH9	-0.24	0.0633	-0.28	0.0961	0.28	0.318	0.37	0.0927
ENSG00000052126.14_2	PLEKHA5	-0.14	0.106	0	0.995	0.14	0.439	0	0.996
ENSG00000052344.15_1	PRSS8	0.1	0.492	0.14	0.322	-0.22	0.44	-0.27	0.163
ENSG00000052723.11_1	SIKE1	-0.1	0.43	-0.07	0.612	-0.07	0.772	-0.12	0.565
ENSG00000052749.13_2	RRP12	0.49	0.0296	0.54	0.0573	0.27	0.656	0.22	0.567
ENSG00000052795.12_2	FNIP2	0.2	0.364	-0.37	0.0596	-0.07	0.895	0.52	0.0826
ENSG00000052802.12_2	MSMO1	0.1	0.6	0.26	0.146	0.56	0.0403	0.38	0.175
ENSG00000052841.14_2	TTC17	0.17	0.277	0.12	0.432	0.17	0.581	0.21	0.356
ENSG00000053108.16_2	FSTL4	-0.24	0.201	-0.31	0.0804	0.03	0.959	0.12	0.748
ENSG00000053254.15_2	FOXN3	-0.39	0.000242	-0.66	5.69e-06	0.14	0.619	0.43	0.0185
ENSG00000053371.12_2	AKR7A2	-0.2	0.122	-0.02	0.909	0.12	0.675	-0.05	0.845
ENSG00000053372.4_1	MRTO4	-0.16	0.236	0.44	0.00115	0.21	0.445	-0.39	0.0575
ENSG00000053438.8_1	NNAT	-0.02	0.929	0.23	0.33	-0.56	0.17	-0.8	0.0186
ENSG00000053501.12_1	USE1	-0.21	0.159	-0.02	0.948	-0.14	0.722	-0.33	0.189
ENSG00000053524.11_1	MCF2L2	0.21	0.294	0.11	0.475	-0.24	0.407	-0.12	0.748
ENSG00000053747.15_2	LAMA3	0.69	0.00833	0.78	0.000808	0.13	0.807	0.02	0.971
ENSG00000053770.11_2	AP5M1	-0.21	0.132	-0.35	0.0111	-0.03	0.935	0.13	0.573
ENSG00000053900.10_1	ANAPC4	-0.14	0.312	-0.06	0.64	0.18	0.443	0.1	0.673
ENSG00000053918.15_2	KCNQ1	0.11	0.622	-0.37	0.106	0.4	0.363	0.89	0.00843
ENSG00000054116.11_1	TRAPPC3	-0.39	0.00762	0.24	0.179	0.2	0.564	-0.44	0.0851
ENSG00000054118.13_2	THRAP3	-0.12	0.289	0.15	0.287	0.06	0.822	-0.2	0.331
ENSG00000054148.17_2	PHPT1	-0.33	0.0747	-0.29	0.208	-0.39	0.351	-0.44	0.169
ENSG00000054179.11_2	ENTPD2	0.24	0.19	0.28	0.149	0.4	0.179	0.35	0.29
ENSG00000054219.10_2	LY75	-0.09	0.677	-0.42	0.0251	-0.67	0.0283	-0.35	0.287
ENSG00000054267.20_2	ARID4B	-0.11	0.439	0.26	0.016	-0.06	0.846	-0.45	0.00906
ENSG00000054277.13_2	OPN3	-0.24	0.0604	-0.29	0.0549	-0.17	0.608	-0.12	0.633
ENSG00000054282.15_1	SDCCAG8	-0.22	0.0203	0.16	0.136	0.04	0.879	-0.35	0.017
ENSG00000054392.12_2	HHAT	-0.12	0.511	-0.55	0.00109	-0.41	0.173	0.01	0.975
ENSG00000054523.17_2	KIF1B	0.17	0.407	-0.11	0.551	-0.03	0.943	0.24	0.436
ENSG00000054598.6_1	FOXC1	-0.05	0.855	-0.2	0.471	-0.43	0.346	-0.3	0.54
ENSG00000054611.13_1	TBC1D22A	0.1	0.474	0.26	0.0783	0.16	0.629	0.01	0.973
ENSG00000054654.15_2	SYNE2	0.08	0.543	-0.11	0.459	0.05	0.877	0.25	0.221
ENSG00000054690.13_1	PLEKHH1	0.77	0.00277	0.06	0.844	-0.34	0.471	0.37	0.374
ENSG00000054793.13_2	ATP9A	0.19	0.608	-0.44	0.114	-0.21	0.737	0.42	0.407
ENSG00000054965.10_1	FAM168A	0.1	0.595	-0.45	0.0132	-0.34	0.329	0.19	0.511
ENSG00000054967.12_1	RELT	0.58	1.84e-05	0.73	6.77e-05	-0.02	0.959	-0.19	0.422
ENSG00000054983.16_2	GALC	0.01	0.955	-0.54	0.000783	-0.01	0.972	0.53	0.0229
ENSG00000055044.10_1	NOP58	-0.04	0.756	0.46	6.67e-06	0.19	0.348	-0.31	0.0375
ENSG00000055070.16_1	SZRD1	0	0.998	0.24	0.107	0.16	0.605	-0.1	0.749
ENSG00000055130.15_1	CUL1	0.11	0.346	0.17	0.158	0.17	0.524	0.11	0.564
ENSG00000055147.18_2	FAM114A2	-0.25	0.00349	-0.13	0.22	0.1	0.605	0.01	0.965
ENSG00000055163.19_2	CYFIP2	-0.37	0.208	-0.94	1.01e-05	-0.87	0.0242	-0.3	0.509
ENSG00000055208.18_2	TAB2	0.19	0.345	-0.25	0.285	-0.06	0.9	0.37	0.284
ENSG00000055211.12_1	GINM1	-0.17	0.235	0.13	0.305	0.03	0.932	-0.29	0.134
ENSG00000055332.16_2	EIF2AK2	1.93	2.37e-16	2.23	3.64e-26	-0.01	0.969	-0.33	0.29
ENSG00000055483.19_2	USP36	0.32	0.0556	0.36	0.057	-0.05	0.911	-0.08	0.786
ENSG00000055609.17_2	KMT2C	0.32	0.0473	-0.1	0.579	-0.21	0.548	0.19	0.429
ENSG00000055732.12_1	MCOLN3	-0.31	0.171	-0.69	0.000435	-0.21	0.664	0.17	0.676
ENSG00000055917.15_1	PUM2	-0.14	0.573	-0.65	0.00703	-0.13	0.8	0.39	0.3
ENSG00000055950.16_2	MRPL43	-0.32	0.0294	-0.08	0.683	-0.1	0.784	-0.34	0.207
ENSG00000056050.6_2	C4orf27	-0.44	0.0239	-0.24	0.19	0	0.993	-0.2	0.542
ENSG00000056097.15_1	ZFR	-0.01	0.936	0.04	0.636	0.01	0.95	-0.03	0.845
ENSG00000056291.17_1	NPFFR2	-0.41	0.0374	-0.16	0.421	0.37	0.389	0.12	0.719
ENSG00000056558.10_1	TRAF1	0.53	0.0425	0.57	0.0151	-0.52	0.237	-0.55	0.195
ENSG00000056586.15_1	RC3H2	0.34	0.00418	0	1	-0.16	0.528	0.18	0.37
ENSG00000056736.9_2	IL17RB	-0.1	0.527	-0.35	0.0127	-0.43	0.0745	-0.18	0.432
ENSG00000056972.18_2	TRAF3IP2	0.19	0.00927	0.25	0.00101	-0.05	0.763	-0.09	0.474
ENSG00000057019.15_2	DCBLD2	0.29	0.237	0.02	0.923	-0.76	0.0392	-0.51	0.165
ENSG00000057149.15_2	SERPINB3	-0.57	0.0413	-0.57	0.0104	0.56	0.203	0.59	0.211
ENSG00000057252.12_1	SOAT1	-0.01	0.939	0.2	0.0324	-0.21	0.218	-0.43	0.0206
ENSG00000057294.14_2	PKP2	0.51	0.000594	0.6	0.00046	0.17	0.642	0.06	0.859
ENSG00000057608.16_2	GDI2	-0.04	0.754	-0.04	0.827	0.01	0.971	0.01	0.961
ENSG00000057657.15_2	PRDM1	0.79	1.07e-07	0.5	0.000619	0.27	0.249	0.53	0.0242
ENSG00000057663.13_2	ATG5	-0.23	0.072	-0.02	0.874	0.14	0.566	-0.06	0.825
ENSG00000057704.11_2	TMCC3	0.68	0.000728	0.89	7.31e-06	-0.12	0.777	-0.36	0.303
ENSG00000057757.9_2	PITHD1	-0.31	0.00105	-0.18	0.0758	0.14	0.425	0.01	0.966
ENSG00000057935.13_1	MTA3	-0.26	0.00558	-0.25	0.00447	0.15	0.381	0.13	0.397
ENSG00000058056.8_1	USP13	0.09	0.625	0.06	0.726	0	0.994	0.04	0.869
ENSG00000058063.15_2	ATP11B	0.19	0.365	0.06	0.798	0.5	0.13	0.62	0.0374
ENSG00000058085.14_1	LAMC2	0.69	0.00609	0.62	0.0167	-0.11	0.871	-0.06	0.918
ENSG00000058091.16_2	CDK14	0.24	0.19	-0.08	0.673	-0.36	0.25	-0.03	0.936
ENSG00000058262.9_1	SEC61A1	0.26	0.144	0.27	0.106	0.09	0.83	0.07	0.825
ENSG00000058272.16_2	PPP1R12A	0	0.975	0.26	0.00352	0.2	0.192	-0.08	0.543
ENSG00000058453.16_2	CROCC	0.27	0.272	-0.06	0.842	0.24	0.647	0.58	0.0816
ENSG00000058600.15_2	POLR3E	0.12	0.33	0.23	0.0869	0.18	0.519	0.06	0.765
ENSG00000058668.14_2	ATP2B4	0.26	0.365	-0.31	0.242	0.28	0.632	0.85	0.0286
ENSG00000058673.15_2	ZC3H11A	0.29	0.122	-0.05	0.812	0.06	0.89	0.41	0.119
ENSG00000058729.10_2	RIOK2	-0.22	0.072	0.09	0.452	0.11	0.64	-0.2	0.299
ENSG00000058799.13_1	YIPF1	-0.03	0.803	0.13	0.247	-0.2	0.297	-0.35	0.0137
ENSG00000058804.11_1	NDC1	-0.03	0.892	-0.19	0.284	0.22	0.523	0.41	0.116
ENSG00000059122.16_1	FLYWCH1	0.22	0.307	-0.24	0.313	-0.07	0.897	0.39	0.228
ENSG00000059145.18_2	UNKL	0.03	0.887	-0.02	0.915	-0.18	0.64	-0.13	0.564
ENSG00000059377.15_1	TBXAS1	-0.67	1.83e-05	-0.5	0.00321	-0.3	0.361	-0.45	0.0625
ENSG00000059378.12_1	PARP12	1.76	6.39e-17	1.87	4.52e-21	-0.13	0.645	-0.24	0.402
ENSG00000059573.8_1	ALDH18A1	0.1	0.5	0.08	0.629	0.09	0.774	0.13	0.568
ENSG00000059588.9_1	TARBP1	0.21	0.352	0.05	0.81	0.07	0.888	0.23	0.396
ENSG00000059691.11_2	PET112	-0.16	0.213	0.04	0.785	0.12	0.628	-0.06	0.819
ENSG00000059728.10_2	MXD1	0.7	0.000374	0.83	3.61e-07	0.14	0.692	-0.04	0.911
ENSG00000059758.7_2	CDK17	0.47	0.0018	0.34	0.0334	-0.05	0.894	0.07	0.827
ENSG00000059769.19_2	DNAJC25	-0.29	0.111	-0.09	0.568	-0.09	0.804	-0.31	0.253
ENSG00000059804.15_1	SLC2A3	0.6	0.00305	0.79	0.000489	0.06	0.908	-0.12	0.779
ENSG00000060069.16_1	CTDP1	0.41	0.109	0.53	0.0706	0.28	0.68	0.16	0.696
ENSG00000060138.12_1	YBX3	-0.15	0.208	0.17	0.233	0.33	0.178	0.01	0.979
ENSG00000060140.8_2	STYK1	0.33	0.0987	0.55	7.91e-05	0.41	0.0642	0.18	0.636
ENSG00000060237.16_2	WNK1	0.14	0.492	-0.4	0.0356	-0.3	0.431	0.25	0.434
ENSG00000060339.13_2	CCAR1	-0.07	0.422	0.05	0.619	0.05	0.818	-0.07	0.593
ENSG00000060491.16_1	OGFR	1.24	2.24e-06	1.83	1.77e-09	0.26	0.679	-0.38	0.314
ENSG00000060558.3_1	GNA15	0.18	0.441	0.72	0.00551	0.49	0.226	-0.07	0.888
ENSG00000060642.10_2	PIGV	-0.23	0.0685	-0.12	0.288	-0.24	0.229	-0.33	0.099
ENSG00000060656.19_1	PTPRU	0.66	0.0375	0.05	0.895	0.05	0.951	0.65	0.168
ENSG00000060688.12_2	SNRNP40	-0.19	0.0582	0.1	0.332	0.09	0.68	-0.2	0.226
ENSG00000060749.14_1	QSER1	0.19	0.418	-0.29	0.283	-0.19	0.734	0.27	0.515
ENSG00000060762.18_1	MPC1	-0.33	0.106	-0.4	0.0493	-0.22	0.619	-0.16	0.627
ENSG00000060971.17_2	ACAA1	0.11	0.45	0.59	0.000369	0.26	0.454	-0.21	0.276
ENSG00000060982.14_1	BCAT1	0.4	0.076	0	0.99	0.17	0.744	0.54	0.162
ENSG00000061273.17_2	HDAC7	0.55	0.00204	0.23	0.251	-0.21	0.638	0.11	0.723
ENSG00000061337.15_2	LZTS1	0.21	0.413	-0.62	0.00485	0.13	0.811	0.99	0.0043
ENSG00000061656.9_1	SPAG4	-0.29	0.123	-0.1	0.634	-0.07	0.884	-0.26	0.406
ENSG00000061676.14_1	NCKAP1	0.11	0.562	-0.11	0.624	0.27	0.491	0.48	0.106
ENSG00000061794.12_2	MRPS35	-0.19	0.123	-0.13	0.342	-0.02	0.961	-0.08	0.728
ENSG00000061918.12_1	GUCY1B3	-0.13	0.565	-0.55	0.00223	-0.21	0.6	0.24	0.505
ENSG00000061936.9_2	SFSWAP	0.16	0.291	0.44	0.0119	0.2	0.575	-0.09	0.73
ENSG00000061938.16_2	TNK2	0.63	0.00114	0.67	0.000546	-0.02	0.972	-0.09	0.822
ENSG00000061987.14_1	MON2	0.18	0.519	-0.37	0.151	0.08	0.887	0.65	0.114
ENSG00000062038.13_2	CDH3	0.35	0.019	0.22	0.205	-0.34	0.259	-0.21	0.457
ENSG00000062194.15_1	GPBP1	0.2	0.0334	0.42	3.12e-05	0.11	0.579	-0.12	0.473
ENSG00000062282.14_2	DGAT2	-0.26	0.0591	-0.4	0.00353	0.19	0.52	0.37	0.0633
ENSG00000062370.16_2	ZNF112	-0.26	0.215	-0.28	0.117	-0.04	0.94	0.01	0.983
ENSG00000062485.18_2	CS	0.15	0.163	-0.05	0.66	0.05	0.86	0.26	0.0974
ENSG00000062598.17_2	ELMO2	0.33	0.0571	0.09	0.673	-0.04	0.932	0.21	0.502
ENSG00000062650.17_1	WAPAL	0.1	0.492	0.42	0.00155	0.35	0.143	0.01	0.979
ENSG00000062716.11_2	VMP1	-0.15	0.19	-0.2	0.1	-0.2	0.381	-0.15	0.416
ENSG00000062725.9_1	APPBP2	-0.03	0.823	-0.04	0.772	0.16	0.538	0.18	0.238
ENSG00000062822.12_2	POLD1	0.47	0.12	0.38	0.153	0.41	0.53	0.48	0.173
ENSG00000063046.17_2	EIF4B	-0.1	0.349	-0.21	0.0584	0.14	0.564	0.26	0.0955
ENSG00000063169.10_2	GLTSCR1	0.35	0.105	0.06	0.833	-0.26	0.606	0.01	0.981
ENSG00000063176.15_2	SPHK2	0.21	0.219	0.27	0.205	0.07	0.889	0.01	0.975
ENSG00000063177.12_2	RPL18	-0.12	0.541	0.04	0.877	0.04	0.942	-0.13	0.714
ENSG00000063180.8_1	CA11	-0.37	0.0256	0.01	0.962	0.33	0.348	-0.05	0.879
ENSG00000063241.7_2	ISOC2	-0.44	0.0698	0.2	0.438	0.38	0.391	-0.24	0.576
ENSG00000063244.12_2	U2AF2	0.1	0.706	0.16	0.541	-0.13	0.8	-0.19	0.69
ENSG00000063245.14_2	EPN1	0.47	0.0323	0.41	0.0655	0.13	0.812	0.19	0.578
ENSG00000063322.13_1	MED29	-0.05	0.61	-0.07	0.533	0.1	0.687	0.11	0.449
ENSG00000063660.8_2	GPC1	0.42	0.0541	0.18	0.47	0.29	0.564	0.53	0.0788
ENSG00000063761.15_1	ADCK1	-0.15	0.279	-0.21	0.0839	-0.14	0.618	-0.05	0.825
ENSG00000063854.12_1	HAGH	-0.44	0.000657	-0.17	0.238	-0.06	0.856	-0.32	0.1
ENSG00000063978.15_2	RNF4	0.17	0.118	0.15	0.155	-0.04	0.871	-0.01	0.977
ENSG00000064012.21_2	CASP8	0.29	0.0285	0.67	0.000121	0.19	0.58	-0.19	0.414
ENSG00000064042.17_2	LIMCH1	-0.31	0.336	-0.71	0.000514	-0.46	0.43	-0.03	0.97
ENSG00000064102.14_1	ASUN	-0.08	0.426	0.25	0.014	0.33	0.0409	0	0.994
ENSG00000064115.10_2	TM7SF3	-0.14	0.132	-0.13	0.147	-0.22	0.168	-0.2	0.142
ENSG00000064195.7_1	DLX3	-0.09	0.672	-0.28	0.0904	0.21	0.584	0.42	0.115
ENSG00000064199.6_1	SPA17	-0.29	0.296	-0.63	0.0012	-0.05	0.93	0.27	0.465
ENSG00000064225.12_2	ST3GAL6	0.12	0.447	0.18	0.225	-0.11	0.735	-0.19	0.422
ENSG00000064270.12_1	ATP2C2	0.3	0.0533	0.54	0.0187	0.98	0.00509	0.76	0.00224
ENSG00000064300.8_2	NGFR	0.17	0.435	-0.16	0.559	0.52	0.154	0.85	0.0239
ENSG00000064309.14_1	CDON	-0.03	0.876	-0.05	0.859	-0.18	0.705	-0.15	0.669
ENSG00000064313.11_2	TAF2	0.04	0.78	0.09	0.554	0.21	0.408	0.16	0.478
ENSG00000064393.15_1	HIPK2	0.15	0.401	-0.34	0.0625	-0.35	0.275	0.15	0.643
ENSG00000064419.13_1	TNPO3	0.25	0.143	0.23	0.176	0.18	0.649	0.2	0.4
ENSG00000064490.13_2	RFXANK	-0.05	0.751	0.26	0.0644	-0.11	0.724	-0.42	0.0292
ENSG00000064545.14_2	TMEM161A	-0.13	0.424	-0.01	0.944	0.03	0.944	-0.05	0.842
ENSG00000064547.13_2	LPAR2	0.11	0.401	0.01	0.916	-0.47	0.00738	-0.37	0.0453
ENSG00000064601.16_1	CTSA	-0.14	0.318	-0.22	0.0786	-0.37	0.115	-0.28	0.141
ENSG00000064607.16_1	SUGP2	0.19	0.248	0.11	0.538	0.13	0.722	0.21	0.407
ENSG00000064651.13_2	SLC12A2	0.08	0.652	-0.24	0.128	-0.33	0.267	-0.03	0.93
ENSG00000064652.10_1	SNX24	-0.05	0.735	0.07	0.616	-0.03	0.946	-0.16	0.482
ENSG00000064655.18_2	EYA2	-0.07	0.681	-0.33	0.0317	-0.21	0.496	0.06	0.845
ENSG00000064666.14_2	CNN2	0.24	0.216	0.59	0.000728	0	1	-0.33	0.143
ENSG00000064687.8	ABCA7	0.53	0.0582	-0.42	0.182	-0.47	0.439	0.47	0.322
ENSG00000064692.18_2	SNCAIP	-0.34	0.0689	-0.58	0.0107	-1.13	0.00115	-0.88	0.00358
ENSG00000064703.11_1	DDX20	-0.05	0.61	0.1	0.389	0.12	0.562	-0.03	0.892
ENSG00000064726.9_2	BTBD1	-0.09	0.392	-0.1	0.455	0.11	0.647	0.11	0.59
ENSG00000064763.10_2	FAR2	0.21	0.259	0.36	0.118	0.16	0.74	-0.02	0.971
ENSG00000064787.13_2	BCAS1	-0.49	0.0121	-0.49	0.00736	0.12	0.825	0.14	0.59
ENSG00000064932.15_1	SBNO2	0.71	0.00277	0.23	0.361	-0.29	0.537	0.19	0.678
ENSG00000064933.16_2	PMS1	-0.34	0.0213	-0.15	0.21	0.19	0.444	-0.01	0.98
ENSG00000064961.18_2	HMG20B	-0.09	0.591	0.12	0.507	0.12	0.737	-0.09	0.773
ENSG00000064989.12_1	CALCRL	-0.3	0.188	-0.71	0.00513	-0.09	0.88	0.35	0.387
ENSG00000064995.16_1	TAF11	-0.16	0.188	0.05	0.697	-0.08	0.759	-0.29	0.068
ENSG00000064999.13_2	ANKS1A	0.4	0.0439	0.19	0.33	0.15	0.711	0.36	0.234
ENSG00000065000.15_2	AP3D1	0.43	0.00432	0.43	0.00876	0.01	0.978	0	1
ENSG00000065029.14_2	ZNF76	-0.15	0.269	-0.14	0.376	0.05	0.901	0.04	0.896
ENSG00000065054.13_2	SLC9A3R2	0.15	0.616	0.42	0.0242	-0.43	0.389	-0.72	0.0202
ENSG00000065057.7_2	NTHL1	-0.28	0.0452	0.09	0.594	0.11	0.732	-0.26	0.266
ENSG00000065060.16_1	UHRF1BP1	0.53	0.0295	-0.16	0.541	-0.18	0.754	0.48	0.155
ENSG00000065135.9_2	GNAI3	0.08	0.488	0.25	0.00234	0.23	0.115	0.05	0.812
ENSG00000065150.18_2	IPO5	0.27	0.0611	-0.02	0.933	0.07	0.857	0.36	0.174
ENSG00000065154.11_1	OAT	-0.19	0.0794	-0.13	0.366	-0.26	0.28	-0.32	0.0697
ENSG00000065183.15_1	WDR3	0.15	0.219	0.3	0.0322	0.3	0.194	0.15	0.511
ENSG00000065243.19_2	PKN2	0.16	0.324	0.1	0.546	0.16	0.618	0.21	0.371
ENSG00000065268.10_2	WDR18	0.02	0.884	0.33	0.0134	0.19	0.546	-0.11	0.635
ENSG00000065308.4_1	TRAM2	0.31	0.139	-0.24	0.158	0.1	0.828	0.67	0.00477
ENSG00000065320.8_1	NTN1	-0.16	0.604	-0.22	0.362	-0.95	0.0151	-0.89	0.0259
ENSG00000065325.12_1	GLP2R	0.1	0.525	-0.23	0.396	-1.19	0.000753	-0.88	0.00796
ENSG00000065328.16_1	MCM10	0.29	0.0898	0.61	0.00251	0.7	0.0409	0.38	0.162
ENSG00000065357.19_2	DGKA	0.08	0.564	0.08	0.471	0.31	0.102	0.31	0.0662
ENSG00000065361.14_2	ERBB3	0.46	0.00858	0.05	0.77	0.17	0.631	0.56	0.0301
ENSG00000065413.17_2	ANKRD44	0.05	0.803	-0.34	0.0552	-0.16	0.664	0.27	0.358
ENSG00000065427.14_2	KARS	0.19	0.0447	0.43	2.91e-05	0.07	0.755	-0.18	0.258
ENSG00000065457.10_2	ADAT1	-0.02	0.863	-0.04	0.745	-0.07	0.791	-0.05	0.823
ENSG00000065485.18_2	PDIA5	0.08	0.677	0.5	0.00233	0.18	0.605	-0.24	0.372
ENSG00000065491.8_1	TBC1D22B	0.06	0.771	0.16	0.438	0.23	0.523	0.13	0.729
ENSG00000065518.7_1	NDUFB4	-0.22	0.547	-0.65	0.0411	-0.54	0.441	-0.14	0.812
ENSG00000065526.10_1	SPEN	0.31	0.0153	0.29	0.0348	0.07	0.818	0.08	0.738
ENSG00000065534.18_2	MYLK	-0.11	0.553	-0.68	0.00128	-0.81	0.0123	-0.23	0.509
ENSG00000065548.17_2	ZC3H15	-0.14	0.284	0.18	0.112	0.13	0.584	-0.2	0.311
ENSG00000065559.14_2	MAP2K4	0.04	0.748	-0.01	0.921	0.24	0.239	0.3	0.0623
ENSG00000065600.12_1	TMEM206	0	0.975	0.33	0.000758	-0.12	0.567	-0.43	0.00158
ENSG00000065613.13_2	SLK	0.11	0.357	0.44	0.00237	0.58	0.00892	0.24	0.157
ENSG00000065615.13_1	CYB5R4	-0.28	0.0349	-0.25	0.0651	-0.14	0.613	-0.17	0.4
ENSG00000065618.17_2	COL17A1	0.67	0.000855	0.12	0.596	-0.01	0.978	0.53	0.0643
ENSG00000065621.14_1	GSTO2	-0.37	0.072	-0.57	0.00223	0.02	0.969	0.23	0.442
ENSG00000065665.20_2	SEC61A2	-0.09	0.497	-0.21	0.168	-0.23	0.419	-0.1	0.675
ENSG00000065675.14_1	PRKCQ	0.43	0.00179	0.47	0.00121	-0.34	0.234	-0.37	0.0722
ENSG00000065717.14_2	TLE2	0.05	0.848	-0.63	0.000104	-0.34	0.439	0.34	0.382
ENSG00000065802.11_1	ASB1	0.01	0.946	0.26	0.0134	-0.1	0.698	-0.36	0.0627
ENSG00000065809.13_2	FAM107B	-0.4	0.00406	-0.4	0.00057	-0.25	0.358	-0.24	0.187
ENSG00000065833.8_1	ME1	0.01	0.946	-0.14	0.254	0.5	0.0247	0.65	0.00426
ENSG00000065882.15_2	TBC1D1	0.41	0.0078	0.38	0.0268	-0.19	0.585	-0.15	0.612
ENSG00000065883.14_1	CDK13	0.3	0.0221	0.06	0.744	0.08	0.819	0.32	0.13
ENSG00000065911.11_1	MTHFD2	0.21	0.247	0.14	0.438	0.02	0.972	0.08	0.84
ENSG00000065970.8_1	FOXJ2	0.27	0.213	-0.47	0.0359	0.05	0.92	0.8	0.0154
ENSG00000065978.18_2	YBX1	-0.03	0.887	0.03	0.853	0	0.999	-0.06	0.862
ENSG00000065989.15_1	PDE4A	0.21	0.247	-0.08	0.713	-0.36	0.297	-0.08	0.842
ENSG00000066027.11_2	PPP2R5A	0	0.98	-0.17	0.176	0.39	0.0403	0.53	0.00258
ENSG00000066044.14_2	ELAVL1	0.09	0.429	0.29	0.0255	0.2	0.474	0	0.999
ENSG00000066084.12_1	DIP2B	0.5	0.0834	0.01	0.977	-0.21	0.721	0.27	0.554
ENSG00000066117.14_1	SMARCD1	0.32	0.0217	0.24	0.0599	-0.08	0.803	0	0.999
ENSG00000066135.12_1	KDM4A	0.15	0.618	0.21	0.397	0.33	0.472	0.26	0.549
ENSG00000066136.20_2	NFYC	-0.06	0.546	0.06	0.6	0.06	0.775	-0.04	0.818
ENSG00000066230.10_1	SLC9A3	0.26	0.259	0.15	0.451	0.46	0.232	0.59	0.0935
ENSG00000066248.14_1	NGEF	0.14	0.543	0.3	0.199	1	0.00273	0.83	0.0182
ENSG00000066279.16_2	ASPM	-0.16	0.351	0.01	0.974	0.85	0.00195	0.69	0.0231
ENSG00000066322.13_2	ELOVL1	-0.03	0.816	0.41	0.000247	0.4	0.0237	-0.05	0.82
ENSG00000066379.14_1	ZNRD1	-0.21	0.378	-0.38	0.101	-0.28	0.589	-0.13	0.729
ENSG00000066422.4_1	ZBTB11	0.2	0.34	-0.31	0.137	0.08	0.873	0.58	0.0538
ENSG00000066427.21_2	ATXN3	-0.28	0.0164	-0.15	0.214	0.05	0.875	-0.1	0.617
ENSG00000066455.12_1	GOLGA5	-0.06	0.594	0.22	0.127	0.25	0.375	-0.04	0.863
ENSG00000066468.21_2	FGFR2	-0.36	0.0455	-0.63	0.00374	0.31	0.445	0.61	0.0362
ENSG00000066557.5_1	LRRC40	-0.19	0.23	-0.33	0.0495	-0.16	0.669	-0.01	0.971
ENSG00000066583.11_1	ISOC1	-0.38	0.00283	-0.21	0.0482	0.14	0.586	-0.01	0.958
ENSG00000066629.16_2	EML1	-0.08	0.721	-0.45	0.0495	0.38	0.351	0.78	0.0189
ENSG00000066651.17_1	TRMT11	-0.14	0.317	0.03	0.864	0.01	0.969	-0.15	0.473
ENSG00000066654.13_2	THUMPD1	-0.18	0.069	0.02	0.805	0.12	0.558	-0.09	0.518
ENSG00000066697.14_2	MSANTD3	-0.09	0.552	0.09	0.477	-0.17	0.473	-0.35	0.102
ENSG00000066739.11_1	ATG2B	0.11	0.653	-0.43	0.0491	-0.03	0.958	0.52	0.0963
ENSG00000066777.8_2	ARFGEF1	0.1	0.633	-0.15	0.389	0.03	0.941	0.27	0.368
ENSG00000066827.15_1	ZFAT	0.03	0.909	0.05	0.905	0.46	0.414	0.43	0.37
ENSG00000066855.15_1	MTFR1	-0.13	0.213	-0.08	0.527	0.06	0.829	0.02	0.935
ENSG00000066926.10_1	FECH	-0.26	0.00814	-0.33	0.000227	-0.15	0.36	-0.07	0.725
ENSG00000066933.15_2	MYO9A	0.21	0.233	-0.11	0.614	0.07	0.87	0.37	0.197
ENSG00000067057.16_2	PFKP	0.42	0.00285	0.62	0.000681	0.14	0.734	-0.07	0.772
ENSG00000067064.10_2	IDI1	0.03	0.889	0.06	0.818	0.14	0.756	0.1	0.799
ENSG00000067066.16_2	SP100	1.6	7.25e-16	2.04	2.04e-26	-0.04	0.871	-0.5	0.0488
ENSG00000067082.14_1	KLF6	0.4	0.000403	0.87	4.4e-10	0	0.994	-0.48	0.00819
ENSG00000067113.16_2	PPAP2A	-0.75	2.01e-07	-0.9	1.65e-06	-0.52	0.0618	-0.35	0.141
ENSG00000067141.16_1	NEO1	0.09	0.662	-0.38	0.0926	-0.09	0.848	0.4	0.253
ENSG00000067167.7_1	TRAM1	0.07	0.569	0.28	0.0253	-0.35	0.127	-0.55	0.00175
ENSG00000067182.7_1	TNFRSF1A	0.13	0.17	0.05	0.714	-0.01	0.961	0.07	0.769
ENSG00000067191.15_1	CACNB1	0.39	0.0463	0.32	0.0784	0.3	0.434	0.35	0.234
ENSG00000067208.14_2	EVI5	-0.05	0.743	0.01	0.927	-0.04	0.865	-0.11	0.611
ENSG00000067221.13_2	STOML1	0.2	0.439	0.82	0.00107	0.21	0.7	-0.43	0.225
ENSG00000067225.17_2	PKM	0.23	0.0498	0.39	0.00262	0.11	0.73	-0.06	0.762
ENSG00000067248.9_1	DHX29	-0.14	0.182	0.01	0.968	0.11	0.552	-0.03	0.874
ENSG00000067334.13_1	DNTTIP2	-0.06	0.625	0.37	0.000383	0.19	0.37	-0.26	0.15
ENSG00000067365.14_2	METTL22	0.11	0.573	0.01	0.928	-0.23	0.492	-0.14	0.512
ENSG00000067369.13_2	TP53BP1	0.17	0.518	-0.15	0.543	0	0.998	0.33	0.342
ENSG00000067533.5_1	RRP15	-0.09	0.638	0.14	0.482	-0.09	0.828	-0.34	0.222
ENSG00000067560.10_2	RHOA	-0.06	0.498	0.08	0.374	0.04	0.846	-0.1	0.522
ENSG00000067596.10_2	DHX8	0.23	0.106	0.11	0.507	0.11	0.747	0.22	0.324
ENSG00000067601.7_1	PMS2P4	-0.26	0.0795	-0.32	0.0456	-0.14	0.695	-0.08	0.797
ENSG00000067606.16_2	PRKCZ	0.15	0.335	0.35	0.0826	0.25	0.562	0.06	0.802
ENSG00000067704.9_1	IARS2	0.15	0.187	-0.05	0.725	0.22	0.303	0.42	0.0117
ENSG00000067715.13_2	SYT1	0.12	0.477	0.21	0.391	-0.66	0.0526	-0.75	0.0165
ENSG00000067798.14_2	NAV3	0.8	0.00349	0.95	0.000405	-0.14	0.827	-0.32	0.529
ENSG00000067836.12_1	ROGDI	-0.27	0.0495	-0.01	0.931	0.09	0.782	-0.15	0.529
ENSG00000067900.7_2	ROCK1	0.07	0.56	0.23	0.0309	0.1	0.656	-0.07	0.732
ENSG00000067955.13_2	CBFB	-0.06	0.694	0.15	0.249	0.27	0.236	0.06	0.832
ENSG00000068001.13_2	HYAL2	-0.07	0.671	-0.12	0.538	-0.08	0.807	-0.02	0.957
ENSG00000068024.16_2	HDAC4	0.55	0.0216	-0.03	0.916	-0.1	0.838	0.46	0.165
ENSG00000068028.17_1	RASSF1	-0.02	0.892	0.38	0.00333	-0.06	0.849	-0.48	0.00354
ENSG00000068078.17_2	FGFR3	0.02	0.962	-0.16	0.66	1.44	0.00429	1.63	0.000664
ENSG00000068079.7_1	IFI35	3.14	6.98e-19	3.94	2.93e-28	0.04	0.924	-0.82	0.0689
ENSG00000068097.14_2	HEATR6	0.28	0.0512	0.12	0.503	0.06	0.877	0.24	0.273
ENSG00000068120.14_2	COASY	0.22	0.0556	0.28	0.0245	0.18	0.468	0.12	0.57
ENSG00000068137.14_1	PLEKHH3	0.17	0.333	-0.31	0.12	0.32	0.423	0.8	0.000374
ENSG00000068305.17_2	MEF2A	0.19	0.14	0.08	0.573	0.2	0.42	0.3	0.13
ENSG00000068383.18_1	INPP5A	0.04	0.776	0.02	0.882	0.15	0.546	0.17	0.225
ENSG00000068489.12_2	PRR11	-0.28	0.0514	0.16	0.29	0.61	0.00682	0.18	0.542
ENSG00000068650.18_2	ATP11A	0.45	0.04	0.22	0.335	0.03	0.953	0.24	0.539
ENSG00000068654.15_1	POLR1A	0.42	0.083	0.03	0.896	-0.06	0.911	0.33	0.336
ENSG00000068697.6_1	LAPTM4A	-0.25	0.0408	-0.04	0.759	-0.06	0.838	-0.28	0.135
ENSG00000068724.15_2	TTC7A	0.44	0.0588	0.25	0.34	0.2	0.724	0.38	0.273
ENSG00000068745.14_1	IP6K2	-0.29	0.000673	-0.26	0.00546	-0.26	0.0848	-0.28	0.0318
ENSG00000068784.12_1	SRBD1	0.13	0.36	0.04	0.806	0.08	0.817	0.17	0.455
ENSG00000068796.16_2	KIF2A	-0.03	0.768	-0.02	0.837	0.14	0.307	0.13	0.34
ENSG00000068878.14_1	PSME4	0.31	0.0827	-0.24	0.209	-0.51	0.0973	0.05	0.904
ENSG00000068885.14_2	IFT80	-0.22	0.325	-0.71	0.000821	-0.03	0.962	0.45	0.134
ENSG00000068903.19_2	SIRT2	-0.22	0.0336	-0.24	0.0289	0.05	0.838	0.1	0.597
ENSG00000068912.13_1	ERLEC1	-0.23	0.127	-0.16	0.19	-0.04	0.912	-0.11	0.631
ENSG00000068971.13_2	PPP2R5B	0.4	0.00726	0.61	0.00475	-0.08	0.85	-0.31	0.285
ENSG00000069011.15_1	PITX1	0	0.983	0.25	0.113	0.26	0.5	0.01	0.973
ENSG00000069020.18_2	MAST4	0.42	0.0345	0	0.992	-0.18	0.643	0.21	0.538
ENSG00000069188.16_1	SDK2	0.08	0.744	-0.44	0.0061	-0.36	0.221	0.15	0.707
ENSG00000069248.11_1	NUP133	0.1	0.485	-0.2	0.158	0.03	0.943	0.35	0.103
ENSG00000069275.12_1	NUCKS1	-0.48	0.0381	-0.06	0.84	0.49	0.266	0.08	0.877
ENSG00000069329.15_2	VPS35	0	0.97	-0.07	0.476	-0.09	0.684	0	0.998
ENSG00000069345.11_1	DNAJA2	-0.04	0.691	0.22	0.0159	0.12	0.471	-0.14	0.338
ENSG00000069399.13_2	BCL3	0.04	0.801	-0.07	0.633	-0.16	0.581	-0.04	0.877
ENSG00000069431.11_2	ABCC9	0.01	0.965	-0.49	0.0271	0.47	0.312	0.98	0.00453
ENSG00000069482.6_1	GAL	0.12	0.675	0.89	0.000878	0.47	0.382	-0.31	0.533
ENSG00000069493.14_2	CLEC2D	-0.14	0.475	0.05	0.821	0.11	0.763	-0.11	0.753
ENSG00000069667.15_2	RORA	0.2	0.176	0.15	0.248	0.07	0.838	0.11	0.668
ENSG00000069702.10_1	TGFBR3	-0.03	0.911	0.11	0.671	0.64	0.1	0.49	0.119
ENSG00000069764.9_1	PLA2G10	-0.63	0.00446	-1.04	1.11e-05	-0.6	0.161	-0.2	0.571
ENSG00000069812.11_1	HES2	0.4	0.0329	0.48	0.0197	0.01	0.99	-0.11	0.78
ENSG00000069849.10_1	ATP1B3	-0.32	0.0261	-0.23	0.108	0.41	0.0822	0.32	0.159
ENSG00000069869.15_1	NEDD4	0.19	0.299	0.16	0.316	0.3	0.359	0.32	0.222
ENSG00000069943.9_1	PIGB	-0.11	0.428	-0.05	0.722	0.03	0.93	-0.03	0.907
ENSG00000069956.11_2	MAPK6	0.04	0.82	-0.24	0.134	0.36	0.171	0.64	0.00352
ENSG00000069966.18_1	GNB5	-0.05	0.553	0	0.976	0.11	0.471	0.07	0.625
ENSG00000069974.15_2	RAB27A	-0.32	0.00166	0.03	0.824	0.17	0.35	-0.18	0.253
ENSG00000069998.12_1	CECR5	0.02	0.918	0.23	0.134	0.15	0.664	-0.07	0.788
ENSG00000070010.18_2	UFD1L	-0.19	0.107	0.04	0.774	-0.1	0.724	-0.33	0.0522
ENSG00000070018.8_1	LRP6	-0.14	0.562	-0.37	0.0312	-0.01	0.977	0.21	0.551
ENSG00000070047.11_1	PHRF1	0.57	0.0488	0.46	0.212	0.4	0.604	0.51	0.238
ENSG00000070061.14_1	IKBKAP	0.27	0.151	-0.04	0.872	0.22	0.61	0.54	0.0704
ENSG00000070081.15_2	NUCB2	-0.3	0.0701	0.08	0.59	0.23	0.42	-0.18	0.547
ENSG00000070087.13_2	PFN2	-0.31	0.0815	-0.56	0.000289	0.03	0.935	0.27	0.298
ENSG00000070159.13_1	PTPN3	0.29	0.0584	0.13	0.495	0.25	0.454	0.4	0.0987
ENSG00000070190.12_2	DAPP1	0.54	1.3e-06	0.86	7.71e-11	-0.01	0.97	-0.33	0.0827
ENSG00000070214.15_1	SLC44A1	0.29	0.0276	0.05	0.78	0.3	0.217	0.55	0.00751
ENSG00000070269.13_2	TMEM260	-0.09	0.388	-0.11	0.386	0.06	0.821	0.1	0.585
ENSG00000070366.13_2	SMG6	0.45	0.0676	0.24	0.346	-0.08	0.898	0.12	0.736
ENSG00000070367.15_1	EXOC5	0	0.997	-0.04	0.852	0.24	0.426	0.27	0.31
ENSG00000070371.15_2	CLTCL1	0.31	0.164	-0.22	0.422	0.01	0.988	0.55	0.13
ENSG00000070404.9_2	FSTL3	0.78	1.09e-05	0.9	4.47e-06	-0.69	0.0164	-0.84	0.0041
ENSG00000070413.19_2	DGCR2	0.55	0.0272	0.24	0.379	0.1	0.881	0.39	0.254
ENSG00000070423.17_1	RNF126	0.13	0.416	0.48	0.000672	0.14	0.694	-0.21	0.294
ENSG00000070444.14_1	MNT	0.27	0.269	-0.03	0.931	-0.23	0.673	0.04	0.944
ENSG00000070476.14_1	ZXDC	0.35	0.0395	0.2	0.316	0.18	0.664	0.33	0.202
ENSG00000070495.14_1	JMJD6	0.07	0.696	0.6	3.12e-05	0.12	0.711	-0.43	0.0416
ENSG00000070501.11_1	POLB	-0.1	0.519	0.06	0.758	-0.44	0.0826	-0.61	0.00288
ENSG00000070526.14_2	ST6GALNAC1	-0.2	0.0797	-0.36	0.0114	-0.11	0.696	0.07	0.814
ENSG00000070540.12_1	WIPI1	-0.12	0.315	-0.03	0.786	-0.27	0.179	-0.33	0.0393
ENSG00000070610.14_2	GBA2	0.38	0.0236	0.25	0.152	-0.01	0.987	0.11	0.705
ENSG00000070614.14_2	NDST1	0.49	0.0704	0.18	0.435	-0.1	0.86	0.21	0.59
ENSG00000070669.16_2	ASNS	0.05	0.866	0.1	0.512	0.46	0.0999	0.43	0.264
ENSG00000070718.11_2	AP3M2	-0.02	0.842	-0.13	0.358	-0.27	0.228	-0.17	0.371
ENSG00000070731.10_2	ST6GALNAC2	-0.22	0.0233	-0.23	0.0503	0.16	0.491	0.2	0.246
ENSG00000070756.14_2	PABPC1	-0.14	0.355	-0.31	0.04	-0.05	0.879	0.13	0.623
ENSG00000070759.16_1	TESK2	-0.05	0.75	-0.3	0.0875	0.3	0.371	0.54	0.0234
ENSG00000070761.7_1	C16orf80	-0.22	0.0411	-0.06	0.697	-0.13	0.577	-0.28	0.184
ENSG00000070770.8_2	CSNK2A2	0.06	0.718	-0.14	0.276	-0.3	0.292	-0.11	0.667
ENSG00000070778.12_1	PTPN21	0.36	0.04	-0.09	0.63	-0.3	0.334	0.16	0.606
ENSG00000070785.16_2	EIF2B3	-0.11	0.253	0.22	0.0599	0.11	0.6	-0.21	0.214
ENSG00000070814.17_2	TCOF1	0.49	0.0217	0.58	0.0272	0.5	0.308	0.4	0.226
ENSG00000070831.15_2	CDC42	-0.28	0.272	-0.37	0.134	-0.22	0.709	-0.14	0.725
ENSG00000070882.12_2	OSBPL3	0.38	0.0224	0.38	0.0143	-0.13	0.703	-0.14	0.647
ENSG00000070950.9_2	RAD18	-0.13	0.289	0.17	0.333	0.3	0.317	0.01	0.973
ENSG00000070961.15_1	ATP2B1	-0.12	0.337	-0.01	0.954	0.38	0.0334	0.26	0.192
ENSG00000071051.13_2	NCK2	0.16	0.204	0.17	0.214	0.07	0.838	0.05	0.839
ENSG00000071054.16_2	MAP4K4	0.33	0.0606	0.54	0.00427	0.27	0.492	0.04	0.897
ENSG00000071073.12_1	MGAT4A	-0.21	0.211	-0.4	0.0266	-0.35	0.297	-0.16	0.607
ENSG00000071082.10_1	RPL31	-0.15	0.706	-0.62	0.05	-0.41	0.602	0.03	0.96
ENSG00000071127.16_1	WDR1	0.32	0.00513	0.47	0.00109	0.01	0.988	-0.15	0.431
ENSG00000071189.21_1	SNX13	-0.14	0.351	-0.46	0.00326	0.1	0.775	0.42	0.0505
ENSG00000071205.11_1	ARHGAP10	-0.1	0.657	0.24	0.224	0.76	0.00975	0.43	0.16
ENSG00000071242.11_2	RPS6KA2	0.32	0.0497	0.12	0.62	-0.17	0.703	0.02	0.959
ENSG00000071243.15_1	ING3	-0.29	0.0228	-0.1	0.463	-0.16	0.562	-0.36	0.0429
ENSG00000071282.11_1	LMCD1	-0.5	0.00167	-0.46	0.0375	-0.61	0.0524	-0.64	0.0568
ENSG00000071462.11_2	WBSCR22	-0.18	0.116	0.36	0.00615	0.18	0.511	-0.36	0.0422
ENSG00000071537.13_2	SEL1L	0.09	0.711	-0.25	0.227	-0.14	0.77	0.21	0.536
ENSG00000071539.13_1	TRIP13	0.06	0.677	0.45	0.00313	0.58	0.0111	0.19	0.45
ENSG00000071564.14_2	TCF3	0.25	0.207	0.3	0.123	0.22	0.582	0.17	0.602
ENSG00000071575.11_1	TRIB2	0.58	0.000496	0.32	0.0328	-0.27	0.326	-0.02	0.957
ENSG00000071626.16_2	DAZAP1	0.44	0.0311	0.07	0.79	-0.11	0.829	0.27	0.454
ENSG00000071655.17_2	MBD3	0.16	0.385	0.33	0.0492	0.16	0.692	-0.02	0.955
ENSG00000071794.15_1	HLTF	-0.41	0.00475	-0.59	0.000361	0.24	0.368	0.43	0.0987
ENSG00000071894.15_2	CPSF1	0.56	0.014	0.12	0.659	0.14	0.807	0.59	0.0477
ENSG00000071909.18_2	MYO3B	-0.17	0.403	-0.09	0.656	0.65	0.052	0.57	0.0208
ENSG00000071967.11_1	CYBRD1	-0.31	0.198	-0.71	0.000276	-0.3	0.548	0.13	0.763
ENSG00000071994.10_2	PDCD2	-0.2	0.0637	0	0.978	0.04	0.886	-0.17	0.308
ENSG00000072041.16_2	SLC6A15	0.04	0.805	-0.3	0.0956	-0.12	0.773	0.25	0.314
ENSG00000072042.12_2	RDH11	-0.01	0.902	0.06	0.503	0.1	0.571	0.03	0.878
ENSG00000072062.13_1	PRKACA	-0.09	0.72	0.27	0.265	0.16	0.743	-0.18	0.71
ENSG00000072071.16_1	LPHN1	-0.21	0.423	-0.63	0.00341	-0.25	0.618	0.2	0.647
ENSG00000072110.13_2	ACTN1	0.58	0.00184	0.66	0.00185	-0.14	0.779	-0.23	0.478
ENSG00000072121.15_2	ZFYVE26	1.29	5.47e-05	0.6	0.0111	-0.37	0.497	0.29	0.54
ENSG00000072134.15_2	EPN2	0.16	0.271	0.44	0.00132	0.61	0.00358	0.34	0.108
ENSG00000072135.12_2	PTPN18	-0.01	0.952	0.11	0.461	0.24	0.389	0.12	0.54
ENSG00000072195.10	SPEG	0.28	0.0939	-0.05	0.795	-0.38	0.227	-0.06	0.879
ENSG00000072201.13_2	LNX1	-0.02	0.925	-0.31	0.0861	0.13	0.74	0.41	0.192
ENSG00000072210.18_2	ALDH3A2	-0.34	0.000195	-0.44	3.19e-06	0.58	6.11e-05	0.7	4.34e-05
ENSG00000072274.12_1	TFRC	0.04	0.891	-0.23	0.372	-0.22	0.66	0.07	0.898
ENSG00000072310.16_2	SREBF1	0.56	0.0201	-0.02	0.959	0.12	0.847	0.69	0.0588
ENSG00000072364.12_1	AFF4	0.3	0.00614	0.14	0.279	-0.12	0.632	0.02	0.934
ENSG00000072401.14_1	UBE2D1	-0.31	0.252	-0.62	0.0107	-0.55	0.238	-0.25	0.54
ENSG00000072415.8_2	MPP5	-0.01	0.937	-0.05	0.792	0.07	0.834	0.09	0.743
ENSG00000072422.16_1	RHOBTB1	0.2	0.273	-0.23	0.268	-0.27	0.527	0.18	0.532
ENSG00000072518.20_1	MARK2	0.39	0.00971	0.42	0.00197	0.23	0.434	0.19	0.377
ENSG00000072571.19_1	HMMR	-0.35	0.0189	0.03	0.874	0.68	0.00524	0.31	0.272
ENSG00000072609.17_2	CHFR	0.28	0.0676	0.22	0.174	0.15	0.674	0.21	0.326
ENSG00000072682.18_2	P4HA2	0.07	0.564	0.23	0.0361	-0.09	0.715	-0.25	0.12
ENSG00000072736.18_2	NFATC3	0.06	0.768	-0.17	0.413	0.19	0.681	0.45	0.0706
ENSG00000072756.16_1	TRNT1	-0.14	0.448	0.06	0.696	0.06	0.872	-0.14	0.573
ENSG00000072778.19_1	ACADVL	0.15	0.327	0.42	0.0197	0.48	0.129	0.2	0.365
ENSG00000072786.12_1	STK10	0.43	0.101	0.36	0.208	-0.01	0.992	0.06	0.912
ENSG00000072803.17_1	FBXW11	0	0.992	0.05	0.838	0.21	0.596	0.16	0.66
ENSG00000072818.11_1	ACAP1	-0.12	0.525	-0.1	0.666	0.14	0.749	0.11	0.765
ENSG00000072832.14_1	CRMP1	0.15	0.402	0.13	0.469	-0.27	0.401	-0.28	0.363
ENSG00000072840.12_1	EVC	0.28	0.24	-0.16	0.392	-0.22	0.588	0.25	0.501
ENSG00000072849.10_2	DERL2	-0.17	0.239	-0.03	0.87	-0.26	0.422	-0.4	0.0421
ENSG00000072858.10_1	SIDT1	0.96	0.000673	0.44	0.0398	-0.39	0.334	0.12	0.837
ENSG00000072864.13_2	NDE1	0.24	0.151	0.3	0.012	0.02	0.952	-0.04	0.883
ENSG00000072952.18_2	MRVI1	0.2	0.282	0.53	0.000753	0.5	0.0834	0.18	0.555
ENSG00000072954.6_1	TMEM38A	-0.54	0.000198	-0.45	0.000194	-0.14	0.607	-0.21	0.353
ENSG00000072958.8_1	AP1M1	0.31	0.0235	0.44	0.00707	0.06	0.882	-0.06	0.797
ENSG00000073008.14_2	PVR	0.4	0.00928	0.77	4.73e-05	0.2	0.61	-0.16	0.559
ENSG00000073050.11_2	XRCC1	0	0.975	0.11	0.527	0.31	0.246	0.2	0.309
ENSG00000073060.15_1	SCARB1	0.22	0.138	0.1	0.576	-0.21	0.546	-0.06	0.84
ENSG00000073067.13_2	CYP2W1	0.32	0.142	0.38	0.0198	0.82	0.00703	0.77	0.0128
ENSG00000073111.13_2	MCM2	0.33	0.116	0.26	0.278	0.62	0.112	0.7	0.0333
ENSG00000073169.13_1	SELO	0.26	0.0974	0.36	0.0327	0.23	0.532	0.11	0.649
ENSG00000073282.12_1	TP63	0	0.988	-0.33	0.193	0.43	0.323	0.8	0.0278
ENSG00000073331.17_2	ALPK1	0.15	0.29	0.08	0.647	0.35	0.196	0.41	0.065
ENSG00000073350.13_1	LLGL2	0.43	0.016	0.6	0.00199	0.33	0.397	0.14	0.644
ENSG00000073417.14_2	PDE8A	0.27	0.0832	0.27	0.0937	0.15	0.654	0.16	0.548
ENSG00000073536.17_1	NLE1	0.19	0.125	0.42	0.000345	0.05	0.877	-0.19	0.298
ENSG00000073578.16_2	SDHA	0.05	0.726	0.2	0.226	0.17	0.613	0.02	0.956
ENSG00000073584.18_2	SMARCE1	-0.27	0.0429	-0.2	0.0506	0.03	0.897	-0.05	0.84
ENSG00000073605.18_1	GSDMB	0.74	0.000714	1.22	5.12e-09	-0.28	0.457	-0.76	0.0293
ENSG00000073614.12_2	KDM5A	0.26	0.0556	0.21	0.231	-0.01	0.972	0.04	0.899
ENSG00000073711.10_2	PPP2R3A	-0.05	0.762	-0.29	0.0419	0.03	0.935	0.28	0.207
ENSG00000073712.14_2	FERMT2	0.13	0.331	0.36	0.00266	-0.41	0.0375	-0.67	0.00047
ENSG00000073737.16_2	DHRS9	0.15	0.486	-0.1	0.672	-0.31	0.471	-0.03	0.952
ENSG00000073756.11_1	PTGS2	1.14	5.87e-06	1.43	1.45e-09	-0.87	0.00582	-1.17	0.0026
ENSG00000073792.15_1	IGF2BP2	0.36	0.01	0.53	0.000449	0.15	0.652	-0.03	0.916
ENSG00000073803.13_1	MAP3K13	0	0.99	-0.11	0.6	-0.31	0.54	-0.22	0.532
ENSG00000073849.14_2	ST6GAL1	0.03	0.905	-0.54	0.00875	-0.34	0.465	0.26	0.533
ENSG00000073910.19_2	FRY	-0.44	0.0286	-0.58	0.00823	-0.39	0.343	-0.24	0.521
ENSG00000073921.17_2	PICALM	0.19	0.181	0.3	0.0481	0.04	0.897	-0.08	0.821
ENSG00000073969.18_2	NSF	0.16	0.354	-0.14	0.456	0.13	0.73	0.45	0.0927
ENSG00000074054.17_2	CLASP1	0.3	0.324	-0.2	0.412	-0.2	0.721	0.32	0.461
ENSG00000074071.14_2	MRPS34	-0.15	0.361	0.28	0.107	0.25	0.493	-0.18	0.504
ENSG00000074181.8_1	NOTCH3	0.5	0.0516	-0.42	0.0899	-0.12	0.84	0.81	0.0274
ENSG00000074201.8_1	CLNS1A	-0.28	0.0334	-0.14	0.271	-0.05	0.876	-0.2	0.305
ENSG00000074211.13_1	PPP2R2C	0.26	0.254	0.03	0.901	0.1	0.857	0.33	0.376
ENSG00000074219.13_2	TEAD2	0.01	0.974	-0.03	0.891	-0.44	0.165	-0.39	0.239
ENSG00000074266.18_2	EED	-0.12	0.39	0.25	0.0251	0.33	0.0989	-0.06	0.808
ENSG00000074319.12_2	TSG101	-0.17	0.142	-0.06	0.694	0	0.988	-0.11	0.598
ENSG00000074356.16_1	C17orf85	0.02	0.895	0.24	0.0376	0.19	0.4	-0.04	0.845
ENSG00000074410.13_1	CA12	0.12	0.419	-0.03	0.843	0.49	0.02	0.65	0.00359
ENSG00000074416.13_2	MGLL	-0.07	0.71	0.28	0.0784	0.94	0.000893	0.58	0.0189
ENSG00000074527.11_1	NTN4	-0.01	0.935	-0.08	0.669	-0.7	0.00562	-0.64	0.0118
ENSG00000074582.12_1	BCS1L	-0.13	0.17	0.19	0.0956	0.14	0.497	-0.17	0.36
ENSG00000074590.13_2	NUAK1	0.47	0.0235	0.11	0.6	-0.51	0.103	-0.15	0.702
ENSG00000074603.18_2	DPP8	0.01	0.948	-0.09	0.415	0.01	0.969	0.1	0.572
ENSG00000074621.13_2	SLC24A1	-0.03	0.871	-0.01	0.975	0.03	0.953	0.01	0.987
ENSG00000074657.13_2	ZNF532	0.29	0.169	-0.18	0.493	-0.18	0.695	0.3	0.438
ENSG00000074695.5_1	LMAN1	-0.11	0.342	-0.05	0.72	0.06	0.835	0	0.996
ENSG00000074696.12_1	PTPLAD1	-0.23	0.0103	-0.25	0.00919	0.06	0.749	0.1	0.536
ENSG00000074755.14_2	ZZEF1	0.39	0.064	0	0.993	-0.16	0.724	0.23	0.565
ENSG00000074800.13_2	ENO1	0.07	0.509	0.34	0.000951	0.14	0.56	-0.13	0.406
ENSG00000074842.7_2	C19orf10	0.03	0.864	0.52	0.000416	-0.03	0.931	-0.54	0.0101
ENSG00000074855.10_2	ANO8	-0.11	0.694	0.05	0.89	-0.01	0.987	-0.15	0.78
ENSG00000074935.13_1	TUBE1	-0.05	0.74	-0.02	0.88	0.08	0.763	0.04	0.905
ENSG00000074964.16_1	ARHGEF10L	0.65	0.00768	0.09	0.772	0.04	0.963	0.6	0.0967
ENSG00000075089.9_2	ACTR6	-0.32	0.114	-0.23	0.211	-0.08	0.853	-0.18	0.565
ENSG00000075131.9_2	TIPIN	0.02	0.926	0.18	0.343	0.08	0.845	-0.1	0.792
ENSG00000075142.13_1	SRI	-0.22	0.225	-0.16	0.443	-0.32	0.388	-0.39	0.126
ENSG00000075151.20_2	EIF4G3	0.29	0.0788	0.09	0.605	0.08	0.831	0.28	0.296
ENSG00000075188.8_2	NUP37	-0.32	0.103	-0.22	0.303	0.13	0.784	0.04	0.923
ENSG00000075213.10_2	SEMA3A	0.79	7.44e-06	1.12	1.48e-09	0.37	0.251	-0.02	0.962
ENSG00000075218.18_1	GTSE1	0.24	0.136	0.34	0.047	0.55	0.0823	0.44	0.0597
ENSG00000075223.13_1	SEMA3C	0.22	0.342	-0.07	0.782	-0.11	0.814	0.19	0.648
ENSG00000075234.16_2	TTC38	0.64	8.68e-07	0.73	9.52e-08	-0.16	0.473	-0.26	0.24
ENSG00000075239.13_1	ACAT1	-0.4	0.000234	-0.16	0.276	0.17	0.497	-0.07	0.798
ENSG00000075240.16_2	GRAMD4	0.23	0.317	-0.06	0.842	0.46	0.326	0.75	0.0234
ENSG00000075275.16_2	CELSR1	0.55	0.0171	-0.21	0.358	-0.16	0.729	0.6	0.0846
ENSG00000075292.18_2	ZNF638	-0.04	0.772	-0.05	0.769	0.18	0.57	0.2	0.385
ENSG00000075303.12_1	SLC25A40	-0.22	0.227	-0.35	0.0707	0.2	0.631	0.35	0.182
ENSG00000075336.11_2	TIMM21	-0.41	0.00174	-0.33	0.00752	0	0.99	-0.08	0.733
ENSG00000075391.16_2	RASAL2	0.39	0.00749	0.2	0.146	0.09	0.757	0.27	0.238
ENSG00000075399.13_2	VPS9D1	0.33	0.028	0.15	0.366	-0.12	0.717	0.04	0.906
ENSG00000075407.18_2	ZNF37A	-0.05	0.721	-0.09	0.532	0.05	0.863	0.08	0.749
ENSG00000075413.17_2	MARK3	0.09	0.403	0.31	0.00824	0.42	0.0195	0.21	0.213
ENSG00000075415.12_2	SLC25A3	-0.08	0.5	0.04	0.759	-0.1	0.668	-0.22	0.178
ENSG00000075420.12_1	FNDC3B	0.28	0.148	-0.16	0.38	-0.62	0.0181	-0.18	0.59
ENSG00000075426.11_2	FOSL2	0.25	0.182	0.1	0.652	0.16	0.692	0.3	0.263
ENSG00000075539.13_2	FRYL	0.18	0.457	-0.05	0.846	-0.15	0.763	0.08	0.877
ENSG00000075568.16_1	TMEM131	0.09	0.694	-0.39	0.0511	-0.03	0.946	0.43	0.165
ENSG00000075618.17_1	FSCN1	0.41	0.0748	0.61	0.0108	0.35	0.484	0.16	0.67
ENSG00000075624.13_2	ACTB	0.29	0.0155	0.65	1.1e-07	0.07	0.806	-0.28	0.0937
ENSG00000075643.5_2	MOCOS	0.38	0.00244	0.26	0.0286	0.04	0.909	0.15	0.412
ENSG00000075651.15_1	PLD1	0.2	0.239	-0.29	0.0561	0.03	0.955	0.51	0.0192
ENSG00000075673.11_1	ATP12A	0.9	0.0274	0.64	0.0644	1.6	0.0174	1.88	0.00158
ENSG00000075702.16_2	WDR62	0.41	0.122	0.12	0.726	0.48	0.415	0.79	0.0467
ENSG00000075711.20_2	DLG1	0.14	0.473	0	0.988	-0.1	0.793	0.03	0.941
ENSG00000075785.12_1	RAB7A	-0.07	0.337	0.15	0.073	0.05	0.78	-0.17	0.169
ENSG00000075790.10_2	BCAP29	-0.09	0.619	0.09	0.606	-0.08	0.831	-0.27	0.269
ENSG00000075826.16_2	SEC31B	0.23	0.351	-0.7	0.000974	-0.38	0.369	0.54	0.102
ENSG00000075856.11_2	SART3	0.18	0.203	0.38	0.0179	0.26	0.448	0.05	0.815
ENSG00000075914.12_2	EXOSC7	-0.21	0.0898	-0.1	0.507	0.08	0.78	-0.03	0.895
ENSG00000075945.12_1	KIFAP3	-0.1	0.476	-0.21	0.0699	0.06	0.829	0.16	0.42
ENSG00000075975.15_1	MKRN2	-0.03	0.8	0.15	0.306	0.12	0.7	-0.04	0.806
ENSG00000076003.4_1	MCM6	0.16	0.203	0.24	0.0886	0.67	0.00267	0.59	0.00894
ENSG00000076043.9_2	REXO2	-0.37	0.047	-0.31	0.0758	-0.18	0.635	-0.25	0.402
ENSG00000076053.10_2	RBM7	-0.21	0.351	-0.24	0.286	-0.23	0.608	-0.2	0.592
ENSG00000076067.11_1	RBMS2	0.75	0.000313	0.58	0.000678	-0.15	0.746	-0.01	0.972
ENSG00000076108.11_1	BAZ2A	0.46	0.0356	0.28	0.125	0.08	0.866	0.26	0.409
ENSG00000076201.14_1	PTPN23	0.44	0.0496	-0.14	0.547	-0.43	0.219	0.14	0.757
ENSG00000076242.14_1	MLH1	-0.03	0.761	-0.14	0.116	0.03	0.878	0.15	0.295
ENSG00000076248.10_1	UNG	-0.12	0.199	0.05	0.672	0.29	0.0658	0.14	0.395
ENSG00000076258.9_1	FMO4	-0.62	0.00269	-0.75	2.37e-05	-0.32	0.39	-0.18	0.609
ENSG00000076321.10_2	KLHL20	-0.12	0.308	0.06	0.57	0.06	0.833	-0.13	0.504
ENSG00000076351.12_2	SLC46A1	-0.06	0.735	-0.11	0.46	-0.2	0.485	-0.14	0.608
ENSG00000076356.6_1	PLXNA2	0.9	0.00157	0.32	0.237	0.04	0.952	0.59	0.148
ENSG00000076382.16_2	SPAG5	0.15	0.478	0.2	0.415	0.73	0.0737	0.67	0.0292
ENSG00000076513.16_2	ANKRD13A	0.04	0.745	-0.24	0.0556	0.01	0.967	0.29	0.137
ENSG00000076554.15_2	TPD52	-0.33	0.175	-0.21	0.39	0.4	0.329	0.26	0.572
ENSG00000076555.15_2	ACACB	0.03	0.884	-0.16	0.415	0.12	0.748	0.26	0.463
ENSG00000076604.14_2	TRAF4	0.23	0.353	0.56	0.0101	-0.22	0.616	-0.56	0.138
ENSG00000076641.4_1	PAG1	0.3	0.132	-0.19	0.357	0.4	0.301	0.86	0.00128
ENSG00000076650.6_1	GPATCH1	0.07	0.614	0.37	0.092	0.38	0.372	0.1	0.652
ENSG00000076685.18_2	NT5C2	0.47	0.00125	0.67	4.56e-05	0.32	0.255	0.11	0.667
ENSG00000076706.15_2	MCAM	0.38	0.00789	0.05	0.807	-0.07	0.87	0.26	0.29
ENSG00000076826.9_1	CAMSAP3	0.35	0.0661	0.13	0.575	0.13	0.781	0.34	0.242
ENSG00000076864.19_2	RAP1GAP	0.18	0.297	0.41	0.0664	0.59	0.141	0.35	0.142
ENSG00000076924.11_1	XAB2	0.35	0.084	0.32	0.132	0.08	0.885	0.11	0.751
ENSG00000076928.17_2	ARHGEF1	0.62	0.00183	0.81	0.000709	0.28	0.585	0.07	0.862
ENSG00000076944.15_2	STXBP2	0.1	0.486	0.2	0.214	0.03	0.945	-0.08	0.778
ENSG00000076984.17_1	MAP2K7	-0.08	0.732	0.01	0.969	0.03	0.951	-0.03	0.94
ENSG00000077044.10_2	DGKD	0.28	0.13	-0.25	0.375	-0.15	0.77	0.37	0.327
ENSG00000077063.10_2	CTTNBP2	0.14	0.577	-0.13	0.531	-0.62	0.0665	-0.33	0.303
ENSG00000077092.18_2	RARB	-0.54	0.00234	-0.92	1.19e-06	-0.53	0.103	-0.12	0.731
ENSG00000077097.14_2	TOP2B	-0.03	0.871	-0.21	0.246	0.36	0.257	0.54	0.0333
ENSG00000077147.14_1	TM9SF3	-0.08	0.599	-0.08	0.62	0.24	0.345	0.22	0.364
ENSG00000077150.18_2	NFKB2	0.49	0.00474	0.62	0.00367	-0.22	0.619	-0.37	0.174
ENSG00000077152.9_1	UBE2T	-0.26	0.378	-0.27	0.284	0.02	0.985	0.02	0.975
ENSG00000077157.21_2	PPP1R12B	-0.18	0.306	-0.47	0.00259	-0.17	0.654	0.1	0.738
ENSG00000077232.16_2	DNAJC10	0.11	0.463	0.04	0.817	0.12	0.706	0.2	0.436
ENSG00000077235.17_2	GTF3C1	0.58	0.0475	-0.1	0.714	0.02	0.973	0.69	0.0704
ENSG00000077238.13_2	IL4R	0.45	0.00681	0.4	0.0399	0.15	0.722	0.21	0.417
ENSG00000077254.14_2	USP33	0.26	0.116	0.29	0.121	0.25	0.536	0.22	0.381
ENSG00000077312.8_2	SNRPA	0.08	0.558	0.26	0.0246	0.2	0.363	0	0.993
ENSG00000077348.8_1	EXOSC5	-0.33	0.024	-0.26	0.103	-0.08	0.814	-0.14	0.591
ENSG00000077380.15_2	DYNC1I2	-0.07	0.469	0.08	0.417	-0.16	0.346	-0.31	0.0194
ENSG00000077454.15_2	LRCH4	0.34	0.0565	0.45	0.0381	0.28	0.538	0.17	0.559
ENSG00000077458.12_1	FAM76B	0.05	0.698	0.23	0.117	0.16	0.572	-0.04	0.877
ENSG00000077463.14_2	SIRT6	-0.13	0.579	0.25	0.315	-0.05	0.923	-0.41	0.296
ENSG00000077514.8_2	POLD3	0.01	0.94	0.22	0.0256	0.37	0.0256	0.17	0.284
ENSG00000077549.17_1	CAPZB	-0.1	0.57	0.54	0.000916	0.28	0.392	-0.35	0.12
ENSG00000077585.13_1	GPR137B	-0.29	0.00449	-0.47	6.07e-05	-0.37	0.045	-0.18	0.336
ENSG00000077684.15_2	JADE1	-0.05	0.774	-0.11	0.652	0.52	0.156	0.58	0.00722
ENSG00000077782.19_2	FGFR1	0.23	0.262	-0.04	0.87	-0.14	0.73	0.15	0.69
ENSG00000077942.18_2	FBLN1	0.18	0.398	0.09	0.669	-0.14	0.791	-0.06	0.887
ENSG00000078018.19_2	MAP2	0.88	1.36e-05	0.84	6.79e-06	0.14	0.772	0.16	0.592
ENSG00000078043.15_2	PIAS2	-0.33	0.000525	-0.33	0.00447	0.03	0.894	0.06	0.772
ENSG00000078070.12_2	MCCC1	-0.54	5.91e-06	-0.43	0.000498	0.29	0.158	0.2	0.322
ENSG00000078081.7_2	LAMP3	4.34	1.24e-19	4.43	4.65e-27	-0.55	0.0654	-0.65	0.292
ENSG00000078098.13_1	FAP	-0.1	0.764	-0.16	0.581	-1.45	0.006	-1.35	0.00531
ENSG00000078114.18_2	NEBL	0	0.987	-0.28	0.176	0.29	0.541	0.58	0.0701
ENSG00000078124.11_2	ACER3	0.1	0.552	-0.03	0.888	0.21	0.573	0.34	0.191
ENSG00000078140.13_2	UBE2K	-0.17	0.165	0.16	0.211	0.09	0.735	-0.26	0.183
ENSG00000078142.11_2	PIK3C3	-0.01	0.897	0.05	0.698	0.04	0.865	-0.02	0.943
ENSG00000078177.13_2	N4BP2	-0.11	0.483	-0.08	0.649	0.19	0.497	0.2	0.499
ENSG00000078237.6_1	C12orf5	-0.32	0.0264	-0.37	0.00656	-0.41	0.0434	-0.36	0.105
ENSG00000078246.16_2	TULP3	0.04	0.695	-0.08	0.523	0.11	0.591	0.25	0.179
ENSG00000078269.13_2	SYNJ2	0.51	0.00118	0.35	0.0124	-0.13	0.695	0.04	0.878
ENSG00000078304.19_2	PPP2R5C	-0.11	0.282	-0.15	0.147	0.08	0.754	0.11	0.431
ENSG00000078319.8_1	PMS2P1	-0.37	0.0562	-0.3	0.115	-0.14	0.756	-0.21	0.472
ENSG00000078369.17_1	GNB1	0.03	0.894	0.49	0.00318	0.27	0.397	-0.19	0.503
ENSG00000078401.6_1	EDN1	0.68	2.48e-05	1.27	4.64e-13	-0.52	0.0199	-1.13	7.28e-05
ENSG00000078403.16_2	MLLT10	-0.13	0.345	-0.24	0.108	0	0.997	0.11	0.674
ENSG00000078487.17_2	ZCWPW1	-0.41	0.00995	-0.1	0.619	0.11	0.757	-0.19	0.513
ENSG00000078618.20_2	NRD1	0.07	0.603	0.23	0.054	0.33	0.112	0.16	0.367
ENSG00000078668.13_2	VDAC3	-0.34	0.00773	-0.09	0.565	0.06	0.865	-0.18	0.44
ENSG00000078674.17_1	PCM1	-0.08	0.568	-0.12	0.448	0.24	0.38	0.28	0.169
ENSG00000078687.17_2	TNRC6C	0.05	0.833	0	0.991	-0.01	0.983	0	0.998
ENSG00000078699.21_1	CBFA2T2	-0.12	0.411	-0.28	0.0266	-0.12	0.683	0.05	0.845
ENSG00000078725.12_1	BRINP1	-0.04	0.897	-0.17	0.501	-0.78	0.115	-0.61	0.142
ENSG00000078747.13_2	ITCH	0.21	0.161	0.12	0.312	0.01	0.968	0.09	0.728
ENSG00000078804.12_2	TP53INP2	-0.18	0.351	-0.64	0.000172	-0.37	0.28	0.09	0.782
ENSG00000078808.16_1	SDF4	0.18	0.287	0.44	0.0169	0.12	0.796	-0.13	0.562
ENSG00000078900.14_2	TP73	-0.46	0.0718	-1.22	1.46e-05	0.99	0.00755	1.82	4.67e-05
ENSG00000078902.15_1	TOLLIP	0.17	0.219	0.26	0.0449	0.29	0.282	0.2	0.244
ENSG00000078967.12_2	UBE2D4	-0.31	0.00852	-0.24	0.0336	-0.17	0.454	-0.21	0.208
ENSG00000079134.11_2	THOC1	-0.25	0.0207	0.15	0.271	0.25	0.256	-0.13	0.497
ENSG00000079150.17_1	FKBP7	-0.46	0.0256	-0.54	0.00899	-0.78	0.0242	-0.69	0.0256
ENSG00000079156.16_1	OSBPL6	0.34	0.0365	0.09	0.591	0.4	0.179	0.64	0.00269
ENSG00000079215.13_1	SLC1A3	-0.09	0.716	-0.28	0.387	0.02	0.977	0.26	0.505
ENSG00000079246.15_2	XRCC5	0.01	0.945	0.12	0.161	0.08	0.637	-0.02	0.924
ENSG00000079257.7_1	LXN	-0.69	0.000642	-0.85	0.00028	-0.6	0.113	-0.44	0.182
ENSG00000079277.19_2	MKNK1	0.18	0.0781	0.21	0.0113	-0.12	0.574	-0.15	0.242
ENSG00000079308.16_2	TNS1	0.48	0.0624	-0.1	0.7	0.11	0.852	0.7	0.0517
ENSG00000079313.12_2	REXO1	0.23	0.275	0.54	0.0107	0.14	0.782	-0.17	0.614
ENSG00000079332.14_1	SAR1A	-0.11	0.501	-0.11	0.496	-0.27	0.44	-0.27	0.162
ENSG00000079335.18_2	CDC14A	-0.31	0.0859	-0.18	0.27	0	0.989	-0.11	0.752
ENSG00000079337.15_2	RAPGEF3	0.62	0.00273	0.22	0.272	-0.14	0.787	0.25	0.327
ENSG00000079385.21_2	CEACAM1	1.55	2.23e-11	1.21	1.49e-09	-0.56	0.0193	-0.24	0.577
ENSG00000079387.13_2	SENP1	0.06	0.641	-0.18	0.244	0.18	0.525	0.43	0.0319
ENSG00000079432.7_2	CIC	0.42	0.106	-0.14	0.62	-0.39	0.377	0.16	0.771
ENSG00000079435.9_2	LIPE	-0.06	0.783	-0.01	0.969	0.15	0.724	0.1	0.839
ENSG00000079459.12_2	FDFT1	-0.04	0.743	0.21	0.0371	0.38	0.0174	0.14	0.446
ENSG00000079462.7_1	PAFAH1B3	-0.24	0.0749	-0.15	0.361	-0.17	0.601	-0.26	0.253
ENSG00000079616.12_1	KIF22	-0.06	0.668	0.14	0.268	0.48	0.0217	0.28	0.178
ENSG00000079691.17_2	LRRC16A	-0.13	0.561	-0.74	1.76e-05	-0.15	0.759	0.46	0.0602
ENSG00000079739.15_1	PGM1	0.05	0.622	0.12	0.35	0.03	0.935	-0.04	0.854
ENSG00000079785.14_2	DDX1	-0.14	0.131	0.25	0.00496	0.32	0.0119	-0.07	0.718
ENSG00000079805.16_2	DNM2	0.36	0.115	0.33	0.222	0.37	0.495	0.39	0.255
ENSG00000079819.17_2	EPB41L2	0.12	0.611	0.37	0.0857	1.04	0.00236	0.8	0.0251
ENSG00000079931.14_1	MOXD1	-0.14	0.546	0.09	0.672	0.33	0.438	0.1	0.812
ENSG00000079950.13_1	STX7	-0.24	0.00988	-0.07	0.596	0	0.998	-0.16	0.37
ENSG00000079974.17_2	RABL2B	-0.1	0.488	0.18	0.167	0.22	0.377	-0.04	0.888
ENSG00000079999.13_2	KEAP1	0.1	0.569	0.23	0.221	0.27	0.498	0.13	0.583
ENSG00000080031.9_1	PTPRH	0.58	0.00218	1.04	1.15e-06	0.18	0.657	-0.31	0.395
ENSG00000080189.14_1	SLC35C2	0.01	0.913	0.07	0.59	0.06	0.817	0.02	0.938
ENSG00000080200.9_1	CRYBG3	-0.01	0.96	0.18	0.312	0.2	0.602	0.03	0.947
ENSG00000080298.15_2	RFX3	0.03	0.882	-0.56	0.000706	-0.52	0.0655	0.07	0.851
ENSG00000080345.17_2	RIF1	0.41	0.00964	0.2	0.243	0.01	0.988	0.2	0.458
ENSG00000080371.5_1	RAB21	-0.19	0.113	-0.01	0.922	0.12	0.61	-0.06	0.778
ENSG00000080493.14_2	SLC4A4	-0.37	0.217	-0.75	0.00148	-0.7	0.127	-0.29	0.595
ENSG00000080503.21_2	SMARCA2	-0.1	0.574	-0.28	0.0563	0.34	0.212	0.54	0.0165
ENSG00000080546.13_1	SESN1	-0.58	4.54e-07	-0.96	2.96e-11	-0.07	0.787	0.33	0.0706
ENSG00000080573.6_1	COL5A3	0.45	0.0571	0.45	0.0289	0.55	0.181	0.54	0.0896
ENSG00000080603.16_2	SRCAP	0.13	0.489	-0.06	0.75	0.06	0.884	0.21	0.41
ENSG00000080608.9_1	KIAA0020	-0.01	0.918	0.42	3.24e-05	0.17	0.374	-0.26	0.0987
ENSG00000080802.18_1	CNOT4	0.09	0.437	0.04	0.8	0.1	0.732	0.17	0.393
ENSG00000080815.18_2	PSEN1	0.25	0.0141	0.31	0.00676	-0.01	0.972	-0.07	0.755
ENSG00000080819.6_2	CPOX	0.01	0.914	-0.02	0.893	0.19	0.412	0.21	0.248
ENSG00000080822.16_2	CLDND1	-0.25	0.199	-0.35	0.131	-0.16	0.732	-0.06	0.88
ENSG00000080823.21_1	MOK	-0.07	0.697	0.01	0.936	-0.34	0.264	-0.4	0.0511
ENSG00000080824.18_1	HSP90AA1	0.07	0.656	0.22	0.0846	-0.19	0.437	-0.35	0.0967
ENSG00000080839.11_2	RBL1	0.23	0.253	0.03	0.921	0.5	0.139	0.7	0.0299
ENSG00000080845.17_1	DLGAP4	0.15	0.181	0.07	0.596	-0.09	0.7	-0.02	0.959
ENSG00000080947.14_1	CROCCP3	-0.16	0.321	-0.34	0.0504	-0.09	0.818	0.12	0.709
ENSG00000080986.12_1	NDC80	-0.26	0.0907	0.39	0.0146	0.9	0.000174	0.25	0.385
ENSG00000081014.10_2	AP4E1	0.05	0.872	0.04	0.908	0.27	0.641	0.3	0.478
ENSG00000081019.13_1	RSBN1	-0.11	0.224	-0.09	0.491	0	0.992	-0.02	0.937
ENSG00000081026.18_2	MAGI3	0.14	0.451	-0.03	0.892	0.5	0.164	0.69	0.000875
ENSG00000081041.8_1	CXCL2	-0.37	0.0986	-0.26	0.18	-0.58	0.132	-0.69	0.00906
ENSG00000081059.19_2	TCF7	0.03	0.865	-0.29	0.164	-0.62	0.0466	-0.3	0.326
ENSG00000081087.14_2	OSTM1	-0.04	0.807	-0.08	0.612	-0.43	0.0556	-0.39	0.0841
ENSG00000081154.11_1	PCNP	-0.46	0.0083	-0.22	0.213	0.01	0.976	-0.22	0.434
ENSG00000081177.18_1	EXD2	0.06	0.699	-0.02	0.9	0.09	0.776	0.18	0.44
ENSG00000081181.7_1	ARG2	0.29	0.0598	0.53	6.45e-05	-0.15	0.631	-0.41	0.079
ENSG00000081277.12_2	PKP1	0.41	0.13	0.62	0.00548	0.89	0.0157	0.65	0.0857
ENSG00000081307.12_2	UBA5	-0.13	0.416	0.13	0.308	0.23	0.341	-0.06	0.839
ENSG00000081320.10_2	STK17B	-0.17	0.247	-0.09	0.61	0.28	0.407	0.21	0.349
ENSG00000081377.16_1	CDC14B	0	0.986	-0.49	0.00637	0.02	0.965	0.51	0.0476
ENSG00000081386.12_1	ZNF510	0	0.98	-0.16	0.356	-0.17	0.62	0.01	0.988
ENSG00000081665.13_2	ZNF506	-0.28	0.102	-0.43	0.004	-0.26	0.472	-0.11	0.673
ENSG00000081692.12_1	JMJD4	0.21	0.108	0.04	0.851	-0.06	0.837	0.1	0.749
ENSG00000081721.11_1	DUSP12	-0.11	0.386	0.07	0.648	-0.08	0.779	-0.27	0.17
ENSG00000081760.16_2	AACS	0.4	0.00539	0.28	0.133	0.27	0.431	0.38	0.106
ENSG00000081791.8_2	KIAA0141	-0.07	0.53	0.04	0.625	0.15	0.46	0.04	0.828
ENSG00000081803.15_2	CADPS2	0.26	0.134	0.28	0.117	0.19	0.624	0.16	0.574
ENSG00000081818.3_1	PCDHB4	-0.09	0.676	0.02	0.936	0.12	0.742	0.01	0.982
ENSG00000081853.14_2	PCDHGA2	-0.11	0.581	-0.03	0.903	0.15	0.692	0.08	0.823
ENSG00000081870.11_1	HSPB11	-0.2	0.599	-0.5	0.096	-0.42	0.554	-0.15	0.795
ENSG00000081913.13_2	PHLPP1	0.31	0.0841	-0.67	0.00318	-0.22	0.6	0.76	0.0219
ENSG00000081923.11_2	ATP8B1	0.06	0.782	-0.18	0.31	0.19	0.598	0.44	0.119
ENSG00000081985.10_1	IL12RB2	0.06	0.798	-0.15	0.371	0.52	0.1	0.71	0.00472
ENSG00000082014.16_1	SMARCD3	-0.49	0.000437	-0.76	2.6e-06	0.04	0.924	0.33	0.117
ENSG00000082068.8_1	WDR70	-0.14	0.138	0.02	0.835	0.03	0.905	-0.14	0.377
ENSG00000082074.15_2	FYB	0.06	0.757	0.41	0.0441	-0.7	0.0596	-1.05	0.000339
ENSG00000082146.12_1	STRADB	-0.15	0.139	-0.12	0.233	0	0.996	-0.04	0.845
ENSG00000082153.17_2	BZW1	-0.13	0.235	0.02	0.868	0.09	0.704	-0.06	0.802
ENSG00000082212.11_1	ME2	0.08	0.481	0.34	0.00074	0.28	0.0956	0.01	0.972
ENSG00000082213.17_2	C5orf22	0.16	0.255	-0.19	0.244	-0.2	0.521	0.16	0.541
ENSG00000082258.12_1	CCNT2	0.01	0.965	-0.13	0.388	-0.12	0.682	0	0.992
ENSG00000082269.16_1	FAM135A	0.52	0.0149	0.34	0.106	0.35	0.393	0.52	0.0924
ENSG00000082397.17_2	EPB41L3	-0.11	0.608	-0.2	0.456	0.16	0.761	0.24	0.543
ENSG00000082438.15_2	COBLL1	0.16	0.285	-0.09	0.608	0.34	0.21	0.56	0.00643
ENSG00000082497.11_1	SERTAD4	0.04	0.73	0.22	0.045	0.44	0.0127	0.27	0.112
ENSG00000082512.14_1	TRAF5	0.18	0.339	-0.07	0.719	-0.61	0.0378	-0.34	0.191
ENSG00000082515.17_2	MRPL22	-0.26	0.321	-0.29	0.228	-0.18	0.75	-0.19	0.622
ENSG00000082516.8_1	GEMIN5	0.57	0.00538	0.18	0.423	0.04	0.948	0.44	0.111
ENSG00000082641.15_2	NFE2L1	0.29	0.313	0.23	0.382	0.16	0.774	0.22	0.628
ENSG00000082684.14_2	SEMA5B	0.17	0.547	-0.46	0.0546	-0.94	0.0312	-0.28	0.573
ENSG00000082701.14_2	GSK3B	0.06	0.686	-0.08	0.596	-0.03	0.932	0.11	0.646
ENSG00000082781.11_2	ITGB5	0.45	0.00579	0.33	0.0757	0.08	0.86	0.18	0.514
ENSG00000082805.19_2	ERC1	0.11	0.557	0.05	0.723	0.12	0.712	0.17	0.478
ENSG00000082898.16_1	XPO1	0.11	0.606	-0.08	0.727	0.18	0.663	0.37	0.218
ENSG00000082996.19_2	RNF13	-0.21	0.177	-0.22	0.0918	-0.11	0.729	-0.11	0.663
ENSG00000083093.9_1	PALB2	0.08	0.566	0.02	0.888	0.09	0.755	0.14	0.454
ENSG00000083097.14_1	DOPEY1	0.22	0.353	-0.32	0.232	-0.09	0.885	0.47	0.183
ENSG00000083099.10_1	LYRM2	-0.36	0.0296	-0.18	0.169	0.04	0.901	-0.13	0.616
ENSG00000083123.14_1	BCKDHB	-0.43	0.000127	-0.41	0.00168	0.04	0.897	0.05	0.845
ENSG00000083168.9_2	KAT6A	0.14	0.515	-0.12	0.49	-0.05	0.901	0.23	0.483
ENSG00000083223.17_1	ZCCHC6	0.09	0.631	0.1	0.598	0.37	0.226	0.36	0.103
ENSG00000083290.19_1	ULK2	0.17	0.389	-0.18	0.39	0.03	0.95	0.37	0.181
ENSG00000083307.10_2	GRHL2	0.12	0.693	-0.34	0.139	0.08	0.907	0.53	0.165
ENSG00000083312.17_1	TNPO1	0.01	0.956	0.03	0.893	0.14	0.648	0.12	0.767
ENSG00000083444.16_1	PLOD1	0.29	0.0251	0.23	0.163	-0.07	0.85	0	0.989
ENSG00000083457.11_1	ITGAE	-0.33	0.264	-0.54	0.0424	-0.33	0.592	-0.13	0.783
ENSG00000083520.14_1	DIS3	0.09	0.515	0.08	0.539	0.2	0.321	0.21	0.315
ENSG00000083535.15_2	PIBF1	-0.28	0.0788	-0.11	0.424	0.21	0.491	0.04	0.882
ENSG00000083544.13_2	TDRD3	-0.23	0.0315	-0.03	0.815	0.23	0.162	0.03	0.918
ENSG00000083635.7_2	NUFIP1	-0.13	0.277	0.19	0.0841	0.06	0.818	-0.26	0.134
ENSG00000083642.18_1	PDS5B	-0.15	0.336	-0.19	0.261	0.3	0.337	0.32	0.153
ENSG00000083720.12_1	OXCT1	-0.03	0.803	0.11	0.327	0.22	0.285	0.09	0.687
ENSG00000083799.17_2	CYLD	0.14	0.276	0.1	0.516	0.06	0.848	0.11	0.624
ENSG00000083807.9_2	SLC27A5	-0.36	0.0213	-0.26	0.229	-0.01	0.981	-0.1	0.785
ENSG00000083812.11_2	ZNF324	0.02	0.914	0.11	0.561	0.12	0.729	0.03	0.919
ENSG00000083814.13_2	ZNF671	-0.24	0.113	-0.17	0.353	0.08	0.853	0.03	0.919
ENSG00000083817.8_1	ZNF416	0.22	0.0879	0.22	0.188	0.11	0.758	0.12	0.633
ENSG00000083828.15_2	ZNF586	-0.13	0.262	-0.33	0.0086	-0.26	0.215	-0.07	0.767
ENSG00000083838.15_2	ZNF446	-0.2	0.218	-0.15	0.37	-0.09	0.816	-0.11	0.689
ENSG00000083844.10_2	ZNF264	-0.06	0.772	-0.19	0.315	-0.06	0.885	0.08	0.839
ENSG00000083845.8_1	RPS5	-0.14	0.498	-0.11	0.664	-0.18	0.706	-0.23	0.493
ENSG00000083857.13_2	FAT1	0.4	0.084	-0.23	0.368	-0.81	0.0283	-0.18	0.682
ENSG00000083896.12_2	YTHDC1	-0.07	0.681	0.04	0.867	-0.1	0.808	-0.23	0.36
ENSG00000083937.8_1	CHMP2B	-0.15	0.278	0.03	0.865	-0.06	0.86	-0.25	0.245
ENSG00000084070.11_2	SMAP2	0.04	0.722	0.14	0.478	0.44	0.131	0.36	0.0511
ENSG00000084072.16_2	PPIE	-0.23	0.0458	0.04	0.828	-0.02	0.951	-0.27	0.157
ENSG00000084073.8_1	ZMPSTE24	-0.07	0.669	-0.09	0.617	-0.01	0.973	0.01	0.969
ENSG00000084090.13_2	STARD7	0.04	0.792	-0.07	0.635	0.12	0.649	0.24	0.252
ENSG00000084092.6_1	NOA1	-0.06	0.578	-0.04	0.633	0.06	0.764	0.05	0.762
ENSG00000084093.15_1	REST	-0.25	0.00356	0.04	0.714	0.06	0.791	-0.23	0.0919
ENSG00000084112.14_2	SSH1	0.58	0.00971	0.12	0.567	-0.24	0.582	0.2	0.576
ENSG00000084207.15_1	GSTP1	-0.28	0.0718	-0.24	0.237	0	0.999	-0.06	0.87
ENSG00000084234.16_2	APLP2	0.11	0.351	0.12	0.409	0.07	0.817	0.06	0.772
ENSG00000084444.13_1	KIAA1467	0.01	0.975	-0.09	0.585	-0.13	0.689	-0.05	0.873
ENSG00000084463.7_1	WBP11	0.06	0.509	0.08	0.489	0.18	0.265	0.17	0.271
ENSG00000084623.11_1	EIF3I	-0.15	0.185	0.22	0.0591	0.09	0.728	-0.27	0.12
ENSG00000084636.17_2	COL16A1	0.61	0.00815	0.36	0.248	0.35	0.569	0.59	0.0782
ENSG00000084652.15_1	TXLNA	0.08	0.578	-0.07	0.576	-0.05	0.881	0.12	0.596
ENSG00000084676.15_1	NCOA1	0.17	0.291	-0.35	0.0506	-0.04	0.911	0.48	0.0681
ENSG00000084693.15_2	AGBL5	-0.29	0.0166	-0.49	0.000329	0.05	0.876	0.26	0.22
ENSG00000084710.13_1	EFR3B	0.05	0.837	0.33	0.08	0.17	0.676	-0.12	0.764
ENSG00000084731.14_2	KIF3C	0.4	0.0274	-0.1	0.662	-0.51	0.116	-0.03	0.952
ENSG00000084733.10_1	RAB10	0.03	0.793	0.15	0.084	0.42	0.00134	0.3	0.0413
ENSG00000084754.10_2	HADHA	0	0.997	0.18	0.186	0.33	0.155	0.15	0.443
ENSG00000084764.10_2	MAPRE3	-0.26	0.231	0.01	0.98	0.09	0.847	-0.17	0.558
ENSG00000084774.13_1	CAD	0.79	0.00441	-0.08	0.806	-0.21	0.736	0.65	0.1
ENSG00000085063.14_2	CD59	-0.12	0.504	-0.06	0.708	-0.49	0.0702	-0.56	0.00853
ENSG00000085117.11_2	CD82	0.1	0.584	0.55	0.00667	0.4	0.267	-0.08	0.812
ENSG00000085231.13_2	TAF9	-0.25	0.509	-0.53	0.0568	-0.26	0.712	-0.03	0.964
ENSG00000085274.15_1	MYNN	-0.1	0.48	-0.36	0.017	-0.07	0.84	0.17	0.457
ENSG00000085276.17_2	MECOM	-0.23	0.186	-0.43	0.0185	0.05	0.903	0.27	0.391
ENSG00000085365.17_1	SCAMP1	0.11	0.494	-0.03	0.882	-0.17	0.571	-0.03	0.932
ENSG00000085377.13_2	PREP	0.24	0.0254	0.26	0.0233	-0.15	0.524	-0.18	0.365
ENSG00000085382.11_2	HACE1	-0.16	0.354	-0.11	0.62	0.34	0.237	0.3	0.386
ENSG00000085415.15_1	SEH1L	-0.06	0.577	0.2	0.0192	0.37	0.00861	0.11	0.448
ENSG00000085433.15_2	WDR47	-0.07	0.712	-0.05	0.843	0.29	0.407	0.28	0.331
ENSG00000085449.14_2	WDFY1	0.28	0.061	-0.01	0.943	-0.03	0.931	0.25	0.293
ENSG00000085465.12_1	OVGP1	-0.34	0.104	-0.64	0.000124	-0.17	0.665	0.14	0.689
ENSG00000085491.15_1	SLC25A24	0.08	0.56	-0.03	0.846	-0.07	0.802	0.03	0.91
ENSG00000085511.19_2	MAP3K4	0.26	0.315	-0.11	0.618	0.01	0.986	0.39	0.253
ENSG00000085552.16_1	IGSF9	0.4	0.0852	-0.01	0.986	0.68	0.0852	1.08	0.00288
ENSG00000085644.13_1	ZNF213	0.34	0.0404	0.15	0.486	-0.04	0.942	0.16	0.572
ENSG00000085662.13_1	AKR1B1	-0.16	0.339	0.07	0.641	0.09	0.812	-0.13	0.636
ENSG00000085719.12_2	CPNE3	-0.14	0.324	-0.24	0.127	0.21	0.497	0.32	0.123
ENSG00000085721.12_1	RRN3	0.12	0.386	0.05	0.779	0.17	0.527	0.25	0.227
ENSG00000085733.15_1	CTTN	-0.08	0.564	0.23	0.103	0.18	0.518	-0.12	0.591
ENSG00000085760.14_1	MTIF2	-0.24	0.04	0.2	0.0673	0.26	0.179	-0.19	0.308
ENSG00000085788.13_2	DDHD2	0.05	0.729	-0.09	0.543	0.22	0.471	0.35	0.064
ENSG00000085831.15_2	TTC39A	-0.32	0.04	-0.68	8.85e-05	0.29	0.353	0.68	0.00956
ENSG00000085832.16_2	EPS15	0.33	0.0241	-0.05	0.815	0.09	0.787	0.45	0.0577
ENSG00000085840.12_1	ORC1	0.22	0.349	0.29	0.198	0.58	0.0965	0.5	0.184
ENSG00000085871.8_1	MGST2	-0.31	0.204	-0.53	0.0277	-0.15	0.8	0.06	0.889
ENSG00000085872.14_2	CHERP	0.47	0.00662	0.16	0.479	0.04	0.948	0.35	0.206
ENSG00000085978.21_1	ATG16L1	0.22	0.156	0.2	0.132	0.01	0.97	0.05	0.87
ENSG00000085982.13_1	USP40	0	0.978	-0.12	0.278	-0.17	0.399	-0.04	0.867
ENSG00000085998.13_1	POMGNT1	0.17	0.283	0.18	0.21	-0.28	0.363	-0.29	0.173
ENSG00000085999.11_2	RAD54L	0.43	0.0111	0.5	0.0191	0.65	0.0583	0.59	0.0248
ENSG00000086015.20_1	MAST2	0.53	0.0487	0.12	0.677	0.06	0.933	0.44	0.241
ENSG00000086061.15_1	DNAJA1	0.33	0.00329	0.72	3.52e-10	-0.1	0.637	-0.5	0.00284
ENSG00000086062.12_1	B4GALT1	-0.03	0.919	-0.37	0.0657	-0.39	0.341	-0.05	0.913
ENSG00000086065.13_1	CHMP5	0.21	0.257	0.28	0.119	-0.13	0.732	-0.22	0.436
ENSG00000086102.18_1	NFX1	0.09	0.607	0.02	0.93	0.27	0.421	0.36	0.174
ENSG00000086189.9_1	DIMT1	-0.15	0.241	0.08	0.518	0.05	0.87	-0.18	0.34
ENSG00000086200.16_2	IPO11	0.01	0.97	-0.22	0.244	0.2	0.599	0.41	0.129
ENSG00000086205.16_1	FOLH1	-0.34	0.117	-0.36	0.108	-0.23	0.619	-0.2	0.658
ENSG00000086232.12_2	EIF2AK1	-0.09	0.411	0.03	0.848	0.14	0.608	0.02	0.934
ENSG00000086289.11_2	EPDR1	-0.17	0.427	0.06	0.773	-0.53	0.149	-0.75	0.0159
ENSG00000086300.15_1	SNX10	0.05	0.812	-0.04	0.844	-0.04	0.933	0.04	0.919
ENSG00000086475.14_1	SEPHS1	-0.23	0.0114	0.18	0.0604	0.27	0.0971	-0.13	0.361
ENSG00000086504.15_1	MRPL28	-0.17	0.225	0.23	0.13	0.07	0.835	-0.32	0.119
ENSG00000086544.2_1	ITPKC	0.4	0.0104	0.47	0.0223	0.07	0.881	-0.02	0.953
ENSG00000086548.8_2	CEACAM6	-0.27	0.284	-0.71	0.000813	-0.6	0.152	-0.14	0.784
ENSG00000086570.12_1	FAT2	0.26	0.277	-0.56	0.0102	-0.18	0.712	0.64	0.0497
ENSG00000086589.11_1	RBM22	0.09	0.352	0.11	0.331	-0.12	0.593	-0.15	0.346
ENSG00000086598.10_1	TMED2	-0.13	0.281	-0.04	0.842	0.04	0.891	-0.06	0.855
ENSG00000086619.13_1	ERO1LB	-0.24	0.164	-0.24	0.175	-0.23	0.525	-0.21	0.442
ENSG00000086666.18_2	ZFAND6	-0.38	0.033	-0.37	0.0166	-0.2	0.565	-0.22	0.398
ENSG00000086696.10_2	HSD17B2	-0.51	0.0123	-0.57	0.00565	-0.76	0.0296	-0.7	0.0229
ENSG00000086827.8_2	ZW10	-0.06	0.648	0.36	0.0136	0.55	0.0127	0.14	0.492
ENSG00000086848.14_2	ALG9	0.17	0.325	-0.27	0.15	-0.15	0.698	0.29	0.304
ENSG00000086991.12_1	NOX4	-0.51	0.0371	-0.54	0.0195	-0.86	0.055	-0.78	0.0403
ENSG00000087008.15_1	ACOX3	0.28	0.0856	0.31	0.0268	0.14	0.692	0.12	0.611
ENSG00000087053.18_1	MTMR2	0.15	0.275	0.01	0.933	0.02	0.965	0.15	0.531
ENSG00000087074.7_2	PPP1R15A	0.45	0.0412	0.86	0.000138	0.11	0.847	-0.33	0.361
ENSG00000087076.8_2	HSD17B14	-0.55	0.00751	-0.62	9.99e-05	-0.33	0.374	-0.26	0.416
ENSG00000087077.12_2	TRIP6	-0.03	0.845	0.22	0.146	0.28	0.29	0.02	0.945
ENSG00000087086.14_2	FTL	-0.58	0.00113	-0.68	0.000908	-0.53	0.0934	-0.41	0.178
ENSG00000087087.18_2	SRRT	0.25	0.185	0.48	0.013	0.39	0.337	0.15	0.551
ENSG00000087088.19_2	BAX	-0.54	0.0355	0.1	0.754	0.02	0.973	-0.63	0.112
ENSG00000087095.12_1	NLK	0.22	0.275	-0.25	0.274	-0.42	0.237	0.04	0.942
ENSG00000087111.20_2	PIGS	0.04	0.723	-0.04	0.766	0.03	0.912	0.12	0.476
ENSG00000087128.9_1	TMPRSS11E	0.36	0.106	0.52	0.0185	0.79	0.038	0.62	0.0838
ENSG00000087152.15_1	ATXN7L3	0.11	0.688	0.11	0.705	0.17	0.709	0.16	0.757
ENSG00000087157.18_1	PGS1	0.03	0.824	-0.09	0.53	-0.14	0.599	-0.03	0.902
ENSG00000087191.12_2	PSMC5	-0.23	0.0435	0.17	0.247	0.2	0.437	-0.21	0.345
ENSG00000087206.16_2	UIMC1	0.03	0.808	0.12	0.324	0.09	0.722	-0.01	0.981
ENSG00000087245.12_2	MMP2	0.37	0.0704	0.08	0.738	-0.82	0.0186	-0.53	0.124
ENSG00000087253.12_2	LPCAT2	0.14	0.313	0.05	0.798	-0.11	0.749	0	0.994
ENSG00000087263.16_1	OGFOD1	0.12	0.123	0.19	0.0191	0.04	0.855	-0.04	0.803
ENSG00000087266.15_2	SH3BP2	0.08	0.593	-0.15	0.272	-0.14	0.593	0.09	0.762
ENSG00000087269.15_1	NOP14	0.12	0.596	0.48	0.00342	0.29	0.469	-0.08	0.799
ENSG00000087274.16_2	ADD1	0.25	0.117	0.12	0.524	0.05	0.913	0.18	0.492
ENSG00000087299.11_1	L2HGDH	-0.09	0.436	0.15	0.3	0.43	0.0169	0.16	0.428
ENSG00000087301.8_2	TXNDC16	-0.11	0.563	-0.6	0.00323	0.08	0.838	0.58	0.0854
ENSG00000087302.8_1	C14orf166	-0.19	0.213	-0.06	0.772	-0.19	0.58	-0.33	0.159
ENSG00000087303.17_2	NID2	0.38	0.137	0.7	0.00775	0.27	0.638	-0.05	0.934
ENSG00000087338.4_1	GMCL1	-0.31	0.0205	-0.24	0.0531	0.32	0.13	0.25	0.256
ENSG00000087365.15_2	SF3B2	0.13	0.377	0.45	0.0111	0.26	0.47	-0.05	0.853
ENSG00000087448.9_1	KLHL42	0.1	0.454	0	0.99	-0.03	0.934	0.05	0.857
ENSG00000087460.23_2	GNAS	0.11	0.46	0.28	0.0415	0.12	0.709	-0.06	0.831
ENSG00000087470.17_1	DNM1L	0.11	0.308	0.14	0.112	0.18	0.329	0.14	0.394
ENSG00000087494.15_2	PTHLH	0.19	0.195	0.18	0.238	-0.65	0.00647	-0.67	0.000575
ENSG00000087495.16_1	PHACTR3	0.55	0.00372	0.59	0.0168	0.51	0.204	0.46	0.213
ENSG00000087502.17_2	ERGIC2	-0.3	0.122	-0.29	0.0782	-0.03	0.942	-0.04	0.911
ENSG00000087510.6_1	TFAP2C	0.26	0.0211	0.41	0.00547	0.08	0.762	-0.09	0.729
ENSG00000087586.17_1	AURKA	-0.14	0.266	0.16	0.236	0.5	0.0119	0.21	0.375
ENSG00000087884.14_2	AAMDC	-0.25	0.395	-0.66	0.0141	-0.66	0.201	-0.28	0.485
ENSG00000087903.12_2	RFX2	0.18	0.413	-0.2	0.17	0.07	0.889	0.45	0.0518
ENSG00000087995.15_1	METTL2A	-0.12	0.259	0.24	0.0371	0.11	0.613	-0.24	0.191
ENSG00000088002.11_1	SULT2B1	0.63	0.00406	1.35	5.73e-08	1.58	3.04e-05	0.84	0.0199
ENSG00000088035.15_1	ALG6	-0.31	0.0936	-0.48	0.00272	0.01	0.989	0.18	0.546
ENSG00000088038.17_2	CNOT3	0.27	0.193	0.13	0.619	0.05	0.932	0.19	0.606
ENSG00000088179.8_2	PTPN4	-0.14	0.322	-0.53	2.88e-05	-0.07	0.8	0.33	0.104
ENSG00000088205.12_1	DDX18	-0.08	0.56	0.05	0.78	-0.01	0.986	-0.14	0.567
ENSG00000088247.16_2	KHSRP	-0.1	0.766	0.36	0.275	0.43	0.458	0	0.998
ENSG00000088256.8_1	GNA11	0.02	0.946	0.34	0.0746	0.13	0.772	-0.19	0.532
ENSG00000088280.18_2	ASAP3	0.46	0.0505	-0.12	0.685	0.67	0.135	1.27	0.000529
ENSG00000088298.12_1	EDEM2	-0.02	0.824	0.22	0.0204	0.02	0.926	-0.22	0.114
ENSG00000088305.18_1	DNMT3B	0.21	0.324	-0.11	0.585	0.08	0.869	0.41	0.148
ENSG00000088325.15_1	TPX2	0.18	0.293	0.49	0.00882	0.82	0.00945	0.5	0.0359
ENSG00000088340.15_2	FER1L4	0.63	0.00724	0.08	0.739	0.17	0.735	0.68	0.0484
ENSG00000088356.5_1	PDRG1	-0.35	0.00962	0.19	0.252	0.1	0.754	-0.45	0.0498
ENSG00000088367.21_2	EPB41L1	-0.13	0.568	-0.17	0.379	0.1	0.821	0.17	0.622
ENSG00000088386.16_2	SLC15A1	0.2	0.286	0.33	0.113	0.4	0.266	0.3	0.375
ENSG00000088387.18_2	DOCK9	0.46	0.187	-0.15	0.625	0.33	0.62	0.95	0.0362
ENSG00000088448.14_2	ANKRD10	-0.21	0.038	-0.35	0.00138	-0.31	0.108	-0.16	0.34
ENSG00000088451.10_1	TGDS	-0.09	0.626	-0.09	0.616	-0.1	0.783	-0.13	0.678
ENSG00000088538.12_1	DOCK3	-0.04	0.833	-0.15	0.367	0.15	0.663	0.31	0.168
ENSG00000088543.14_1	C3orf18	-0.15	0.367	-0.13	0.58	0.28	0.534	0.25	0.341
ENSG00000088682.13_2	COQ9	-0.15	0.152	0.07	0.586	0.08	0.746	-0.13	0.463
ENSG00000088726.15_1	TMEM40	0.11	0.592	0.22	0.311	0.16	0.752	0.02	0.951
ENSG00000088727.12_1	KIF9	-0.18	0.52	-0.46	0.0479	-0.52	0.304	-0.26	0.461
ENSG00000088756.12_1	ARHGAP28	-0.08	0.674	-0.28	0.0899	-0.16	0.679	0.04	0.923
ENSG00000088766.11_1	CRLS1	-0.39	0.000773	-0.28	0.0114	-0.12	0.605	-0.23	0.16
ENSG00000088808.16_1	PPP1R13B	0.08	0.694	0.12	0.601	0.52	0.146	0.49	0.0377
ENSG00000088812.17_2	ATRN	0.09	0.712	-0.03	0.896	0.14	0.758	0.27	0.483
ENSG00000088826.17_1	SMOX	0.3	0.0748	0.71	0.000276	-0.24	0.563	-0.64	0.00915
ENSG00000088832.15_2	FKBP1A	-0.01	0.975	0.15	0.313	-0.13	0.712	-0.28	0.277
ENSG00000088833.17_2	NSFL1C	-0.08	0.549	0.49	0.000274	0.39	0.0903	-0.17	0.392
ENSG00000088836.12_2	SLC4A11	0.5	0.00155	0.29	0.0607	0.19	0.579	0.39	0.0784
ENSG00000088854.12_2	C20orf194	0.28	0.0867	0	0.999	-0.04	0.923	0.25	0.407
ENSG00000088876.11_2	ZNF343	0.27	0.111	0.24	0.182	0.05	0.917	0.09	0.761
ENSG00000088881.20_2	EBF4	0.41	0.0427	0.52	0.00388	-0.5	0.0923	-0.59	0.0979
ENSG00000088888.17_1	MAVS	0.22	0.12	-0.04	0.796	-0.17	0.589	0.09	0.686
ENSG00000088899.14_1	LZTS3	-0.03	0.911	-0.39	0.0799	-0.31	0.491	0.05	0.922
ENSG00000088930.7_1	XRN2	0.05	0.595	0.07	0.483	0	0.987	-0.01	0.974
ENSG00000088970.15_1	PLK1S1	-0.29	0.0574	-0.3	0.0348	-0.02	0.958	0	0.991
ENSG00000088986.10_2	DYNLL1	-0.08	0.751	-0.12	0.646	-0.19	0.727	-0.17	0.655
ENSG00000089006.16_2	SNX5	-0.31	0.00245	-0.22	0.026	0.11	0.589	0.02	0.919
ENSG00000089009.15_1	RPL6	-0.14	0.472	0.03	0.89	-0.09	0.846	-0.27	0.364
ENSG00000089022.13_1	MAPKAPK5	-0.05	0.617	0.26	0.0499	0.2	0.382	-0.11	0.549
ENSG00000089048.14_1	ESF1	-0.17	0.247	0.36	0.00492	0.18	0.522	-0.36	0.0764
ENSG00000089050.15_2	RBBP9	-0.42	0.00172	-0.56	2.88e-05	0.21	0.444	0.36	0.0644
ENSG00000089053.12_1	ANAPC5	0.02	0.872	0.05	0.698	0.05	0.821	0.04	0.874
ENSG00000089057.14_1	SLC23A2	0.28	0.163	-0.25	0.2	-0.11	0.807	0.44	0.142
ENSG00000089060.11_1	SLC8B1	0.34	0.037	0.32	0.104	-0.01	0.979	0.01	0.972
ENSG00000089063.14_1	TMEM230	-0.29	0.0469	-0.38	0.00905	-0.46	0.0524	-0.37	0.0737
ENSG00000089091.16_2	DZANK1	-0.17	0.368	-0.21	0.142	-0.05	0.892	0.01	0.973
ENSG00000089094.17_2	KDM2B	0.09	0.688	0.05	0.85	0.22	0.605	0.24	0.464
ENSG00000089123.15_2	TASP1	-0.08	0.441	0.11	0.233	0.01	0.965	-0.18	0.172
ENSG00000089127.12_2	OAS1	3.46	9.42e-22	4.04	4.02e-29	0.16	0.631	-0.48	0.305
ENSG00000089154.10_1	GCN1L1	0.77	0.0142	0.09	0.796	-0.1	0.896	0.57	0.22
ENSG00000089157.15_2	RPLP0	-0.19	0.184	-0.21	0.219	-0.05	0.892	-0.02	0.949
ENSG00000089159.16_2	PXN	0.47	0.00635	0.16	0.404	-0.15	0.729	0.16	0.575
ENSG00000089163.4_1	SIRT4	-0.56	0.000798	-0.51	0.0211	-0.07	0.866	-0.1	0.813
ENSG00000089177.18_2	KIF16B	-0.02	0.93	0	0.994	0.32	0.278	0.31	0.268
ENSG00000089195.14_1	TRMT6	-0.11	0.464	0.32	0.00248	0.13	0.631	-0.29	0.0932
ENSG00000089199.9_2	CHGB	0.13	0.46	0.35	0.0711	-0.2	0.561	-0.43	0.181
ENSG00000089220.4_1	PEBP1	-0.18	0.0925	0.12	0.323	0.16	0.497	-0.14	0.428
ENSG00000089234.15_2	BRAP	0.06	0.589	0.18	0.113	0.1	0.683	-0.03	0.905
ENSG00000089248.6_2	ERP29	-0.34	0.031	0.23	0.159	0.41	0.167	-0.16	0.533
ENSG00000089280.18_1	FUS	-0.13	0.667	0.77	0.0156	0.97	0.0356	0.04	0.958
ENSG00000089327.14_2	FXYD5	0.27	0.142	0.64	0.00276	-0.19	0.68	-0.59	0.0444
ENSG00000089335.20_2	ZNF302	-0.38	0.00641	-0.4	0.00101	-0.11	0.694	-0.09	0.739
ENSG00000089351.14_2	GRAMD1A	0.04	0.761	0.01	0.97	-0.42	0.0414	-0.38	0.0274
ENSG00000089356.17_2	FXYD3	-0.17	0.546	-0.34	0.227	-0.07	0.925	0.08	0.88
ENSG00000089486.16_2	CDIP1	-0.15	0.31	-0.62	7.4e-06	-0.53	0.0141	-0.04	0.903
ENSG00000089597.16_1	GANAB	0.21	0.424	0.2	0.457	0.38	0.44	0.37	0.35
ENSG00000089639.10_1	GMIP	0.43	0.0115	0.26	0.213	-0.13	0.763	0.04	0.931
ENSG00000089685.14_2	BIRC5	-0.04	0.82	-0.03	0.88	0.56	0.0136	0.55	0.0292
ENSG00000089692.8_1	LAG3	1.15	1.66e-06	1.11	4.21e-07	-0.07	0.826	-0.03	0.968
ENSG00000089693.10_1	MLF2	-0.08	0.405	0.07	0.513	0.02	0.949	-0.13	0.409
ENSG00000089723.9_1	OTUB2	0.19	0.266	0.11	0.586	-0.29	0.502	-0.19	0.401
ENSG00000089737.15_1	DDX24	0.03	0.759	0.24	0.0164	0	0.999	-0.19	0.191
ENSG00000089775.11_1	ZBTB25	-0.22	0.134	-0.34	0.0287	-0.01	0.973	0.14	0.597
ENSG00000089818.16_1	NECAP1	0.09	0.348	0.11	0.41	-0.02	0.937	-0.04	0.853
ENSG00000089876.11_2	DHX32	0.04	0.744	0	0.993	0.12	0.609	0.16	0.243
ENSG00000089902.9_1	RCOR1	0.18	0.291	0.25	0.0888	0.26	0.356	0.19	0.505
ENSG00000089916.17_2	GPATCH2L	0.13	0.338	0.13	0.24	-0.01	0.973	0	1
ENSG00000090006.17_1	LTBP4	0.55	0.00147	0.19	0.353	0.04	0.947	0.39	0.0929
ENSG00000090013.9_1	BLVRB	-0.38	0.0144	-0.16	0.446	0.51	0.0954	0.29	0.312
ENSG00000090020.10_1	SLC9A1	0.73	0.00127	0.01	0.98	-0.23	0.631	0.49	0.13
ENSG00000090054.13_1	SPTLC1	-0.02	0.815	0.06	0.567	0.05	0.793	-0.02	0.911
ENSG00000090060.17_1	PAPOLA	-0.04	0.802	-0.14	0.243	0.05	0.853	0.16	0.463
ENSG00000090061.17_2	CCNK	0.13	0.644	-0.01	0.983	-0.41	0.37	-0.29	0.582
ENSG00000090097.20_2	PCBP4	-0.02	0.902	0.12	0.543	0.24	0.537	0.11	0.709
ENSG00000090238.11_2	YPEL3	-0.54	0.000718	-0.64	4e-05	-0.2	0.572	-0.09	0.765
ENSG00000090263.15_2	MRPS33	-0.26	0.352	-0.4	0.132	-0.31	0.609	-0.2	0.648
ENSG00000090266.12_2	NDUFB2	-0.24	0.523	-0.71	0.0212	-0.52	0.465	-0.1	0.872
ENSG00000090273.13_2	NUDC	-0.08	0.665	0.71	0.000227	0.36	0.341	-0.43	0.0559
ENSG00000090316.15_1	MAEA	-0.04	0.77	0.1	0.455	0.16	0.571	0.02	0.922
ENSG00000090339.8_1	ICAM1	0.77	0.00237	0.91	0.000203	-1.12	0.00659	-1.25	0.00166
ENSG00000090372.14_1	STRN4	0.41	0.00366	0.32	0.0861	0.19	0.623	0.28	0.193
ENSG00000090376.9_2	IRAK3	-0.15	0.349	-0.31	0.0482	-0.24	0.444	-0.05	0.864
ENSG00000090432.6_1	MUL1	0.12	0.385	0.19	0.151	-0.18	0.541	-0.24	0.23
ENSG00000090447.11_1	TFAP4	0.17	0.518	0.08	0.745	-0.01	0.988	0.08	0.876
ENSG00000090470.14_1	PDCD7	-0.06	0.661	0.17	0.217	0.19	0.528	-0.04	0.866
ENSG00000090487.10_1	SPG21	-0.2	0.0271	0.03	0.767	0.2	0.189	-0.03	0.893
ENSG00000090520.11_2	DNAJB11	0.09	0.496	0.61	2.92e-06	0.07	0.818	-0.48	0.00305
ENSG00000090530.9_2	LEPREL1	0.46	0.0161	0.19	0.429	0.7	0.057	0.98	0.00126
ENSG00000090565.15_2	RAB11FIP3	0.33	0.0795	0.01	0.975	-0.03	0.963	0.29	0.322
ENSG00000090581.9_2	GNPTG	-0.12	0.429	0.12	0.448	-0.18	0.598	-0.42	0.0442
ENSG00000090612.20_2	ZNF268	0.07	0.729	-0.25	0.132	-0.22	0.546	0.09	0.774
ENSG00000090615.13_2	GOLGA3	0.21	0.237	0.1	0.592	-0.25	0.365	-0.14	0.689
ENSG00000090621.13_2	PABPC4	-0.07	0.729	-0.31	0.112	-0.15	0.728	0.09	0.8
ENSG00000090661.11_1	CERS4	-0.27	0.108	-0.77	0.000594	0.45	0.246	0.97	0.00103
ENSG00000090674.15_2	MCOLN1	-0.11	0.577	-0.06	0.716	-0.37	0.174	-0.42	0.0851
ENSG00000090686.15_1	USP48	-0.15	0.118	0.08	0.495	0.23	0.169	0	0.998
ENSG00000090857.13_1	PDPR	0.03	0.91	-0.51	0.036	-0.32	0.538	0.22	0.597
ENSG00000090861.15_2	AARS	0.32	0.0815	0.26	0.25	0.39	0.381	0.44	0.0942
ENSG00000090863.11_1	GLG1	0.29	0.0963	0.03	0.896	0.08	0.859	0.33	0.162
ENSG00000090905.18_2	TNRC6A	0.01	0.971	-0.28	0.24	-0.27	0.527	0	1
ENSG00000090924.14_2	PLEKHG2	0.84	0.00197	-0.04	0.871	-0.54	0.184	0.32	0.449
ENSG00000090932.10_1	DLL3	0.06	0.817	0.16	0.496	-0.24	0.619	-0.37	0.233
ENSG00000090971.4_1	NAT14	-0.08	0.784	0.04	0.887	-0.2	0.684	-0.29	0.423
ENSG00000090975.12_2	PITPNM2	0.22	0.237	0.1	0.638	0.04	0.923	0.19	0.598
ENSG00000090989.17_1	EXOC1	0	0.989	-0.08	0.393	0.14	0.389	0.23	0.154
ENSG00000091009.7_2	RBM27	-0.04	0.921	-0.56	0.0552	-0.42	0.515	0.08	0.891
ENSG00000091039.16_2	OSBPL8	-0.01	0.942	0	0.995	0.07	0.779	0.04	0.863
ENSG00000091073.19_1	DTX2	0.16	0.344	0.06	0.732	-0.06	0.885	0.03	0.897
ENSG00000091127.13_1	PUS7	0.1	0.515	0.38	0.00189	0.29	0.287	0.01	0.949
ENSG00000091129.19_2	NRCAM	0.26	0.492	0.13	0.635	-0.91	0.0734	-0.76	0.162
ENSG00000091136.13_1	LAMB1	0.6	0.00673	0.25	0.29	-0.31	0.493	0.04	0.933
ENSG00000091137.11_1	SLC26A4	-1.04	0.00066	-1.47	0.00019	-1.38	0.0326	-0.92	0.0572
ENSG00000091140.12_1	DLD	-0.24	0.0568	-0.12	0.23	0.04	0.885	-0.08	0.698
ENSG00000091157.13_2	WDR7	0.13	0.601	-0.16	0.511	0.08	0.884	0.39	0.297
ENSG00000091164.12_2	TXNL1	-0.17	0.306	0.02	0.897	-0.02	0.959	-0.23	0.358
ENSG00000091262.14_1	ABCC6	-0.22	0.303	-0.57	0.00459	-0.59	0.0822	-0.23	0.575
ENSG00000091317.7_1	CMTM6	-0.16	0.208	-0.1	0.393	-0.08	0.774	-0.13	0.502
ENSG00000091409.14_2	ITGA6	0.34	0.0993	0.27	0.133	0.41	0.221	0.47	0.0973
ENSG00000091428.17_1	RAPGEF4	0.03	0.898	-0.14	0.438	0.29	0.344	0.49	0.0877
ENSG00000091436.16_1	MLTK	0.15	0.192	0.31	0.0307	0.26	0.282	0.1	0.707
ENSG00000091483.6_1	FH	-0.16	0.116	-0.05	0.702	0.07	0.759	-0.02	0.945
ENSG00000091490.10_2	SEL1L3	0.08	0.65	-0.21	0.206	-0.32	0.278	-0.03	0.918
ENSG00000091513.14_2	TF	-0.35	0.478	-0.83	0.00367	-1.89	0.00889	-1.4	0.0282
ENSG00000091527.15_1	CDV3	0.13	0.377	0.19	0.163	0.03	0.937	-0.05	0.852
ENSG00000091536.16_2	MYO15A	0.2	0.275	-0.19	0.221	0.04	0.923	0.46	0.05
ENSG00000091542.8_1	ALKBH5	0.21	0.12	0.05	0.79	0.14	0.666	0.31	0.163
ENSG00000091592.15_2	NLRP1	0.7	0.00234	0.12	0.619	-0.29	0.543	0.28	0.408
ENSG00000091622.15_2	PITPNM3	0.44	0.0763	0.01	0.982	0.81	0.0366	1.24	0.000198
ENSG00000091640.7_1	SPAG7	-0.18	0.119	0.11	0.496	-0.03	0.925	-0.33	0.089
ENSG00000091651.8_2	ORC6	-0.05	0.67	0.43	0.000276	0.44	0.0184	-0.06	0.812
ENSG00000091732.15_1	ZC3HC1	-0.05	0.705	0.08	0.426	-0.07	0.773	-0.19	0.232
ENSG00000091844.7_1	RGS17	0.12	0.595	-0.08	0.672	-0.07	0.886	0.13	0.729
ENSG00000091947.9_1	TMEM101	-0.07	0.543	0.12	0.315	-0.1	0.683	-0.28	0.0767
ENSG00000091986.15_2	CCDC80	-0.27	0.0895	-0.34	0.0134	0.08	0.821	0.18	0.479
ENSG00000092010.14_1	PSME1	0.11	0.518	0.25	0.18	-0.12	0.76	-0.28	0.29
ENSG00000092020.10_2	PPP2R3C	-0.3	0.129	-0.19	0.28	-0.13	0.737	-0.25	0.408
ENSG00000092036.17_2	HAUS4	-0.06	0.612	-0.07	0.673	0.14	0.606	0.14	0.556
ENSG00000092068.19_2	SLC7A8	-0.09	0.69	-0.66	0.000271	0.09	0.851	0.69	0.0157
ENSG00000092094.10_1	OSGEP	-0.21	0.0855	0.07	0.552	-0.09	0.711	-0.36	0.0292
ENSG00000092096.15_2	SLC22A17	0.07	0.752	-0.22	0.158	-0.37	0.292	-0.06	0.871
ENSG00000092098.16_2	RNF31	0.9	2.68e-07	0.8	1.72e-06	-0.14	0.722	-0.05	0.858
ENSG00000092108.20_2	SCFD1	-0.09	0.565	0.04	0.795	0.02	0.951	-0.12	0.638
ENSG00000092140.14_1	G2E3	-0.11	0.465	-0.14	0.372	-0.01	0.988	0.03	0.918
ENSG00000092148.12_2	HECTD1	0.04	0.796	-0.17	0.164	0.03	0.935	0.25	0.222
ENSG00000092199.17_2	HNRNPC	-0.42	0.000579	0.14	0.369	0.42	0.0565	-0.14	0.608
ENSG00000092201.9_1	SUPT16H	0.08	0.52	0.23	0.0813	0.32	0.196	0.17	0.313
ENSG00000092203.13_2	TOX4	-0.08	0.325	0.16	0.0474	0.13	0.374	-0.11	0.42
ENSG00000092208.16_2	GEMIN2	-0.13	0.492	-0.1	0.622	-0.03	0.957	-0.05	0.883
ENSG00000092295.11_2	TGM1	1.17	9.22e-07	1.71	4.35e-09	1.22	0.00277	0.64	0.0922
ENSG00000092330.15_1	TINF2	0.3	0.00371	0.6	4.33e-08	0.04	0.838	-0.28	0.113
ENSG00000092421.16_1	SEMA6A	0.26	0.304	-0.43	0.013	-0.31	0.435	0.39	0.301
ENSG00000092439.13_2	TRPM7	-0.05	0.827	-0.13	0.51	0.17	0.695	0.26	0.431
ENSG00000092445.11_1	TYRO3	0.54	0.00638	0.25	0.276	0.9	0.0132	1.19	1.04e-05
ENSG00000092470.11_1	WDR76	-0.03	0.888	0.61	0.0056	1.04	0.00365	0.41	0.173
ENSG00000092531.9_1	SNAP23	-0.22	0.0279	-0.1	0.4	-0.17	0.453	-0.26	0.0785
ENSG00000092621.11_1	PHGDH	0.04	0.894	0.04	0.866	1.05	0.00344	1.05	0.00334
ENSG00000092758.15_2	COL9A3	0.22	0.233	0.39	0.12	-0.17	0.736	-0.34	0.376
ENSG00000092820.17_1	EZR	0.46	0.00158	1.04	2.1e-08	0.49	0.0617	-0.11	0.69
ENSG00000092841.18_2	MYL6	-0.13	0.582	-0.18	0.492	-0.48	0.295	-0.46	0.13
ENSG00000092847.11_2	AGO1	-0.09	0.581	-0.58	7.69e-05	-0.18	0.546	0.32	0.161
ENSG00000092853.13_1	CLSPN	0.06	0.742	0.89	3.29e-05	0.68	0.0426	-0.16	0.579
ENSG00000092871.16_2	RFFL	0.39	0.0191	0.28	0.0817	-0.06	0.879	0.06	0.853
ENSG00000092929.11_2	UNC13D	1.17	5.66e-07	1.03	0.000227	0.14	0.818	0.25	0.561
ENSG00000092931.11_2	MFSD11	-0.11	0.336	-0.27	0.0185	-0.11	0.649	0.06	0.782
ENSG00000092964.17_2	DPYSL2	0.26	0.173	0.04	0.882	0.17	0.707	0.38	0.155
ENSG00000092969.11_1	TGFB2	-0.16	0.459	-0.1	0.615	-1.02	0.000387	-1.07	0.000598
ENSG00000092978.10_1	GPATCH2	-0.06	0.678	-0.1	0.382	-0.16	0.489	-0.13	0.499
ENSG00000093000.18_2	NUP50	0.19	0.224	0.28	0.0264	0.32	0.176	0.22	0.319
ENSG00000093009.9_1	CDC45	0.1	0.488	0.61	0.000441	0.76	0.00423	0.25	0.313
ENSG00000093010.12_2	COMT	-0.22	0.045	0.01	0.951	0.12	0.627	-0.11	0.567
ENSG00000093072.15_2	CECR1	-0.09	0.772	-0.42	0.187	0.57	0.397	0.93	0.0463
ENSG00000093134.14_2	VNN3	0.26	0.329	0.39	0.0276	-1.12	0.00116	-1.26	0.000338
ENSG00000093144.18_1	ECHDC1	-0.52	4.52e-05	-0.39	0.00036	0.05	0.855	-0.07	0.765
ENSG00000093167.17_2	LRRFIP2	0.05	0.727	0.71	1.02e-06	0.48	0.0253	-0.19	0.371
ENSG00000093183.13_2	SEC22C	-0.15	0.0387	-0.17	0.0513	-0.13	0.378	-0.1	0.447
ENSG00000093217.9_1	XYLB	-0.19	0.182	-0.19	0.129	0.12	0.635	0.16	0.48
ENSG00000094755.16_2	GABRP	0.64	0.0321	0.51	0.0291	0.37	0.527	0.5	0.305
ENSG00000094796.4_1	KRT31	-0.06	0.79	0.2	0.342	0.42	0.24	0.15	0.657
ENSG00000094804.9_1	CDC6	0.17	0.254	0.72	7.75e-06	0.75	0.00381	0.19	0.463
ENSG00000094880.10_1	CDC23	-0.08	0.54	-0.17	0.184	-0.02	0.946	0.06	0.788
ENSG00000094914.12_2	AAAS	-0.1	0.302	-0.02	0.911	0.12	0.546	0.05	0.819
ENSG00000094916.14_2	CBX5	-0.27	0.0116	-0.31	0.00293	0.33	0.0758	0.38	0.0113
ENSG00000094963.13_1	FMO2	-1.11	0.00013	-1.42	3.08e-05	-1.34	0.0173	-0.97	0.0404
ENSG00000094975.13_1	SUCO	0.11	0.476	0.17	0.168	-0.04	0.901	-0.11	0.675
ENSG00000095002.13_2	MSH2	-0.07	0.558	0.06	0.655	0.41	0.0189	0.28	0.131
ENSG00000095015.5_1	MAP3K1	0.05	0.867	-0.61	0.00992	0.07	0.904	0.72	0.0504
ENSG00000095059.15_1	DHPS	0.03	0.817	0.34	0.0055	0.12	0.671	-0.19	0.289
ENSG00000095066.11_2	HOOK2	-0.15	0.531	0.22	0.364	0.53	0.138	0.17	0.694
ENSG00000095139.13_1	ARCN1	0.12	0.459	0.14	0.428	0.12	0.737	0.13	0.616
ENSG00000095203.14_1	EPB41L4B	0.3	0.0221	0.25	0.139	0.32	0.212	0.37	0.159
ENSG00000095209.11_2	TMEM38B	-0.32	0.024	-0.39	0.0277	-0.04	0.916	0.04	0.907
ENSG00000095261.9	PSMD5	-0.02	0.861	-0.12	0.347	0.1	0.704	0.2	0.218
ENSG00000095303.14_2	PTGS1	0.29	0.184	0.29	0.233	1.34	0.000303	1.36	7.32e-05
ENSG00000095319.14_2	NUP188	0.62	0.0406	-0.04	0.918	0.12	0.877	0.79	0.0616
ENSG00000095321.16_2	CRAT	-0.09	0.502	-0.18	0.326	0.03	0.947	0.13	0.589
ENSG00000095370.19_1	SH2D3C	-0.71	8.91e-05	-0.96	9.02e-07	0.42	0.147	0.7	0.0131
ENSG00000095380.10_1	NANS	-0.21	0.0861	0.2	0.134	0.08	0.793	-0.34	0.0643
ENSG00000095383.19_1	TBC1D2	0.3	0.0523	0.11	0.571	-0.16	0.68	0.03	0.923
ENSG00000095397.13_2	DFNB31	0.05	0.803	-0.35	0.0504	-0.55	0.0523	-0.13	0.707
ENSG00000095485.16_1	CWF19L1	0.11	0.257	0.32	0.000858	0.14	0.521	-0.06	0.713
ENSG00000095564.13_1	BTAF1	0.24	0.185	-0.05	0.817	0.11	0.758	0.41	0.118
ENSG00000095574.11_1	IKZF5	-0.13	0.367	-0.35	0.0198	-0.08	0.798	0.16	0.502
ENSG00000095585.16_1	BLNK	-0.4	0.0568	-0.33	0.048	0.58	0.0202	0.5	0.161
ENSG00000095587.8_1	TLL2	-0.14	0.517	-0.01	0.967	0.17	0.654	0.03	0.947
ENSG00000095627.9_1	TDRD1	-0.03	0.894	0.06	0.754	1.13	6.84e-06	1.05	0.00118
ENSG00000095739.10_1	BAMBI	-0.21	0.205	0.18	0.233	-0.69	0.00114	-1.11	2.68e-06
ENSG00000095752.6_2	IL11	0.02	0.952	0.4	0.11	-0.05	0.925	-0.44	0.33
ENSG00000095787.21_2	WAC	0.16	0.112	0.18	0.126	0.09	0.678	0.07	0.765
ENSG00000095794.19_2	CREM	-0.34	0.0232	-0.29	0.0833	-0.18	0.632	-0.23	0.288
ENSG00000095906.16_2	NUBP2	-0.11	0.461	0.04	0.772	0.01	0.977	-0.14	0.502
ENSG00000095951.16_2	HIVEP1	0.51	0.0145	0.21	0.296	-0.08	0.859	0.21	0.565
ENSG00000095970.16_1	TREM2	-0.56	0.00358	-0.57	0.0061	0.31	0.333	0.34	0.374
ENSG00000096060.14_1	FKBP5	0.01	0.95	0.31	0.128	1.02	0.0017	0.72	0.00305
ENSG00000096063.15_2	SRPK1	0.11	0.38	0.17	0.0912	0.1	0.682	0.04	0.871
ENSG00000096070.19_2	BRPF3	0.23	0.384	-0.23	0.261	-0.15	0.755	0.32	0.397
ENSG00000096080.11_2	MRPS18A	0.03	0.845	0.1	0.474	-0.06	0.85	-0.15	0.519
ENSG00000096092.5_1	TMEM14A	-0.49	0.0424	-0.58	0.0148	0	0.998	0.1	0.818
ENSG00000096093.15_2	EFHC1	-0.22	0.048	-0.27	0.0546	-0.08	0.785	0	0.988
ENSG00000096384.19_1	HSP90AB1	0.16	0.112	0.51	1.8e-05	0.08	0.764	-0.27	0.0629
ENSG00000096401.7_1	CDC5L	-0.05	0.607	0.25	0.00754	0.23	0.182	-0.09	0.577
ENSG00000096433.10_1	ITPR3	0.82	0.0074	0.34	0.244	-0.17	0.794	0.3	0.557
ENSG00000096654.15_1	ZNF184	-0.17	0.214	-0.25	0.0628	0.1	0.727	0.18	0.432
ENSG00000096696.13_1	DSP	0.49	0.00437	0.31	0.0642	0.44	0.158	0.62	0.00531
ENSG00000096717.11_1	SIRT1	-0.29	0.0592	-0.2	0.253	0.3	0.287	0.2	0.492
ENSG00000096746.17_1	HNRNPH3	-0.15	0.289	0.32	0.00964	0.42	0.0466	-0.07	0.776
ENSG00000096872.15_1	IFT74	-0.47	0.00293	-0.42	9.85e-05	0.08	0.787	0.01	0.966
ENSG00000096968.13_2	JAK2	0.77	0.00136	0.65	0.00283	0.5	0.215	0.58	0.0635
ENSG00000097007.17_2	ABL1	0.44	0.0618	-0.12	0.629	-0.23	0.678	0.33	0.309
ENSG00000097021.19_1	ACOT7	0.13	0.364	0.66	5.22e-06	0.2	0.493	-0.33	0.0977
ENSG00000097033.14_1	SH3GLB1	0.02	0.865	0.24	0.018	0.06	0.784	-0.18	0.249
ENSG00000097046.12_1	CDC7	-0.16	0.366	-0.08	0.667	0.48	0.0824	0.41	0.131
ENSG00000097096.8_1	SYDE2	-0.18	0.376	-0.18	0.308	0.12	0.787	0.1	0.757
ENSG00000099139.13_2	PCSK5	0.38	0.0166	0.13	0.484	-0.34	0.318	-0.08	0.794
ENSG00000099194.5_1	SCD	0.32	0.22	0.09	0.75	0.98	0.0181	1.22	0.000531
ENSG00000099203.6_2	TMED1	-0.12	0.455	0.24	0.178	0.03	0.938	-0.34	0.173
ENSG00000099204.18_2	ABLIM1	0.17	0.424	-0.3	0.0883	0.5	0.114	0.99	0.000436
ENSG00000099219.13_1	ERMP1	0.11	0.663	-0.17	0.542	0.52	0.244	0.81	0.0211
ENSG00000099246.16_1	RAB18	-0.22	0.27	-0.22	0.211	-0.08	0.85	-0.1	0.775
ENSG00000099250.17_2	NRP1	0.15	0.471	0.14	0.406	0.1	0.777	0.11	0.773
ENSG00000099251.14_1	HSD17B7P2	-0.06	0.689	0.07	0.686	0.16	0.636	0.03	0.925
ENSG00000099256.18_1	PRTFDC1	-0.33	0.0796	-0.2	0.257	0.21	0.585	0.1	0.776
ENSG00000099260.10_1	PALMD	-0.37	0.00662	-0.31	0.0881	-0.15	0.698	-0.19	0.527
ENSG00000099282.9_2	TSPAN15	-0.22	0.144	0.11	0.603	0.23	0.564	-0.1	0.745
ENSG00000099284.13_1	H2AFY2	-0.19	0.321	0.18	0.382	0.16	0.727	-0.19	0.473
ENSG00000099290.15_1	FAM21A	0.08	0.703	0.15	0.509	0.16	0.745	0.1	0.789
ENSG00000099308.10_2	MAST3	0.23	0.161	-0.18	0.281	-0.22	0.525	0.19	0.464
ENSG00000099326.8_1	MZF1	0.09	0.518	-0.15	0.291	-0.12	0.66	0.12	0.608
ENSG00000099330.8_1	OCEL1	-0.4	0.00387	-0.52	0.00114	-0.31	0.199	-0.16	0.576
ENSG00000099331.13_2	MYO9B	0.49	0.0166	0.37	0.0419	-0.04	0.936	0.06	0.88
ENSG00000099337.4_1	KCNK6	0.15	0.0665	0.35	0.00272	0.3	0.107	0.1	0.551
ENSG00000099341.11_2	PSMD8	-0.11	0.351	0.24	0.0614	0.11	0.703	-0.25	0.176
ENSG00000099364.16_2	FBXL19	0.1	0.688	0.25	0.351	0.03	0.957	-0.13	0.81
ENSG00000099377.13_2	HSD3B7	0.2	0.246	0.11	0.56	0.02	0.963	0.13	0.655
ENSG00000099381.16_1	SETD1A	0.11	0.678	-0.21	0.446	-0.37	0.452	-0.02	0.97
ENSG00000099385.11_2	BCL7C	-0.21	0.0612	0.11	0.407	0.25	0.262	-0.07	0.758
ENSG00000099622.13_2	CIRBP	-0.25	0.0748	-0.06	0.74	0.08	0.829	-0.12	0.605
ENSG00000099624.7_2	ATP5D	-0.02	0.91	0.26	0.219	-0.01	0.992	-0.3	0.334
ENSG00000099625.12_2	C19orf26	0.66	6e-05	0.15	0.468	-0.43	0.192	0.07	0.853
ENSG00000099783.11_1	HNRNPM	0	0.996	0.65	0.00833	0.67	0.103	0	0.994
ENSG00000099785.10_1	2020-03-02	-0.28	0.047	-0.25	0.0614	-0.13	0.663	-0.14	0.568
ENSG00000099795.6_1	NDUFB7	-0.19	0.386	-0.19	0.474	-0.2	0.711	-0.22	0.578
ENSG00000099797.12_2	TECR	-0.19	0.154	-0.12	0.377	0.28	0.224	0.22	0.294
ENSG00000099800.7_2	TIMM13	-0.16	0.305	0.01	0.973	-0.04	0.92	-0.23	0.436
ENSG00000099804.8_1	CDC34	-0.07	0.692	0.43	0.0148	0.09	0.821	-0.41	0.0463
ENSG00000099810.18_2	MTAP	-0.06	0.753	-0.09	0.589	-0.01	0.988	0.02	0.954
ENSG00000099812.8_1	MISP	0.57	0.000167	0.76	0.000271	0.12	0.78	-0.09	0.782
ENSG00000099814.15_1	CEP170B	0.62	0.0108	0.17	0.521	-0.36	0.417	0.09	0.868
ENSG00000099817.11_1	POLR2E	-0.13	0.349	0.2	0.112	0.17	0.561	-0.16	0.413
ENSG00000099821.13_1	POLRMT	0.4	0.0251	0.15	0.56	0.1	0.855	0.35	0.212
ENSG00000099840.13_2	IZUMO4	-0.21	0.467	0.32	0.263	0.28	0.632	-0.28	0.603
ENSG00000099849.14_1	RASSF7	0.12	0.425	0.33	0.0336	0.14	0.693	-0.08	0.719
ENSG00000099860.8_2	GADD45B	0.27	0.115	0.65	1.02e-05	0.12	0.758	-0.26	0.32
ENSG00000099864.17_2	PALM	0.13	0.608	-0.24	0.327	-0.64	0.0544	-0.29	0.525
ENSG00000099875.14_2	MKNK2	0.14	0.42	-0.18	0.31	0.28	0.41	0.59	0.017
ENSG00000099889.13_1	ARVCF	0	0.988	-0.09	0.819	-0.14	0.855	-0.07	0.902
ENSG00000099899.14_2	TRMT2A	0.22	0.115	0.27	0.182	0.19	0.631	0.13	0.65
ENSG00000099901.16_2	RANBP1	-0.26	0.0983	0.39	0.0298	0.32	0.326	-0.33	0.231
ENSG00000099904.15_1	ZDHHC8	0.56	0.0179	0.01	0.975	-0.41	0.359	0.15	0.749
ENSG00000099910.16_2	KLHL22	0.13	0.478	0.16	0.423	0.19	0.645	0.16	0.567
ENSG00000099917.17_2	MED15	0.46	0.00395	0.4	0.0226	-0.01	0.989	0.06	0.86
ENSG00000099937.10_1	SERPIND1	0.26	0.167	0.39	0.099	-0.55	0.133	-0.69	0.0442
ENSG00000099940.11_2	SNAP29	-0.13	0.0935	0	0.978	0.18	0.251	0.04	0.774
ENSG00000099942.12_1	CRKL	0.27	0.228	-0.11	0.663	0.29	0.541	0.69	0.0274
ENSG00000099949.18_2	LZTR1	0.49	0.0194	0.2	0.441	-0.04	0.951	0.24	0.506
ENSG00000099953.9_2	MMP11	-0.05	0.734	0	0.997	-0.31	0.3	-0.34	0.142
ENSG00000099956.18_2	SMARCB1	-0.04	0.806	0.36	0.00994	0.17	0.593	-0.23	0.302
ENSG00000099957.16_2	P2RX6	-0.21	0.199	0.09	0.648	0.32	0.298	0	0.998
ENSG00000099958.14_1	DERL3	-0.25	0.134	-0.14	0.484	0.21	0.585	0.08	0.837
ENSG00000099960.12_2	SLC7A4	0.21	0.34	0.18	0.438	0.86	0.0203	0.91	0.00321
ENSG00000099968.17_1	BCL2L13	0.36	4.39e-05	0.49	4.26e-06	0.1	0.609	-0.03	0.853
ENSG00000099977.13_2	DDT	-0.08	0.685	-0.19	0.325	-0.29	0.437	-0.2	0.493
ENSG00000099984.11_1	GSTT2	0.1	0.659	0.19	0.374	0.32	0.404	0.23	0.565
ENSG00000099991.17_2	CABIN1	0.21	0.187	0.06	0.714	0.01	0.988	0.15	0.558
ENSG00000099992.15_2	TBC1D10A	-0.16	0.22	-0.09	0.565	0.05	0.89	-0.04	0.888
ENSG00000099994.10_1	SUSD2	0.43	0.0785	0.23	0.398	0.08	0.911	0.28	0.46
ENSG00000099995.18_2	SF3A1	0.36	0.016	0.09	0.59	-0.06	0.872	0.21	0.346
ENSG00000099999.14_2	RNF215	-0.09	0.666	-0.02	0.924	-0.36	0.252	-0.42	0.148
ENSG00000100003.17_2	SEC14L2	-0.01	0.971	0.17	0.464	0.03	0.95	-0.14	0.68
ENSG00000100014.19_2	SPECC1L	0.53	0.0245	0.03	0.908	-0.2	0.682	0.27	0.47
ENSG00000100023.18_2	PPIL2	0.12	0.534	0.07	0.764	0.23	0.569	0.28	0.304
ENSG00000100028.11_2	SNRPD3	-0.19	0.416	-0.21	0.37	-0.16	0.769	-0.15	0.673
ENSG00000100029.17_1	PES1	0.17	0.323	0.74	0.00122	0.46	0.256	-0.12	0.672
ENSG00000100030.14_1	MAPK1	0.27	0.0475	0	0.99	0.08	0.787	0.35	0.0827
ENSG00000100031.18_2	GGT1	-0.08	0.775	-0.03	0.894	-0.83	0.0183	-0.86	0.027
ENSG00000100033.16_2	PRODH	-0.1	0.723	-0.2	0.428	0.43	0.42	0.54	0.192
ENSG00000100034.13_2	PPM1F	0.55	0.00487	0.43	0.011	0.3	0.375	0.42	0.122
ENSG00000100036.12_2	SLC35E4	0.25	0.189	0.28	0.123	0.38	0.288	0.36	0.184
ENSG00000100056.11_1	DGCR14	-0.06	0.689	0.38	0.00656	0.25	0.301	-0.19	0.424
ENSG00000100058.12_1	CRYBB2P1	-0.13	0.213	0.21	0.159	-0.15	0.622	-0.5	0.00558
ENSG00000100065.14_2	CARD10	0.64	0.00399	0.72	0.00925	0.44	0.421	0.33	0.388
ENSG00000100068.11_2	LRP5L	0.07	0.733	0.11	0.61	0.15	0.736	0.08	0.797
ENSG00000100075.9_1	SLC25A1	-0.06	0.666	0.16	0.241	0.28	0.277	0.06	0.796
ENSG00000100077.14_2	ADRBK2	0.34	0.00768	0.44	0.000675	0.09	0.744	0	0.998
ENSG00000100078.3_1	PLA2G3	0.36	0.159	0.45	0.0369	1.35	0.000797	1.24	0.000223
ENSG00000100083.18_2	GGA1	0.17	0.125	0.09	0.49	0.06	0.833	0.13	0.501
ENSG00000100084.14_2	HIRA	0.85	9.07e-06	0.27	0.183	-0.02	0.966	0.5	0.126
ENSG00000100092.20_2	SH3BP1	0.52	0.00294	0.25	0.216	0.16	0.695	0.4	0.179
ENSG00000100097.11_1	LGALS1	-0.13	0.656	-0.09	0.773	-0.14	0.826	-0.19	0.664
ENSG00000100099.20_1	HPS4	0.17	0.219	-0.25	0.104	-0.07	0.829	0.35	0.116
ENSG00000100100.12_2	PIK3IP1	-0.46	0.00053	-0.68	3.41e-09	-0.43	0.0355	-0.18	0.324
ENSG00000100104.13_2	SRRD	-0.05	0.584	0.11	0.308	0.1	0.671	-0.07	0.711
ENSG00000100105.17_1	PATZ1	-0.22	0.217	-0.4	0.00229	-0.26	0.307	-0.05	0.878
ENSG00000100106.19_2	TRIOBP	0.16	0.256	0.24	0.102	-0.11	0.743	-0.21	0.3
ENSG00000100109.16_2	TFIP11	0.24	0.208	0.38	0.133	0.25	0.654	0.12	0.712
ENSG00000100116.16_2	GCAT	-0.18	0.36	-0.07	0.693	0.1	0.77	0	0.996
ENSG00000100124.13_2	ANKRD54	-0.04	0.721	-0.13	0.212	-0.03	0.927	0.06	0.731
ENSG00000100129.17_2	EIF3L	-0.19	0.0488	-0.22	0.0433	-0.09	0.673	-0.04	0.83
ENSG00000100138.13_1	NHP2L1	-0.15	0.518	-0.18	0.42	-0.19	0.703	-0.17	0.601
ENSG00000100139.13_2	MICALL1	0.57	0.00237	0.23	0.181	-0.13	0.747	0.21	0.458
ENSG00000100147.13_1	CCDC134	0.17	0.243	0.6	1.3e-05	0.06	0.862	-0.37	0.0935
ENSG00000100150.16_2	DEPDC5	0.16	0.424	-0.05	0.828	0.04	0.948	0.26	0.328
ENSG00000100151.15_1	PICK1	0.12	0.472	0.57	0.0133	0.35	0.423	-0.12	0.69
ENSG00000100162.14_1	CENPM	-0.3	0.079	-0.06	0.761	0.39	0.258	0.16	0.635
ENSG00000100170.9_1	SLC5A1	1.12	4.19e-06	0.98	1.41e-05	0.17	0.762	0.3	0.458
ENSG00000100181.22_2	TPTEP1	-0.02	0.936	-0.26	0.131	0.09	0.827	0.32	0.261
ENSG00000100196.10_1	KDELR3	-0.33	0.0248	-0.34	0.0213	-0.41	0.112	-0.39	0.0889
ENSG00000100201.19_1	DDX17	-0.13	0.529	-0.41	0.0534	-0.43	0.286	-0.15	0.688
ENSG00000100207.18_2	TCF20	0.51	0.0101	0.11	0.603	-0.06	0.885	0.31	0.377
ENSG00000100209.9_1	HSCB	-0.21	0.278	0.06	0.788	0.08	0.86	-0.21	0.523
ENSG00000100211.10_1	CBY1	-0.37	0.00406	-0.24	0.103	-0.07	0.84	-0.2	0.35
ENSG00000100216.5_1	TOMM22	-0.23	0.0705	-0.02	0.922	-0.01	0.986	-0.22	0.305
ENSG00000100219.16_2	XBP1	-0.06	0.644	0.02	0.873	0.02	0.956	-0.06	0.784
ENSG00000100220.11_1	RTCB	0.01	0.921	0.26	0.0313	0.08	0.764	-0.17	0.359
ENSG00000100221.10_2	JOSD1	0.03	0.868	-0.16	0.396	-0.23	0.5	-0.04	0.912
ENSG00000100225.17_1	FBXO7	0.09	0.353	0.16	0.124	-0.01	0.963	-0.07	0.68
ENSG00000100226.15_2	GTPBP1	1.05	0.000105	1.11	0.000103	0.46	0.443	0.37	0.29
ENSG00000100227.17_1	POLDIP3	0.27	0.0597	0.2	0.182	0.1	0.775	0.16	0.477
ENSG00000100228.12_1	RAB36	0.06	0.739	-0.39	0.00588	-0.05	0.885	0.42	0.0701
ENSG00000100234.11_1	TIMP3	0.28	0.0105	0.55	6.95e-05	-0.22	0.356	-0.51	0.0087
ENSG00000100239.15_2	PPP6R2	0.36	0.0354	0.2	0.327	0.06	0.903	0.2	0.466
ENSG00000100241.20_2	SBF1	0.88	0.00981	0.18	0.594	-0.09	0.917	0.6	0.216
ENSG00000100242.15_2	SUN2	0.31	0.199	0.26	0.451	0.41	0.525	0.44	0.214
ENSG00000100243.20_2	CYB5R3	-0.01	0.914	0.12	0.296	-0.03	0.931	-0.15	0.342
ENSG00000100246.12_2	DNAL4	-0.37	0.00498	-0.25	0.0713	-0.09	0.775	-0.2	0.36
ENSG00000100258.17_2	LMF2	0.45	0.00134	0.18	0.256	0.05	0.885	0.32	0.134
ENSG00000100263.13_2	RHBDD3	-0.07	0.695	0.09	0.507	-0.08	0.799	-0.25	0.264
ENSG00000100266.18_2	PACSIN2	-0.05	0.859	0.44	0.109	0.43	0.43	-0.06	0.898
ENSG00000100271.16_1	TTLL1	-0.45	0.00713	-0.62	0.00233	-0.3	0.465	-0.13	0.698
ENSG00000100280.16_1	AP1B1	0.46	0.013	0.18	0.411	0.18	0.708	0.45	0.0987
ENSG00000100281.13_2	HMGXB4	-0.14	0.315	0.1	0.534	0.03	0.924	-0.19	0.478
ENSG00000100284.20_2	TOM1	0.03	0.885	0.05	0.801	-0.11	0.785	-0.11	0.647
ENSG00000100285.9_1	NEFH	0.38	0.0662	0.39	0.0713	0	1	-0.04	0.932
ENSG00000100290.2_1	BIK	-0.28	0.0808	-0.06	0.778	-0.43	0.14	-0.66	0.00479
ENSG00000100292.16_1	HMOX1	0.02	0.912	0.02	0.937	-0.4	0.334	-0.42	0.198
ENSG00000100294.12_1	MCAT	-0.19	0.151	0.24	0.104	0.24	0.408	-0.16	0.426
ENSG00000100296.13_2	THOC5	-0.06	0.623	0.15	0.214	0	0.989	-0.21	0.307
ENSG00000100297.15_1	MCM5	0.19	0.253	0.44	0.00626	0.64	0.0283	0.4	0.0801
ENSG00000100299.17_1	ARSA	0.13	0.445	0.08	0.702	-0.39	0.204	-0.34	0.275
ENSG00000100300.17_1	TSPO	-0.03	0.827	0.22	0.197	-0.03	0.932	-0.3	0.192
ENSG00000100302.6_1	RASD2	-0.27	0.16	-0.73	0.0118	-0.39	0.475	0.08	0.878
ENSG00000100304.12_1	TTLL12	0.28	0.156	0.36	0.109	0.42	0.333	0.35	0.226
ENSG00000100307.12_2	CBX7	-0.52	0.00223	-0.62	3.14e-05	0.09	0.814	0.18	0.488
ENSG00000100311.16_1	PDGFB	0.55	0.0369	0.37	0.227	-1.47	0.000808	-1.3	0.00864
ENSG00000100316.15_1	RPL3	-0.16	0.147	0.06	0.649	0.12	0.611	-0.09	0.674
ENSG00000100319.12_1	ZMAT5	-0.21	0.204	-0.09	0.667	-0.25	0.429	-0.36	0.24
ENSG00000100320.22_2	RBFOX2	0.05	0.603	0.32	0.00084	0.05	0.794	-0.24	0.0851
ENSG00000100321.14_2	SYNGR1	-0.4	0.0606	-0.49	0.00825	0.23	0.581	0.35	0.353
ENSG00000100324.13_1	TAB1	0.33	0.0747	-0.06	0.774	-0.12	0.776	0.29	0.313
ENSG00000100325.14_2	ASCC2	0.13	0.399	0.23	0.17	0.22	0.547	0.11	0.624
ENSG00000100330.15_2	MTMR3	0.06	0.761	-0.27	0.184	-0.22	0.604	0.09	0.791
ENSG00000100335.13_2	MIEF1	0.33	0.0642	0.12	0.513	0.06	0.889	0.27	0.27
ENSG00000100336.17_2	APOL4	1.34	6.23e-08	1.55	1.12e-05	0.7	0.0719	0.47	0.449
ENSG00000100342.20_1	APOL1	0.91	2.67e-05	1.29	3.48e-10	0.01	0.983	-0.37	0.333
ENSG00000100344.10_2	PNPLA3	0.03	0.86	0.13	0.538	0.33	0.358	0.25	0.358
ENSG00000100345.20_1	MYH9	0.71	0.026	0.29	0.323	0.03	0.973	0.43	0.359
ENSG00000100347.14_2	SAMM50	-0.19	0.0898	0.03	0.857	0.03	0.914	-0.18	0.338
ENSG00000100348.9_1	TXN2	-0.27	0.00837	-0.11	0.422	0	0.988	-0.16	0.399
ENSG00000100350.14_2	FOXRED2	-0.14	0.506	-0.43	0.0464	0.27	0.497	0.58	0.0832
ENSG00000100353.17_1	EIF3D	0.02	0.889	0.38	3.89e-05	0.18	0.341	-0.18	0.239
ENSG00000100354.20_2	TNRC6B	-0.13	0.476	-0.39	0.00709	-0.08	0.816	0.17	0.526
ENSG00000100359.20_2	SGSM3	0.17	0.372	0.3	0.15	0.29	0.511	0.16	0.599
ENSG00000100360.14_2	IFT27	-0.47	0.000186	-0.54	0.000125	-0.13	0.606	-0.04	0.897
ENSG00000100364.18_2	KIAA0930	0.29	0.0755	0.06	0.748	-0.13	0.735	0.1	0.743
ENSG00000100372.14_2	SLC25A17	-0.18	0.0496	0.03	0.854	-0.05	0.836	-0.25	0.12
ENSG00000100376.11_1	FAM118A	-0.05	0.786	0.34	0.0452	0.32	0.35	-0.05	0.855
ENSG00000100379.17_2	KCTD17	0.02	0.938	0.34	0.131	0.28	0.552	-0.08	0.802
ENSG00000100380.13_2	ST13	-0.18	0.0187	0.06	0.474	0.12	0.441	-0.11	0.341
ENSG00000100387.8_1	RBX1	-0.09	0.801	-0.37	0.232	-0.31	0.663	-0.08	0.893
ENSG00000100393.11_2	EP300	0.46	0.0161	0.04	0.866	-0.21	0.593	0.2	0.557
ENSG00000100395.14_1	L3MBTL2	0.15	0.33	0.11	0.543	-0.02	0.959	0.01	0.971
ENSG00000100399.15_1	CHADL	-0.43	0.0171	-0.61	0.000898	-0.21	0.631	0.01	0.972
ENSG00000100401.19_2	RANGAP1	0.58	0.00417	1	0.000172	0.33	0.539	-0.11	0.768
ENSG00000100403.11_1	ZC3H7B	0.42	0.0106	0.08	0.617	-0.29	0.239	0.01	0.973
ENSG00000100410.7_1	PHF5A	-0.14	0.525	-0.1	0.749	0.04	0.955	-0.02	0.962
ENSG00000100412.15_1	ACO2	0.05	0.722	0.16	0.313	0.13	0.717	0.03	0.898
ENSG00000100413.16_1	POLR3H	-0.05	0.69	0.36	0.004	0.17	0.52	-0.26	0.159
ENSG00000100416.12_1	TRMU	0.1	0.565	0.45	0.000844	0.12	0.735	-0.23	0.206
ENSG00000100417.11_1	PMM1	-0.17	0.19	-0.2	0.14	-0.04	0.888	-0.01	0.983
ENSG00000100418.7_1	DESI1	0.13	0.242	0.4	0.000531	-0.1	0.693	-0.37	0.0245
ENSG00000100422.13_1	CERK	-0.01	0.973	-0.4	0.0545	0.19	0.683	0.61	0.0169
ENSG00000100425.18_1	BRD1	0.44	0.0303	0.22	0.346	0.21	0.68	0.43	0.127
ENSG00000100426.6_2	ZBED4	0.28	0.249	-0.02	0.939	0.03	0.963	0.32	0.415
ENSG00000100439.10_1	ABHD4	-0.04	0.815	-0.53	0.000441	-0.19	0.531	0.31	0.283
ENSG00000100441.9_1	KHNYN	0.43	0.0898	0.44	0.135	0.47	0.401	0.43	0.274
ENSG00000100442.10_1	FKBP3	-0.24	0.344	-0.23	0.263	-0.16	0.743	-0.2	0.592
ENSG00000100445.17_2	SDR39U1	-0.23	0.19	-0.37	0.0125	-0.22	0.489	-0.07	0.839
ENSG00000100461.17_2	RBM23	-0.01	0.958	-0.02	0.912	-0.02	0.94	0	0.996
ENSG00000100462.15_2	PRMT5	0.07	0.478	0.34	0.000704	0.15	0.472	-0.11	0.497
ENSG00000100478.14_2	AP4S1	-0.08	0.733	0.11	0.541	0.06	0.893	-0.13	0.73
ENSG00000100479.12_1	POLE2	-0.14	0.48	-0.05	0.821	0.44	0.222	0.34	0.245
ENSG00000100483.13_1	VCPKMT	-0.2	0.278	-0.27	0.168	-0.19	0.616	-0.13	0.701
ENSG00000100485.11_1	SOS2	-0.11	0.558	-0.38	0.0217	0.09	0.776	0.38	0.169
ENSG00000100490.9_1	CDKL1	-0.01	0.953	0.41	0.0116	0.09	0.779	-0.31	0.249
ENSG00000100503.23_2	NIN	-0.02	0.908	0.02	0.913	0.25	0.411	0.23	0.369
ENSG00000100504.16_1	PYGL	0.04	0.675	0.08	0.464	0.28	0.0609	0.24	0.0987
ENSG00000100519.11_2	PSMC6	-0.12	0.509	0.02	0.916	-0.11	0.746	-0.25	0.268
ENSG00000100522.8_1	GNPNAT1	-0.17	0.274	0.19	0.13	0.29	0.195	-0.07	0.815
ENSG00000100523.14_2	DDHD1	-0.08	0.731	-0.07	0.705	-0.05	0.921	-0.05	0.897
ENSG00000100526.19_1	CDKN3	-0.4	0.161	-0.42	0.116	0.58	0.295	0.58	0.157
ENSG00000100528.11_1	CNIH1	-0.25	0.308	-0.46	0.0456	-0.21	0.708	-0.01	0.993
ENSG00000100532.11_1	CGRRF1	-0.34	0.105	-0.22	0.223	-0.29	0.468	-0.41	0.102
ENSG00000100554.11_2	ATP6V1D	-0.1	0.432	0.11	0.389	-0.1	0.68	-0.32	0.094
ENSG00000100558.8_1	PLEK2	0.29	0.0296	0.64	6.19e-07	-0.02	0.958	-0.38	0.0434
ENSG00000100564.8_2	PIGH	-0.14	0.315	-0.03	0.832	-0.04	0.897	-0.15	0.45
ENSG00000100567.12_2	PSMA3	0.05	0.853	0.05	0.847	-0.17	0.752	-0.2	0.57
ENSG00000100568.10_2	VTI1B	-0.09	0.342	-0.2	0.0235	-0.04	0.868	0.07	0.701
ENSG00000100575.13_1	TIMM9	-0.1	0.709	-0.27	0.219	-0.15	0.777	0	0.998
ENSG00000100577.18_1	GSTZ1	-0.43	0.000855	-0.18	0.235	-0.04	0.915	-0.28	0.2
ENSG00000100578.14_2	KIAA0586	-0.18	0.192	-0.05	0.762	0.17	0.598	0.06	0.821
ENSG00000100580.7_1	TMED8	0.16	0.547	-0.1	0.631	0.15	0.747	0.41	0.238
ENSG00000100583.4_1	SAMD15	-0.33	0.0623	-0.01	0.978	0.11	0.795	-0.22	0.415
ENSG00000100591.7_2	AHSA1	-0.03	0.842	0.35	0.00421	0.05	0.849	-0.32	0.0714
ENSG00000100592.15_1	DAAM1	-0.12	0.438	-0.3	0.0399	-0.19	0.557	-0.02	0.956
ENSG00000100596.6_2	SPTLC2	0.4	0.00751	0.5	2.02e-05	0.14	0.631	0.03	0.907
ENSG00000100599.15_2	RIN3	0.48	0.00952	0.42	0.0483	-0.35	0.366	-0.3	0.345
ENSG00000100600.14_2	LGMN	0.32	0.0188	0.6	1.43e-05	0.19	0.406	-0.12	0.692
ENSG00000100601.9_2	ALKBH1	0.01	0.955	-0.13	0.243	-0.26	0.167	-0.13	0.423
ENSG00000100603.13_1	SNW1	-0.15	0.125	0.37	0.00189	0.35	0.0737	-0.18	0.266
ENSG00000100605.16_2	ITPK1	0.66	0.000268	0.6	0.00149	0.28	0.524	0.33	0.166
ENSG00000100612.13_1	DHRS7	-0.14	0.209	0.05	0.72	-0.11	0.662	-0.3	0.0706
ENSG00000100614.17_2	PPM1A	-0.15	0.264	-0.31	0.0424	-0.06	0.877	0.12	0.604
ENSG00000100625.8_2	SIX4	-0.11	0.649	-0.65	0.00456	-0.35	0.412	0.21	0.6
ENSG00000100628.11_1	ASB2	-0.17	0.218	-0.05	0.838	-0.22	0.568	-0.35	0.236
ENSG00000100629.16_2	CEP128	0.07	0.756	0.54	0.00267	0.64	0.0392	0.18	0.595
ENSG00000100632.10_1	ERH	-0.36	0.37	-0.73	0.0378	-0.18	0.849	0.15	0.806
ENSG00000100644.16_2	HIF1A	-0.25	0.0653	-0.52	5.7e-05	-0.25	0.321	0.03	0.921
ENSG00000100647.7_1	KIAA0247	0.26	0.164	-0.18	0.311	-0.57	0.0287	-0.13	0.711
ENSG00000100650.15_2	SRSF5	-0.31	0.00868	0.1	0.463	0.3	0.191	-0.1	0.6
ENSG00000100664.10_1	EIF5	-0.12	0.189	0.18	0.125	-0.05	0.846	-0.35	0.0292
ENSG00000100697.14_1	DICER1	0.06	0.816	-0.25	0.194	0.18	0.675	0.5	0.0986
ENSG00000100711.13_1	ZFYVE21	-0.1	0.323	0.11	0.316	0.21	0.247	0	0.986
ENSG00000100714.15_2	MTHFD1	0.23	0.056	0.26	0.0884	0.43	0.0783	0.4	0.0366
ENSG00000100722.18_1	ZC3H14	-0.01	0.94	0.01	0.965	0.19	0.392	0.19	0.23
ENSG00000100726.14_1	TELO2	0.4	0.0898	0.57	0.0431	0.43	0.485	0.26	0.443
ENSG00000100731.15_2	PCNX	0.28	0.202	-0.13	0.593	-0.35	0.419	0.05	0.905
ENSG00000100739.10_2	BDKRB1	-0.26	0.27	-0.24	0.302	-0.39	0.422	-0.41	0.28
ENSG00000100744.14_1	GSKIP	-0.19	0.287	-0.28	0.12	-0.19	0.62	-0.11	0.724
ENSG00000100749.7_2	VRK1	-0.25	0.073	0.08	0.621	0.32	0.171	-0.03	0.928
ENSG00000100764.13_2	PSMC1	-0.07	0.539	0.25	0.0112	0.05	0.819	-0.27	0.07
ENSG00000100767.15_2	PAPLN	0.28	0.302	-0.69	0.0178	-0.78	0.0965	0.21	0.692
ENSG00000100784.10_2	RPS6KA5	-0.34	0.00372	-0.5	0.000436	0.17	0.536	0.32	0.138
ENSG00000100796.17_1	SMEK1	0.02	0.921	0.11	0.55	0.41	0.132	0.31	0.222
ENSG00000100802.14_2	C14orf93	0.05	0.764	0.12	0.494	0.06	0.891	-0.01	0.991
ENSG00000100804.18_2	PSMB5	-0.2	0.224	-0.2	0.256	-0.24	0.5	-0.25	0.309
ENSG00000100811.11_2	YY1	-0.06	0.716	-0.11	0.588	0	0.993	0.04	0.91
ENSG00000100813.14_2	ACIN1	0.04	0.863	0.25	0.186	0.29	0.415	0.09	0.799
ENSG00000100814.17_1	CCNB1IP1	-0.17	0.293	-0.15	0.387	-0.22	0.5	-0.22	0.376
ENSG00000100815.12_2	TRIP11	-0.17	0.163	0.04	0.753	0.12	0.592	-0.1	0.615
ENSG00000100823.11_2	APEX1	-0.26	0.0116	0.01	0.95	-0.08	0.728	-0.34	0.0356
ENSG00000100836.10_2	PABPN1	-0.33	0.0521	-0.39	0.0573	-0.08	0.851	-0.03	0.947
ENSG00000100842.12_1	EFS	0.32	0.117	-0.3	0.124	0.41	0.27	1.03	0.000565
ENSG00000100852.12_2	ARHGAP5	0.19	0.243	0.02	0.933	-0.09	0.781	0.06	0.861
ENSG00000100865.14_1	CINP	-0.12	0.291	-0.09	0.568	0	0.989	-0.03	0.899
ENSG00000100867.14_1	DHRS2	0.02	0.942	0.12	0.683	-1.08	0.00153	-1.2	0.000906
ENSG00000100883.11_2	SRP54	-0.11	0.357	0.27	0.0061	0.23	0.207	-0.17	0.339
ENSG00000100888.12_2	CHD8	0.27	0.0999	0.46	0.00077	0	0.998	-0.2	0.375
ENSG00000100889.11_1	PCK2	0.47	0.0235	0.55	0.000128	0.61	0.0468	0.53	0.0799
ENSG00000100890.15_2	KIAA0391	-0.07	0.713	-0.25	0.158	-0.1	0.818	0.06	0.837
ENSG00000100897.17_2	DCAF11	0	0.997	-0.02	0.915	0.29	0.39	0.32	0.21
ENSG00000100902.10_2	PSMA6	0.25	0.356	-0.15	0.605	-0.43	0.414	-0.07	0.88
ENSG00000100906.10_1	NFKBIA	-0.06	0.623	0.22	0.0818	-0.26	0.234	-0.54	0.000996
ENSG00000100908.13_1	EMC9	0.01	0.942	0.3	0.0802	0.07	0.857	-0.22	0.402
ENSG00000100911.14_2	PSME2	0.5	0.00741	0.7	0.000696	-0.16	0.727	-0.39	0.183
ENSG00000100916.13_2	BRMS1L	-0.43	0.0164	-0.47	0.00264	0.24	0.427	0.28	0.325
ENSG00000100918.12_2	REC8	-0.04	0.914	-0.12	0.571	-0.29	0.586	-0.17	0.746
ENSG00000100926.14_2	TM9SF1	0.28	0.0296	0	0.992	-0.34	0.107	-0.06	0.853
ENSG00000100934.14_2	SEC23A	0.1	0.568	-0.04	0.844	-0.01	0.973	0.13	0.665
ENSG00000100938.17_1	GMPR2	-0.21	0.00729	-0.07	0.484	0	0.987	-0.14	0.321
ENSG00000100941.8_1	PNN	-0.15	0.2	0.35	0.00318	0.32	0.14	-0.17	0.305
ENSG00000100949.14_1	RABGGTA	0.4	0.000876	0.56	4.63e-07	0.02	0.942	-0.14	0.429
ENSG00000100968.13_1	NFATC4	0.07	0.751	-0.38	0.0497	0.1	0.86	0.52	0.0419
ENSG00000100979.14_2	PLTP	0.07	0.584	-0.01	0.96	0.48	0.0204	0.58	0.00147
ENSG00000100982.11_1	PCIF1	0.14	0.309	0.02	0.897	0.08	0.811	0.2	0.34
ENSG00000100983.9_1	GSS	-0.15	0.207	0.14	0.269	0.3	0.179	0.01	0.975
ENSG00000100985.7_1	MMP9	0.44	0.0745	0.49	0.037	0.36	0.53	0.31	0.473
ENSG00000100991.11_1	TRPC4AP	0.33	0.0289	0.32	0.0785	0.11	0.787	0.11	0.697
ENSG00000100994.11_2	PYGB	0.5	0.0259	0.34	0.158	0.06	0.915	0.22	0.578
ENSG00000100997.18_2	ABHD12	-0.05	0.72	0.18	0.224	0.32	0.285	0.08	0.688
ENSG00000101000.5_1	PROCR	0.51	0.00462	0.84	1.44e-07	0.03	0.947	-0.32	0.189
ENSG00000101003.9_1	GINS1	0.03	0.862	0.13	0.425	0.69	0.00352	0.61	0.0119
ENSG00000101004.14_2	NINL	0.04	0.873	-0.05	0.842	-0.1	0.84	0	0.998
ENSG00000101017.13_2	CD40	0.1	0.423	0.32	0.0611	-0.04	0.927	-0.26	0.29
ENSG00000101019.21_1	UQCC1	-0.03	0.806	-0.09	0.369	-0.19	0.314	-0.12	0.502
ENSG00000101040.19_2	ZMYND8	0.14	0.359	-0.04	0.83	0.21	0.468	0.4	0.0469
ENSG00000101052.12_1	IFT52	-0.27	0.0122	-0.26	0.0649	-0.17	0.497	-0.17	0.396
ENSG00000101057.15_1	MYBL2	0.29	0.123	0.56	0.00591	0.82	0.0181	0.54	0.0475
ENSG00000101079.20_1	NDRG3	-0.23	0.0157	-0.33	0.00166	-0.08	0.68	0.04	0.876
ENSG00000101084.16_2	C20orf24	0.09	0.591	-0.02	0.944	-0.14	0.686	-0.05	0.88
ENSG00000101104.12_1	PABPC1L	0.03	0.873	0.04	0.864	-0.17	0.669	-0.17	0.558
ENSG00000101109.11_1	STK4	0.01	0.977	0.14	0.247	0.23	0.324	0.09	0.704
ENSG00000101126.15_2	ADNP	-0.12	0.444	-0.42	0.0136	-0.14	0.717	0.15	0.545
ENSG00000101132.9_1	PFDN4	-0.22	0.639	-0.65	0.056	-0.59	0.464	-0.2	0.772
ENSG00000101138.11_2	CSTF1	-0.13	0.154	-0.18	0.094	-0.12	0.552	-0.07	0.691
ENSG00000101144.12_1	BMP7	-0.34	0.203	-0.48	0.0406	0.54	0.249	0.69	0.0933
ENSG00000101146.12_2	RAE1	-0.14	0.207	0.08	0.528	-0.05	0.849	-0.25	0.12
ENSG00000101150.17_1	TPD52L2	0.07	0.664	0.49	0.00156	0.29	0.39	-0.14	0.533
ENSG00000101152.10_1	DNAJC5	0.32	0.107	0.14	0.538	0.12	0.784	0.29	0.431
ENSG00000101158.13_2	NELFCD	0.04	0.762	0.29	0.0356	0.23	0.397	-0.01	0.981
ENSG00000101160.13_1	CTSZ	0.03	0.889	0.02	0.947	-0.55	0.124	-0.57	0.0129
ENSG00000101161.7_1	PRPF6	0.24	0.185	0.43	0.0437	0.25	0.606	0.05	0.862
ENSG00000101166.15_1	SLMO2	-0.15	0.502	0.05	0.815	-0.09	0.849	-0.31	0.268
ENSG00000101181.17_2	MTG2	0.32	0.0247	0.39	0.0167	0.15	0.693	0.06	0.798
ENSG00000101182.14_2	PSMA7	-0.21	0.118	0.11	0.551	-0.01	0.973	-0.34	0.159
ENSG00000101187.15_1	SLCO4A1	1.13	1.39e-10	1.32	5.25e-08	0.09	0.838	-0.14	0.728
ENSG00000101189.6_1	MRGBP	0.1	0.46	0.52	0.00033	0.16	0.613	-0.26	0.16
ENSG00000101190.12_1	TCFL5	-0.06	0.662	-0.29	0.0207	-0.12	0.672	0.1	0.637
ENSG00000101191.16_2	DIDO1	0.21	0.126	0.12	0.437	0.15	0.663	0.23	0.212
ENSG00000101193.7_1	GID8	0.07	0.542	-0.07	0.52	0.27	0.0852	0.42	0.0101
ENSG00000101194.17_1	SLC17A9	0.25	0.203	0.3	0.148	0.11	0.818	0.07	0.877
ENSG00000101198.14_1	NKAIN4	-0.12	0.521	-0.32	0.219	-0.98	0.0118	-0.76	0.0189
ENSG00000101199.12_1	ARFGAP1	0.23	0.388	0.22	0.368	0.08	0.87	0.08	0.891
ENSG00000101213.6_1	PTK6	0.16	0.293	0.55	0.00262	0.76	0.0115	0.36	0.0832
ENSG00000101216.10_1	GMEB2	0.51	0.038	0.1	0.697	-0.02	0.973	0.39	0.312
ENSG00000101220.17_1	C20orf27	-0.09	0.578	0.05	0.74	0.12	0.685	-0.01	0.966
ENSG00000101224.17_1	CDC25B	0.21	0.0722	0	0.991	0.01	0.976	0.21	0.289
ENSG00000101236.16_1	RNF24	0.1	0.408	0.19	0.0868	0.02	0.935	-0.08	0.735
ENSG00000101246.19_1	ARFRP1	-0.03	0.873	0.46	0.00732	0.16	0.681	-0.33	0.0868
ENSG00000101247.17_2	NDUFAF5	-0.28	0.0316	-0.08	0.642	-0.12	0.707	-0.33	0.08
ENSG00000101255.10_2	TRIB3	0.67	0.00016	0.84	4.31e-07	0.32	0.389	0.14	0.649
ENSG00000101266.17_2	CSNK2A1	0.11	0.219	0.14	0.0813	0.04	0.85	0	1
ENSG00000101276.14_1	SLC52A3	0.49	0.000722	0.65	4.88e-05	-0.14	0.702	-0.31	0.117
ENSG00000101290.13_2	CDS2	-0.02	0.791	0.16	0.0238	-0.07	0.665	-0.26	0.0283
ENSG00000101294.16_2	HM13	0.08	0.481	0.31	0.0029	0.06	0.789	-0.17	0.306
ENSG00000101298.13_2	SNPH	0.25	0.373	0.03	0.918	0.03	0.963	0.24	0.581
ENSG00000101307.15_2	SIRPB1	-0.04	0.785	-0.12	0.598	-0.07	0.885	0.05	0.876
ENSG00000101310.14_2	SEC23B	0.19	0.0505	0.3	0.004	0.16	0.398	0.07	0.729
ENSG00000101311.15_1	FERMT1	0.53	0.014	0.6	0.00613	-0.19	0.648	-0.29	0.502
ENSG00000101333.16_1	PLCB4	-0.15	0.461	-0.19	0.331	0.11	0.785	0.15	0.707
ENSG00000101335.9_1	MYL9	0.08	0.74	0.28	0.3	-1.47	0.000296	-1.69	4.99e-05
ENSG00000101337.15_2	TM9SF4	0.14	0.499	0.16	0.283	0.24	0.441	0.24	0.428
ENSG00000101343.14_1	CRNKL1	-0.11	0.285	0.17	0.0538	0.16	0.317	-0.12	0.461
ENSG00000101346.12_2	POFUT1	0.4	0.0362	0.3	0.16	0.17	0.729	0.27	0.331
ENSG00000101347.8_1	SAMHD1	2.97	1.96e-17	3.35	9.48e-31	0.02	0.956	-0.39	0.343
ENSG00000101350.7_1	KIF3B	0.08	0.666	-0.26	0.156	-0.3	0.331	0.04	0.915
ENSG00000101353.14_2	MROH8	-0.33	0.015	-0.19	0.264	-0.22	0.452	-0.38	0.106
ENSG00000101361.15_2	NOP56	0.1	0.415	0.51	6.79e-06	0.06	0.819	-0.34	0.0194
ENSG00000101363.12_1	MANBAL	-0.2	0.0661	0.17	0.153	0	0.992	-0.38	0.0306
ENSG00000101365.20_2	IDH3B	-0.09	0.506	0.16	0.22	0.08	0.784	-0.17	0.384
ENSG00000101367.8_1	MAPRE1	-0.02	0.777	0.23	0.00791	0.06	0.748	-0.19	0.132
ENSG00000101384.11_1	JAG1	0.57	0.0296	-0.09	0.731	-0.44	0.331	0.22	0.612
ENSG00000101391.20_2	CDK5RAP1	-0.01	0.919	0.09	0.413	0.01	0.97	-0.09	0.655
ENSG00000101400.5_1	SNTA1	-0.17	0.191	-0.32	0.033	-0.25	0.41	-0.08	0.734
ENSG00000101407.12_1	TTI1	0.3	0.0996	0.03	0.899	0.03	0.951	0.31	0.235
ENSG00000101412.12_1	E2F1	0.18	0.274	0.35	0.0505	0.69	0.0193	0.52	0.0238
ENSG00000101413.11_1	RPRD1B	0.33	0.193	0.19	0.363	0.31	0.468	0.45	0.22
ENSG00000101417.11_1	PXMP4	-0.55	2.12e-06	-0.81	1.05e-09	0.02	0.943	0.3	0.119
ENSG00000101421.3_1	CHMP4B	-0.21	0.567	-0.03	0.937	-0.2	0.777	-0.37	0.557
ENSG00000101425.12_1	BPI	-0.19	0.243	-0.44	0.0246	-1.14	0.000114	-0.9	0.00105
ENSG00000101439.8_2	CST3	-0.07	0.696	0.04	0.838	-0.13	0.721	-0.25	0.35
ENSG00000101442.9_1	ACTR5	0.06	0.719	0.23	0.125	0.37	0.169	0.21	0.351
ENSG00000101443.17_1	WFDC2	-0.52	0.165	-0.58	0.0251	-1.57	0.00482	-1.5	0.00194
ENSG00000101444.12_2	AHCY	0.09	0.377	0.13	0.163	0.03	0.878	0	0.993
ENSG00000101445.9_1	PPP1R16B	-0.1	0.752	-0.79	0.00139	0.18	0.794	0.84	0.00996
ENSG00000101447.13_1	FAM83D	0.01	0.931	0.27	0.0826	0.71	0.00241	0.45	0.048
ENSG00000101452.14_2	DHX35	0.17	0.196	0.07	0.68	0.16	0.608	0.28	0.187
ENSG00000101457.12_2	DNTTIP1	-0.16	0.225	0.37	0.00647	-0.13	0.666	-0.66	0.000942
ENSG00000101460.12_1	MAP1LC3A	-0.43	0.0594	-0.09	0.759	-0.04	0.943	-0.4	0.313
ENSG00000101464.10_2	PIGU	-0.05	0.676	-0.01	0.966	0.03	0.923	-0.01	0.964
ENSG00000101473.16_1	ACOT8	-0.16	0.182	-0.15	0.254	-0.22	0.345	-0.23	0.239
ENSG00000101474.11_2	APMAP	-0.09	0.445	0.02	0.838	0.14	0.546	0.03	0.878
ENSG00000101493.10_2	ZNF516	0.03	0.858	-0.27	0.0754	0.1	0.77	0.4	0.0486
ENSG00000101544.8_1	ADNP2	0.2	0.285	-0.06	0.789	0.11	0.791	0.36	0.215
ENSG00000101546.12_2	RBFA	0.01	0.931	0.02	0.874	0.02	0.946	-0.01	0.983
ENSG00000101557.14_2	USP14	0.03	0.754	0.22	0.0145	0.12	0.543	-0.07	0.668
ENSG00000101558.13_1	VAPA	-0.26	0.0294	-0.13	0.286	0.1	0.673	-0.04	0.88
ENSG00000101574.14_2	METTL4	0.21	0.0824	0.06	0.735	-0.03	0.933	0.12	0.566
ENSG00000101577.9_2	LPIN2	0.18	0.445	-0.64	0.0028	-0.67	0.0358	0.15	0.728
ENSG00000101596.14_2	SMCHD1	0.38	0.0234	0.23	0.176	0.06	0.876	0.21	0.474
ENSG00000101608.12_2	MYL12A	0.12	0.615	0.16	0.469	-0.51	0.177	-0.59	0.0274
ENSG00000101624.10_2	CEP76	-0.17	0.122	-0.08	0.539	0.08	0.759	0.01	0.968
ENSG00000101639.18_1	CEP192	0.09	0.73	-0.2	0.355	0.08	0.867	0.36	0.283
ENSG00000101654.17_2	RNMT	-0.23	0.0352	-0.08	0.586	-0.16	0.541	-0.32	0.0922
ENSG00000101665.8_1	SMAD7	0.34	0.0349	-0.05	0.828	-0.2	0.567	0.18	0.552
ENSG00000101670.11_2	LIPG	0.71	0.00244	0.7	0.000572	-0.29	0.56	-0.31	0.425
ENSG00000101680.13_1	LAMA1	0.42	0.218	0.19	0.526	-1.04	0.0223	-0.84	0.12
ENSG00000101695.8_2	RNF125	-0.34	0.093	0.1	0.641	0.53	0.0826	0.11	0.798
ENSG00000101745.16_2	ANKRD12	-0.33	0.0395	-0.09	0.539	-0.07	0.818	-0.31	0.206
ENSG00000101751.10_2	POLI	-0.39	0.00468	-0.38	0.00761	-0.17	0.497	-0.16	0.562
ENSG00000101752.11_1	MIB1	0.12	0.639	-0.63	0.00791	-0.23	0.642	0.53	0.132
ENSG00000101773.17_2	RBBP8	-0.03	0.766	0.05	0.653	-0.12	0.515	-0.19	0.222
ENSG00000101782.14_2	RIOK3	0.02	0.848	0.03	0.833	0.11	0.631	0.1	0.568
ENSG00000101898.5_1	RP3-324O17.4	-0.15	0.3	-0.06	0.673	0.34	0.063	0.25	0.319
ENSG00000102189.16_1	EEA1	-0.05	0.657	0.16	0.116	0.04	0.859	-0.18	0.324
ENSG00000102471.13_1	NDFIP2	-0.07	0.654	-0.06	0.717	-0.14	0.684	-0.15	0.553
ENSG00000102524.11_2	TNFSF13B	3.67	1.64e-15	3.79	1.9e-20	-0.59	0.055	-0.77	0.251
ENSG00000102531.16_2	FNDC3A	0.31	0.146	0.14	0.543	0.02	0.969	0.19	0.593
ENSG00000102543.14_1	CDADC1	-0.19	0.0913	-0.1	0.547	-0.08	0.801	-0.17	0.43
ENSG00000102547.18_1	CAB39L	0.08	0.591	-0.08	0.527	0.28	0.244	0.45	0.0151
ENSG00000102554.13_1	KLF5	0.23	0.0387	0.15	0.18	0.45	0.0186	0.52	0.00107
ENSG00000102572.14_2	STK24	0.28	0.0111	0.44	0.00946	0.33	0.295	0.17	0.311
ENSG00000102575.10_1	ACP5	-0.2	0.548	0.27	0.432	0.86	0.0824	0.39	0.488
ENSG00000102580.14_2	DNAJC3	-0.2	0.0606	0	0.977	-0.16	0.476	-0.36	0.0297
ENSG00000102595.18_2	UGGT2	0.05	0.764	0	0.986	0.06	0.871	0.12	0.646
ENSG00000102606.17_2	ARHGEF7	0.21	0.312	0.16	0.407	0.1	0.794	0.16	0.646
ENSG00000102699.5_1	PARP4	0.56	0.0149	0.21	0.348	-0.07	0.897	0.29	0.443
ENSG00000102710.19_2	SUPT20H	0.03	0.759	0.04	0.724	-0.05	0.817	-0.06	0.776
ENSG00000102738.7_1	MRPS31	-0.22	0.132	-0.05	0.792	-0.06	0.885	-0.23	0.29
ENSG00000102743.14_2	SLC25A15	-0.01	0.969	-0.07	0.672	0.25	0.419	0.31	0.178
ENSG00000102753.9_2	KPNA3	0.09	0.435	-0.04	0.773	0.03	0.92	0.16	0.401
ENSG00000102760.12_1	RGCC	-0.69	0.00014	-0.79	0.000104	0.19	0.658	0.31	0.368
ENSG00000102763.16_2	VWA8	0.08	0.716	-0.42	0.0293	0.04	0.948	0.55	0.0439
ENSG00000102780.16_2	DGKH	0.04	0.81	-0.08	0.685	-0.06	0.882	0.06	0.857
ENSG00000102781.13_2	KATNAL1	-0.12	0.427	-0.01	0.931	0.13	0.685	0.02	0.947
ENSG00000102786.14_2	INTS6	-0.07	0.644	-0.19	0.18	0.27	0.296	0.38	0.0605
ENSG00000102796.10_1	DHRS12	-0.27	0.0557	-0.19	0.193	-0.33	0.199	-0.39	0.0667
ENSG00000102804.14_2	TSC22D1	-0.23	0.134	-0.48	0.000191	0.27	0.297	0.53	0.00996
ENSG00000102805.14_2	CLN5	-0.3	0.00636	-0.36	0.00203	-0.2	0.374	-0.13	0.466
ENSG00000102854.15_2	MSLN	0.22	0.48	0.4	0.331	0.42	0.637	0.25	0.711
ENSG00000102858.12_2	MGRN1	0.36	0.0862	0.23	0.267	-0.25	0.565	-0.13	0.752
ENSG00000102870.5_1	ZNF629	0.22	0.36	-0.02	0.95	-0.13	0.778	0.11	0.805
ENSG00000102871.15_1	TRADD	0.24	0.146	0.58	0.000242	0.1	0.8	-0.25	0.273
ENSG00000102879.15_2	CORO1A	0.56	0.000284	1.13	1.32e-07	0.02	0.964	-0.57	0.0489
ENSG00000102882.11_2	MAPK3	0.02	0.944	0.28	0.158	0.39	0.267	0.12	0.764
ENSG00000102886.14_1	GDPD3	0.35	0.0673	0.57	0.00142	0.96	0.00515	0.74	0.00212
ENSG00000102890.14_1	ELMO3	0.18	0.249	0.08	0.644	0.13	0.696	0.23	0.308
[truncated: 11,632 more rows]
