# Supplementary material for: Altered transcriptional and chromatin responses to rhinovirus in bronchial epithelial cells from adults with asthma
Source: Commun Biol. 2020 Nov 13;3:678. doi: 10.1038/s42003-020-01411-4 (PMC7666152; doi:10.1038/s42003-020-01411-4)
Supplement: Supplementary file 6 — Supplementary Data 3 [file 42003_2020_1411_MOESM6_ESM.xlsx]

## Sheet: Supplementary Data 3
Supplementary Data 3: Assessment of GO Terms Enriched in RV-Response in Cases or Controls and Asthma in Vehicle- or RV-Treated Samples
		RV Associated GO Terms in Controls				RV Associated GO Terms in Cases				Asthma Associated GO Terms in Vehicle Treated				Asthma Associated GO Terms in RV Treated
goId	goName	countDE	countAll	pv_bonferroni		countDE	countAll	pv_bonferroni		countDE	countAll	pv_bonferroni		countDE	countAll	pv_bonferroni
GO:0009605	response to external stimulus	592	1373	5.61e-11		451	1372	1.14e-08		183	1373	3.66e-05		233	1373	2.1e-08
GO:0009607	response to biotic stimulus	286	590	2.06e-10		221	589	2.69e-08		85	590	0.0412236		96	590	0.00175
GO:0043207	response to external biotic stimulus	272	563	1.6e-09		212	562	4.35e-08		83	563	0.0213752		94	563	0.00085
GO:0051707	response to other organism	272	563	1.6e-09		212	562	4.35e-08		83	563	0.0213752		94	563	0.00085
GO:0006952	defense response	426	963	8.36e-09		328	963	2.28e-07		130	963	0.00465674		166	963	1.2e-06
GO:0098542	defense response to other organism	149	279	6.87e-08		116	279	5.7e-06		41	279	1		42	279	0.08801
GO:0034340	response to type I interferon	54	75	1.37e-07		49	75	1.76e-09		6	75	1		8	75	0.71217
GO:0060337	type I interferon signaling pathway	51	71	6.07e-07		47	71	2.59e-09		6	71	1		8	71	0.65162
GO:0071357	cellular response to type I interferon	51	71	6.07e-07		47	71	2.59e-09		6	71	1		8	71	0.65162
GO:0009615	response to virus	126	236	3.09e-06		99	236	6.01e-05		26	236	1		30	236	0.43837
GO:0045087	innate immune response	263	573	4.01e-06		209	573	2.18e-06		64	573	1		77	573	0.19734
GO:0051607	defense response to virus	98	174	6.87e-06		81	174	4.35e-06		18	174	1		23	174	0.377
GO:0034097	response to cytokine	358	831	3.4359e-05		270	831	0.00238326		113	831	0.0198484		145	831	3.1e-06
GO:0019221	cytokine-mediated signaling pathway	242	530	3.78e-05		181	530	0.00808236		85	530	0.000404602		102	530	1.3e-06
GO:0042981	regulation of apoptotic process	442	1061	8.93e-05		298	1061	1		120	1061	1		206	1061	9.3e-13
GO:0012501	programmed cell death	587	1460	0.000160342		401	1460	1		183	1460	0.00358798		282	1460	3e-17
GO:0071345	cellular response to cytokine stimulus	332	774	0.000240513		249	774	0.0176154		112	774	0.00091608		139	774	1e-06
GO:0042221	response to chemical	1032	2715	0.000332137		781	2714	0.000953304		321	2715	1.68e-05		416	2715	1.5e-08
GO:0043067	regulation of programmed cell death	444	1076	0.00034359		302	1076	1		120	1076	1		206	1076	3.8e-12
GO:0001816	cytokine production	228	505	0.000355043		172	505	0.0186516		67	505	1		71	505	0.1124
GO:0032103	positive regulation of response to external stimulus	100	190	0.000549744		70	190	1		33	190	1		39	190	0.00071
GO:0010033	response to organic substance	824	2136	0.000870428		626	2135	0.00186516		254	2136	0.0011451		324	2136	3.4e-06
GO:0007166	cell surface receptor signaling pathway	707	1808	0.000893334		544	1808	0.00036267		225	1808	0.00019085		302	1808	4.9e-10
GO:0010941	regulation of cell death	471	1157	0.000950599		321	1157	1		129	1157	1		216	1157	1.3e-11
GO:0001817	regulation of cytokine production	209	462	0.00112239		159	462	0.0227964		63	462	1		67	462	0.07506
GO:0008219	cell death	613	1549	0.0011453		425	1549	1		196	1549	0.000595452		294	1549	6.4e-17
GO:0006915	apoptotic process	548	1371	0.00137436		366	1371	1		157	1371	1		256	1371	9.2e-14
GO:0051091	positive regulation of DNA-binding transcription factor activity	98	191	0.00377949		81	191	0.000818598		21	191	1		24	191	0.47549
GO:0032879	regulation of localization	655	1678	0.00423761		477	1678	1		185	1678	1		252	1678	0.00012
GO:0048584	positive regulation of response to stimulus	601	1528	0.00435214		438	1528	1		172	1528	1		239	1528	1.1e-05
GO:0034341	response to interferon-gamma	72	133	0.0101932		64	133	5.8e-05		19	133	1		22	133	0.08514
GO:0007165	signal transduction	1268	3437	0.011453		934	3436	1		380	3437	0.0011451		533	3437	1.7e-12
GO:0006955	immune response	501	1263	0.0160342		403	1263	1.97e-05		148	1263	1		202	1263	1.5e-05
GO:0010469	regulation of signaling receptor activity	119	247	0.0160342		84	246	1		65	247	3.89e-12		78	247	3.8e-16
GO:1902533	positive regulation of intracellular signal transduction	299	714	0.0171795		229	714	0.0600996		79	714	1		131	714	6.4e-07
GO:0051239	regulation of multicellular organismal process	741	1935	0.0194701		534	1935	1		245	1935	6.41e-06		315	1935	3.6e-09
GO:0023052	signaling	1352	3689	0.0217607		1010	3688	0.186516		408	3689	0.000213752		570	3689	2.4e-13
GO:0032101	regulation of response to external stimulus	206	470	0.022906		164	470	0.00600996		73	470	0.0129778		89	470	1.2e-05
GO:0009617	response to bacterium	153	334	0.0240513		122	333	0.010362		63	334	5.5e-05		70	334	3.1e-06
GO:0071310	cellular response to organic substance	678	1762	0.0286325		529	1761	0.000756426		219	1762	0.000351164		280	1762	3.7e-07
GO:0050663	cytokine secretion	72	136	0.0309231		54	136	1		24	136	1		29	136	0.00179
GO:0007154	cell communication	1358	3712	0.0320684		1021	3711	0.0642444		413	3712	7.1e-05		576	3712	6e-14
GO:0060333	interferon-gamma-mediated signaling pathway	42	69	0.0377949		38	69	0.000860046		11	69	1		13	69	0.07275
GO:0050896	response to stimulus	1914	5350	0.0423761		1449	5349	0.00279774		585	5350	3.28e-09		778	5350	1.9e-13
GO:0070887	cellular response to chemical stimulus	798	2110	0.0618462		615	2109	0.00590634		262	2110	9.92e-06		334	2110	2.5e-08
GO:0051240	positive regulation of multicellular organismal process	434	1092	0.0710086		306	1092	1		151	1092	9.9242e-05		183	1092	2.2e-06
GO:0032612	interleukin-1 production	38	62	0.0881881		33	62	0.0176154		12	62	1		11	62	0.12974
GO:2001236	regulation of extrinsic apoptotic signaling pathway	63	118	0.0881881		46	118	1		14	118	1		24	118	0.00788
GO:0043066	negative regulation of apoptotic process	251	598	0.101932		172	598	1		66	598	1		112	598	1.6e-06
GO:0006950	response to stress	971	2613	0.125983		762	2613	0.000113982		287	2613	0.175582		386	2613	4.2e-06
GO:0009967	positive regulation of signal transduction	440	1114	0.125983		319	1114	1		118	1114	1		182	1114	1.2e-05
GO:0043069	negative regulation of programmed cell death	255	612	0.160342		178	612	1		67	612	1		112	612	4.9e-06
GO:0010647	positive regulation of cell communication	469	1197	0.171795		338	1197	1		129	1197	1		195	1197	6.7e-06
GO:0042127	regulation of cell proliferation	411	1038	0.194701		308	1036	1		157	1038	4.96e-08		203	1038	6.8e-13
GO:0023056	positive regulation of signaling	471	1204	0.194701		341	1204	1		130	1204	1		196	1204	6.6e-06
GO:0032611	interleukin-1 beta production	33	53	0.217607		29	53	0.0352308		10	53	1		9	53	0.19315
GO:0010646	regulation of cell communication	885	2375	0.22906		651	2374	1		271	2375	0.0160314		385	2375	4.2e-11
GO:0051092	positive regulation of NF-kappaB transcription factor activity	63	121	0.251966		55	121	0.00714978		10	121	1		12	121	0.81957
GO:0071346	cellular response to interferon-gamma	62	119	0.286325		55	119	0.0036267		18	119	1		20	119	0.08567
GO:0097191	extrinsic apoptotic signaling pathway	83	170	0.332137		57	170	1		20	170	1		34	170	0.00239
GO:0002376	immune system process	714	1893	0.34359		563	1893	0.00113982		228	1893	0.00236654		295	1893	1e-06
GO:0023051	regulation of signaling	893	2404	0.366496		660	2403	1		273	2404	0.0213752		387	2404	9.9e-11
GO:0050707	regulation of cytokine secretion	60	115	0.366496		45	115	1		20	115	1		27	115	0.00055
GO:0006954	inflammatory response	174	403	0.400855		136	403	0.373032		74	403	9.16e-06		96	403	3.7e-11
GO:0008283	cell proliferation	492	1272	0.492479		362	1270	1		198	1272	1.68e-12		237	1272	1.3e-12
GO:0048583	regulation of response to stimulus	1023	2782	0.492479		766	2781	1		323	2782	0.00011451		429	2782	3e-09
GO:0071887	leukocyte apoptotic process	40	70	0.526838		23	70	1		6	70	1		16	70	0.00911
GO:0065009	regulation of molecular function	761	2033	0.561197		554	2032	1		237	2033	0.0183216		318	2033	2.2e-07
GO:0050921	positive regulation of chemotaxis	47	86	0.57265		36	86	1		20	86	0.404602		21	86	0.00129
GO:0010942	positive regulation of cell death	218	522	0.584103		148	522	1		60	522	1		110	522	3.3e-09
GO:0043065	positive regulation of apoptotic process	205	488	0.641368		140	488	1		55	488	1		103	488	9.7e-09
GO:0060548	negative regulation of cell death	273	672	0.744445		193	672	1		74	672	1		118	672	2e-05
GO:0044093	positive regulation of molecular function	459	1185	0.778804		337	1185	1		130	1185	1		176	1185	0.0024
GO:0097190	apoptotic signaling pathway	195	463	0.813163		120	463	1		50	463	1		83	463	0.00018
GO:0043068	positive regulation of programmed cell death	205	490	0.858975		140	490	1		56	490	1		103	490	1.2e-08
GO:1903901	negative regulation of viral life cycle	37	68	1		41	68	6.53e-06		3	68	1		7	68	0.74097
GO:0048525	negative regulation of viral process	41	79	1		45	79	1.35e-05		4	79	1		7	79	0.86439
GO:0045071	negative regulation of viral genome replication	29	51	1		32	51	0.000124344		2	51	1		5	51	0.76355
GO:0043901	negative regulation of multi-organism process	58	125	1		59	125	0.000549186		7	125	1		13	125	0.77306
GO:1903900	regulation of viral life cycle	54	122	1		56	122	0.00383394		7	122	1		14	122	0.64159
GO:0002790	peptide secretion	152	361	1		130	361	0.0145068		40	361	1		60	361	0.00765
GO:0045069	regulation of viral genome replication	40	81	1		40	81	0.0176154		4	81	1		10	81	0.53745
GO:0040012	regulation of locomotion	254	649	1		213	649	0.0227964		95	649	0.00542014		112	649	7.1e-05
GO:0032652	regulation of interleukin-1 production	31	53	1		29	53	0.0352308		10	53	1		9	53	0.19315
GO:0009306	protein secretion	143	344	1		123	344	0.0404118		38	344	1		56	344	0.01459
GO:0050708	regulation of protein secretion	120	281	1		103	281	0.072534		33	281	1		50	281	0.00378
GO:0061041	regulation of wound healing	38	85	1		40	85	0.0818598		21	85	0.099242		23	85	0.00016
GO:0040011	locomotion	400	1098	1		334	1098	0.0942942		148	1098	0.000740498		189	1098	2.2e-07
GO:0050818	regulation of coagulation	26	50	1		27	50	0.10362		15	50	0.145046		16	50	0.00019
GO:0002252	immune effector process	313	798	1		251	798	0.10362		84	798	1		119	798	0.01061
GO:0002791	regulation of peptide secretion	126	294	1		106	294	0.124344		34	294	1		53	294	0.00219
GO:0006928	movement of cell or subcellular component	441	1213	1		363	1213	0.186516		157	1213	0.00396968		197	1213	7.3e-06
GO:0051046	regulation of secretion	184	454	1		152	454	0.20724		56	454	1		79	454	0.00064
GO:0044282	small molecule catabolic process	112	297	1		106	297	0.20724		33	297	1		49	297	0.01695
GO:2000145	regulation of cell motility	236	604	1		194	604	0.290136		90	604	0.0049621		111	604	4.5e-06
GO:0034308	primary alcohol metabolic process	29	55	1		28	55	0.31086		11	55	1		14	55	0.00531
GO:0051716	cellular response to stimulus	1574	4441	1		1197	4440	0.393756		488	4441	3.36e-06		647	4441	4e-10
GO:0046903	secretion	370	1020	1		308	1020	0.41448		104	1020	1		160	1020	0.00034
GO:0043410	positive regulation of MAPK cascade	142	332	1		115	332	0.424842		39	332	1		74	332	1.3e-07
GO:0051270	regulation of cellular component movement	254	647	1		205	647	0.435204		90	647	0.091608		116	647	9e-06
GO:0030193	regulation of blood coagulation	24	48	1		25	48	0.497376		15	48	0.083974		16	48	0.00011
GO:0010817	regulation of hormone levels	114	290	1		102	290	0.56991		37	290	1		52	290	0.0027
GO:0018108	peptidyl-tyrosine phosphorylation	89	227	1		83	227	0.600996		37	227	1		54	227	8e-07
GO:1903530	regulation of secretion by cell	172	422	1		140	422	0.72534		52	422	1		72	422	0.00188
GO:0098609	cell-cell adhesion	177	475	1		155	475	0.77715		64	475	1		88	475	3.3e-05
GO:1900046	regulation of hemostasis	24	49	1		25	49	0.787512		15	49	0.106876		17	49	3.8e-05
GO:0002237	response to molecule of bacterial origin	91	204	1		75	203	0.922218		36	204	0.41987		47	204	1e-05
GO:2001237	negative regulation of extrinsic apoptotic signaling pathway	41	75	1		34	75	0.98439		12	75	1		16	75	0.01753
GO:0009888	tissue development	473	1255	1		359	1255	1		198	1255	3.89e-13		231	1255	9.6e-12
GO:0000819	sister chromatid segregation	43	137	1		15	137	1		46	137	3.89e-12		18	137	0.40946
GO:0051301	cell division	146	483	1		96	483	1		99	483	8.4e-12		75	483	0.01609
GO:0032501	multicellular organismal process	1482	4183	1		1123	4182	1		489	4183	2.21e-11		635	4183	9.8e-14
GO:0140014	mitotic nuclear division	70	213	1		36	213	1		57	213	1.15e-10		31	213	0.17185
GO:0000070	mitotic sister chromatid segregation	36	120	1		12	120	1		40	120	4.28e-10		16	120	0.3952
GO:0007059	chromosome segregation	65	220	1		25	220	1		57	220	5.34e-10		26	220	0.6048
GO:0000280	nuclear division	87	278	1		47	278	1		65	278	1.76e-09		41	278	0.11491
GO:0098813	nuclear chromosome segregation	49	172	1		20	172	1		48	172	2.67e-09		21	172	0.53758
GO:0030855	epithelial cell differentiation	166	437	1		132	437	1		87	437	2.82e-09		100	437	1.6e-10
GO:0000278	mitotic cell cycle	263	797	1		158	797	1		132	797	4.73e-09		102	797	0.31985
GO:0048285	organelle fission	95	308	1		54	308	1		67	308	2.67e-08		45	308	0.11483
GO:1903047	mitotic cell cycle process	231	697	1		139	697	1		117	697	4.73e-08		89	697	0.34231
GO:0007275	multicellular organism development	1107	3223	1		841	3222	1		381	3223	1.22e-07		494	3223	1.7e-10
GO:0051094	positive regulation of developmental process	338	864	1		235	864	1		135	864	1.91e-07		159	864	2.8e-08
GO:0048731	system development	1007	2880	1		767	2879	1		345	2880	4.43e-07		443	2880	2e-09
GO:0048856	anatomical structure development	1211	3516	1		928	3515	1		406	3516	5.11e-07		534	3516	7.6e-11
GO:0048513	animal organ development	768	2125	1		579	2124	1		269	2125	6.18e-07		341	2125	3.4e-09
GO:0060429	epithelium development	298	812	1		239	812	1		127	812	7.63e-07		161	812	8.1e-11
GO:0043588	skin development	98	229	1		79	229	1		52	229	1.45e-06		61	229	1.7e-09
GO:0032502	developmental process	1308	3762	1		990	3761	1		426	3762	2.21e-06		570	3762	1.3e-11
GO:0070268	cornification	34	69	1		27	69	1		25	69	3.13e-06		27	69	1.2e-08
GO:0007049	cell cycle	463	1377	1		289	1377	1		187	1377	5.11e-06		173	1377	0.35347
GO:0033993	response to lipid	215	586	1		166	585	1		97	586	7.634e-06		104	586	4.1e-05
GO:0031424	keratinization	39	77	1		30	77	1		26	77	8.4e-06		29	77	9.3e-09
GO:0008544	epidermis development	112	255	1		90	255	1		54	255	9.92e-06		67	255	4.9e-10
GO:0030154	cell differentiation	851	2421	1		646	2421	1		293	2421	1.07e-05		372	2421	9.8e-08
GO:0051783	regulation of nuclear division	50	143	1		29	143	1		37	143	1.45e-05		23	143	0.10142
GO:0022402	cell cycle process	331	1021	1		203	1021	1		146	1021	1.83e-05		132	1021	0.24873
GO:0007088	regulation of mitotic nuclear division	47	132	1		28	132	1		35	132	1.98e-05		21	132	0.12337
GO:0000003	reproduction	294	802	1		213	801	1		121	802	2.21e-05		121	802	0.00695
GO:0022414	reproductive process	294	802	1		213	801	1		121	802	2.21e-05		121	802	0.00695
GO:0008284	positive regulation of cell proliferation	226	569	1		173	569	1		93	569	3.51e-05		117	569	4.6e-09
GO:0009913	epidermal cell differentiation	73	174	1		62	174	1		41	174	3.97e-05		48	174	2.8e-08
GO:0016477	cell migration	310	876	1		256	876	1		127	876	0.000106876		157	876	2.1e-07
GO:0030216	keratinocyte differentiation	62	140	1		51	140	1		35	140	0.000106876		39	140	4.2e-07
GO:0090068	positive regulation of cell cycle process	81	222	1		58	222	1		47	222	0.000122144		33	222	0.13429
GO:0048869	cellular developmental process	894	2546	1		682	2546	1		299	2546	0.000175582		386	2546	2.4e-07
GO:2000026	regulation of multicellular organismal development	472	1295	1		341	1295	1		171	1295	0.00026719		231	1295	2.3e-10
GO:0022610	biological adhesion	295	837	1		254	837	1		121	837	0.000282458		161	837	8.8e-10
GO:0050793	regulation of developmental process	595	1641	1		432	1641	1		207	1641	0.000290092		283	1641	6.1e-11
GO:0030334	regulation of cell migration	219	563	1		174	563	1		89	563	0.000389334		105	563	4.1e-06
GO:0007155	cell adhesion	293	833	1		253	833	1		120	833	0.000396968		160	833	1.1e-09
GO:0048870	cell motility	345	959	1		287	959	1		134	959	0.000396968		169	959	2.2e-07
GO:0051674	localization of cell	345	959	1		287	959	1		134	959	0.000396968		169	959	2.2e-07
GO:0051983	regulation of chromosome segregation	26	80	1		5	80	1		24	80	0.000488576		13	80	0.17364
GO:0006959	humoral immune response	43	92	1		27	92	1		26	92	0.000542014		26	92	2.6e-05
GO:0051321	meiotic cell cycle	39	124	1		22	124	1		31	124	0.000702328		19	124	0.17666
GO:0071396	cellular response to lipid	142	397	1		109	396	1		68	397	0.000755766		72	397	0.00033
GO:0001101	response to acid chemical	79	230	1		67	230	1		46	230	0.00106876		45	230	0.00085
GO:0045787	positive regulation of cell cycle	108	290	1		71	290	1		54	290	0.00106876		40	290	0.22767
GO:0044772	mitotic cell cycle phase transition	151	474	1		93	474	1		77	474	0.00106876		53	474	0.78031
GO:1901342	regulation of vasculature development	91	209	1		74	209	1		43	209	0.0011451		53	209	1.2e-07
GO:0033045	regulation of sister chromatid segregation	21	61	1		4	61	1		20	61	0.00122144		8	61	0.47337
GO:0051310	metaphase plate congression	17	51	1		5	51	1		18	51	0.00145046		5	51	0.76355
GO:0044770	cell cycle phase transition	159	504	1		96	504	1		80	504	0.00160314		60	504	0.60963
GO:0071229	cellular response to acid chemical	52	139	1		45	139	1		32	139	0.00335896		24	139	0.04976
GO:0042063	gliogenesis	63	188	1		59	188	1		39	188	0.00351164		49	188	1.4e-07
GO:0060326	cell chemotaxis	65	153	1		57	153	1		34	153	0.00358798		37	153	2.9e-05
GO:0007080	mitotic metaphase plate congression	16	39	1		5	39	1		15	39	0.00412236		3	39	0.87167
GO:0007091	metaphase/anaphase transition of mitotic cell cycle	13	44	1		3	44	1		16	44	0.00427504		7	44	0.28795
GO:0010965	regulation of mitotic sister chromatid separation	13	44	1		3	44	1		16	44	0.00427504		7	44	0.28795
GO:0044784	metaphase/anaphase transition of cell cycle	13	44	1		3	44	1		16	44	0.00427504		7	44	0.28795
GO:0001944	vasculature development	181	475	1		145	475	1		75	475	0.00480942		97	475	1.4e-07
GO:0048646	anatomical structure formation involved in morphogenesis	259	693	1		213	693	1		100	693	0.0053438		129	693	3.4e-07
GO:0001568	blood vessel development	172	452	1		138	452	1		72	452	0.00580184		91	452	6.9e-07
GO:0050000	chromosome localization	20	61	1		7	61	1		19	61	0.00603086		6	61	0.77217
GO:0051303	establishment of chromosome localization	20	61	1		7	61	1		19	61	0.00603086		6	61	0.77217
GO:0050900	leukocyte migration	93	244	1		75	244	1		46	244	0.00618354		49	244	0.00027
GO:1903035	negative regulation of response to wounding	21	56	1		21	56	1		18	56	0.00702328		20	56	4.8e-06
GO:0072358	cardiovascular system development	182	480	1		146	480	1		75	480	0.00732864		98	480	1.3e-07
GO:0014070	response to organic cyclic compound	219	601	1		174	601	1		89	601	0.00755766		91	601	0.01638
GO:0030595	leukocyte chemotaxis	50	111	1		42	111	1		27	111	0.0083974		29	111	4.6e-05
GO:0048518	positive regulation of biological process	1398	3926	1		1032	3926	1		420	3926	0.0083974		539	3926	0.00019
GO:0051306	mitotic sister chromatid separation	13	46	1		4	46	1		16	46	0.0083974		7	46	0.32887
GO:0071466	cellular response to xenobiotic stimulus	44	105	1		34	105	1		26	105	0.0091608		30	105	5.1e-06
GO:1902850	microtubule cytoskeleton organization involved in mitosis	35	106	1		19	106	1		26	106	0.011451		15	106	0.31252
GO:0030155	regulation of cell adhesion	179	461	1		147	461	1		72	461	0.0122144		86	461	3.1e-05
GO:1905818	regulation of chromosome separation	13	47	1		3	47	1		16	47	0.0122144		7	47	0.34966
GO:0007093	mitotic cell cycle checkpoint	52	140	1		23	140	1		31	140	0.0122144		17	140	0.55071
GO:0051304	chromosome separation	15	58	1		5	58	1		18	58	0.0122144		7	58	0.57446
GO:0009966	regulation of signal transduction	808	2187	1		595	2186	1		253	2187	0.0137412		361	2187	2.1e-11
GO:0042742	defense response to bacterium	48	101	1		35	101	1		25	101	0.0145046		20	101	0.0191
GO:0007346	regulation of mitotic cell cycle	165	515	1		109	515	1		78	515	0.015268		67	515	0.30805
GO:1901700	response to oxygen-containing compound	375	1042	1		294	1041	1		136	1042	0.0167948		161	1042	0.00067
GO:0045765	regulation of angiogenesis	79	185	1		66	185	1		37	185	0.0175582		45	185	3.5e-06
GO:1904018	positive regulation of vasculature development	50	122	1		44	122	1		28	122	0.0183216		32	122	1.8e-05
GO:0001525	angiogenesis	120	325	1		108	325	1		55	325	0.019085		71	325	5.4e-07
GO:0021700	developmental maturation	53	157	1		44	157	1		33	157	0.0198484		21	157	0.36384
GO:0061045	negative regulation of wound healing	17	44	1		20	44	1		15	44	0.0244288		14	44	0.00051
GO:0009719	response to endogenous stimulus	366	1040	1		294	1039	1		135	1040	0.0244288		145	1040	0.04347
GO:0010564	regulation of cell cycle process	196	610	1		127	610	1		88	610	0.026719		81	610	0.22306
GO:0006260	DNA replication	76	226	1		49	226	1		42	226	0.026719		28	226	0.50023
GO:0035239	tube morphogenesis	205	558	1		176	558	1		82	558	0.0282458		117	558	1.4e-09
GO:0006690	icosanoid metabolic process	27	67	1		24	67	1		19	67	0.0290092		21	67	2.8e-05
GO:0097529	myeloid leukocyte migration	41	98	1		36	98	1		24	98	0.0290092		24	98	0.00057
GO:0033002	muscle cell proliferation	53	132	1		42	132	1		29	132	0.0312994		35	132	5.5e-06
GO:0010001	glial cell differentiation	54	139	1		45	139	1		30	139	0.0312994		35	139	1.9e-05
GO:1901568	fatty acid derivative metabolic process	40	105	1		36	105	1		25	105	0.0312994		24	105	0.00162
GO:0051781	positive regulation of cell division	24	56	1		18	56	1		17	56	0.034353		16	56	0.00079
GO:0030195	negative regulation of blood coagulation	14	30	1		16	30	1		12	30	0.0351164		11	30	0.00052
GO:1901701	cellular response to oxygen-containing compound	273	734	1		217	733	1		101	734	0.041987		110	734	0.01194
GO:0035295	tube development	248	681	1		212	681	1		95	681	0.0450406		138	681	4.7e-10
GO:0045597	positive regulation of cell differentiation	234	620	1		165	620	1		88	620	0.0511478		105	620	0.00025
GO:1900047	negative regulation of hemostasis	14	31	1		16	31	1		12	31	0.053438		12	31	0.00016
GO:0050819	negative regulation of coagulation	15	31	1		17	31	1		12	31	0.053438		11	31	0.00072
GO:0072359	circulatory system development	254	696	1		205	696	1		96	696	0.0656524		126	696	2.2e-06
GO:0044706	multi-multicellular organism process	51	137	1		44	136	1		29	137	0.0679426		29	137	0.00201
GO:0014013	regulation of gliogenesis	30	77	1		26	77	1		20	77	0.0717596		26	77	6.7e-07
GO:0048514	blood vessel morphogenesis	146	390	1		128	390	1		61	390	0.0748132		81	390	7.8e-07
GO:0051302	regulation of cell division	40	117	1		29	117	1		26	117	0.07634		26	117	0.00163
GO:0033559	unsaturated fatty acid metabolic process	31	72	1		24	72	1		19	72	0.091608		19	72	0.00079
GO:0014015	positive regulation of gliogenesis	18	49	1		17	49	1		15	49	0.106876		18	49	9.1e-06
GO:0042060	wound healing	120	345	1		117	345	1		55	345	0.11451		78	345	3.2e-08
GO:1903034	regulation of response to wounding	47	106	1		43	106	1		24	106	0.122144		29	106	1.8e-05
GO:0061448	connective tissue development	60	156	1		41	156	1		31	156	0.129778		29	156	0.01337
GO:0032496	response to lipopolysaccharide	88	195	1		72	194	1		36	195	0.15268		46	195	6.6e-06
GO:0002526	acute inflammatory response	33	75	1		22	75	1		19	75	0.175582		25	75	1.4e-06
GO:0061436	establishment of skin barrier	9	20	1		9	20	1		9	20	0.183216		10	20	4.2e-05
GO:0048660	regulation of smooth muscle cell proliferation	39	95	1		31	95	1		22	95	0.19085		29	95	1.7e-06
GO:0071621	granulocyte chemotaxis	24	51	1		18	51	1		15	51	0.19085		15	51	0.00082
GO:0010562	positive regulation of phosphorus metabolic process	277	689	1		209	689	1		93	689	0.213752		129	689	2.5e-07
GO:0045937	positive regulation of phosphate metabolic process	277	689	1		209	689	1		93	689	0.213752		129	689	2.5e-07
GO:0008285	negative regulation of cell proliferation	186	464	1		140	462	1		68	464	0.213752		85	464	6.8e-05
GO:0048659	smooth muscle cell proliferation	39	96	1		31	96	1		22	96	0.221386		29	96	2.1e-06
GO:0030593	neutrophil chemotaxis	16	35	1		12	35	1		12	35	0.221386		13	35	0.00014
GO:0032963	collagen metabolic process	19	70	1		16	70	1		18	70	0.22902		20	70	0.00018
GO:0046394	carboxylic acid biosynthetic process	107	303	1		73	303	1		49	303	0.22902		57	303	0.00053
GO:0002685	regulation of leukocyte migration	51	117	1		36	117	1		25	117	0.236654		28	117	0.00031
GO:0016053	organic acid biosynthetic process	108	304	1		74	304	1		49	304	0.251922		57	304	0.00058
GO:0045785	positive regulation of cell adhesion	112	271	1		85	271	1		45	271	0.251922		51	271	0.00101
GO:0009410	response to xenobiotic stimulus	67	169	1		50	169	1		32	169	0.259556		41	169	1e-05
GO:0048522	positive regulation of cellular process	1248	3496	1		921	3496	1		369	3496	0.274824		479	3496	0.00072
GO:0009653	anatomical structure morphogenesis	565	1644	1		450	1644	1		191	1644	0.297726		263	1644	5.3e-07
GO:0050918	positive chemotaxis	19	36	1		16	36	1		12	36	0.30536		9	36	0.02605
GO:0071495	cellular response to endogenous stimulus	306	884	1		252	883	1		113	884	0.335896		128	884	0.02022
GO:0001775	cell activation	330	905	1		262	905	1		115	905	0.374066		162	905	1.4e-07
GO:0048661	positive regulation of smooth muscle cell proliferation	30	66	1		23	66	1		17	66	0.374066		20	66	7.5e-05
GO:0048871	multicellular organismal homeostasis	130	317	1		93	317	1		50	317	0.3817		65	317	1.5e-05
GO:0019216	regulation of lipid metabolic process	102	276	1		83	276	1		45	276	0.396968		54	276	0.00027
GO:0040017	positive regulation of locomotion	156	386	1		121	386	1		58	386	0.404602		71	386	0.00023
GO:0045766	positive regulation of angiogenesis	43	107	1		39	107	1		23	107	0.435138		26	107	0.00039
GO:0001503	ossification	100	261	1		67	261	1		43	261	0.450406		54	261	6e-05
GO:0006953	acute-phase response	12	22	1		9	22	1		9	22	0.45804		12	22	2.1e-06
GO:0033561	regulation of water loss via skin	9	22	1		10	22	1		9	22	0.45804		10	22	0.00012
GO:0009611	response to wounding	137	414	1		135	414	1		61	414	0.465674		87	414	1.8e-07
GO:0051241	negative regulation of multicellular organismal process	290	731	1		215	731	1		96	731	0.473308		122	731	0.00015
GO:0043062	extracellular structure organization	81	246	1		74	246	1		41	246	0.511478		47	246	0.00112
GO:0021782	glial cell development	30	74	1		23	74	1		18	74	0.511478		17	74	0.00694
GO:0001932	regulation of protein phosphorylation	361	931	1		271	931	1		117	931	0.519112		157	931	8.9e-06
GO:0045840	positive regulation of mitotic nuclear division	18	38	1		15	38	1		12	38	0.564916		9	38	0.03614
GO:0048468	cell development	421	1264	1		327	1264	1		151	1264	0.580184		193	1264	0.00036
GO:0042759	long-chain fatty acid biosynthetic process	9	18	1		7	18	1		8	18	0.587818		6	18	0.01665
GO:0050920	regulation of chemotaxis	55	109	1		44	109	1		23	109	0.595452		24	109	0.00275
GO:0033627	cell adhesion mediated by integrin	17	44	1		18	44	1		13	44	0.618354		10	44	0.03647
GO:0072676	lymphocyte migration	21	56	1		17	56	1		15	56	0.625988		13	56	0.01564
GO:0050727	regulation of inflammatory response	85	216	1		75	216	1		37	216	0.641256		46	216	0.0001
GO:0030198	extracellular matrix organization	70	216	1		69	216	1		37	216	0.641256		42	216	0.00142
GO:0002687	positive regulation of leukocyte migration	43	82	1		30	82	1		19	82	0.656524		21	82	0.00066
GO:0001934	positive regulation of protein phosphorylation	251	617	1		188	617	1		83	617	0.671792		119	617	1.5e-07
GO:0042493	response to drug	230	617	1		189	616	1		83	617	0.671792		98	617	0.00336
GO:0009887	animal organ morphogenesis	222	645	1		169	645	1		86	645	0.679426		107	645	0.00048
GO:0030335	positive regulation of cell migration	143	350	1		107	350	1		53	350	0.68706		69	350	3.2e-05
GO:0006935	chemotaxis	142	333	1		111	333	1		51	333	0.694694		67	333	2.1e-05
GO:0019369	arachidonic acid metabolic process	11	28	1		10	28	1		10	28	0.702328		11	28	0.00026
GO:0006636	unsaturated fatty acid biosynthetic process	16	39	1		8	39	1		12	39	0.748132		12	39	0.00175
GO:0006631	fatty acid metabolic process	93	259	1		80	259	1		42	259	0.7634		46	259	0.00551
GO:0050907	detection of chemical stimulus involved in sensory perception	4	7	1		2	7	1		5	7	0.7634		4	7	0.00573
GO:0051785	positive regulation of nuclear division	21	45	1		17	45	1		13	45	0.7634		10	45	0.04194
GO:0090193	positive regulation of glomerulus development	5	7	1		3	7	1		5	7	0.7634		3	7	0.04363
GO:0042330	taxis	142	335	1		112	335	1		51	335	0.83974		67	335	2.6e-05
GO:0046890	regulation of lipid biosynthetic process	53	133	1		42	133	1		26	133	0.83974		25	133	0.01807
GO:0022603	regulation of anatomical structure morphogenesis	253	678	1		203	678	1		89	678	0.91608		138	678	3.4e-10
GO:2000147	positive regulation of cell motility	149	363	1		115	363	1		54	363	0.91608		71	363	3.2e-05
GO:0002688	regulation of leukocyte chemotaxis	32	64	1		24	64	1		16	64	0.91608		19	64	0.00015
GO:0071222	cellular response to lipopolysaccharide	56	119	1		45	118	1		24	119	0.91608		29	119	0.00018
GO:0042327	positive regulation of phosphorylation	261	652	1		199	652	1		86	652	0.99242		122	652	5.5e-07
GO:0042325	regulation of phosphorylation	397	1042	1		302	1042	1		127	1042	0.99242		166	1042	0.00012
GO:0097530	granulocyte migration	27	58	1		21	58	1		15	58	0.99242		15	58	0.00338
GO:0050829	defense response to Gram-negative bacterium	15	29	1		10	29	1		10	29	0.99242		9	29	0.00606
GO:0043408	regulation of MAPK cascade	190	473	1		149	473	1		53	473	1		97	473	1.2e-07
GO:0050731	positive regulation of peptidyl-tyrosine phosphorylation	51	109	1		43	109	1		21	109	1		33	109	4e-07
GO:0018212	peptidyl-tyrosine modification	89	230	1		83	230	1		38	230	1		55	230	5.3e-07
GO:0070371	ERK1 and ERK2 cascade	78	185	1		64	185	1		26	185	1		47	185	5.6e-07
GO:1902531	regulation of intracellular signal transduction	494	1327	1		382	1327	1		137	1327	1		219	1327	5.9e-07
GO:0009968	negative regulation of signal transduction	330	882	1		231	882	1		90	882	1		155	882	8.8e-07
GO:0070372	regulation of ERK1 and ERK2 cascade	73	172	1		60	172	1		26	172	1		44	172	1.1e-06
GO:0007186	G protein-coupled receptor signaling pathway	144	375	1		95	375	1		55	375	1		78	375	1.2e-06
GO:0010648	negative regulation of cell communication	351	928	1		250	928	1		93	928	1		159	928	3e-06
GO:0048585	negative regulation of response to stimulus	404	1100	1		291	1100	1		114	1100	1		183	1100	3.5e-06
GO:0023057	negative regulation of signaling	354	931	1		253	931	1		93	931	1		159	931	3.7e-06
GO:0031401	positive regulation of protein modification process	315	793	1		219	793	1		94	793	1		139	793	3.9e-06
GO:0045682	regulation of epidermis development	26	66	1		19	66	1		15	66	1		22	66	6.1e-06
GO:0065008	regulation of biological quality	826	2374	1		621	2374	1		240	2374	1		352	2374	9.9e-06
GO:0051960	regulation of nervous system development	193	561	1		139	561	1		65	561	1		103	561	1e-05
GO:0035556	intracellular signal transduction	696	1862	1		514	1862	1		191	1862	1		284	1862	1.1e-05
GO:0050730	regulation of peptidyl-tyrosine phosphorylation	66	158	1		59	158	1		27	158	1		39	158	1.1e-05
GO:0048839	inner ear development	46	114	1		34	114	1		19	114	1		31	114	1.1e-05
GO:0006629	lipid metabolic process	316	955	1		271	955	1		107	955	1		160	955	1.1e-05
GO:0043583	ear development	54	131	1		39	131	1		22	131	1		34	131	1.2e-05
GO:0032270	positive regulation of cellular protein metabolic process	405	1056	1		281	1056	1		114	1056	1		173	1056	1.7e-05
GO:0070374	positive regulation of ERK1 and ERK2 cascade	49	106	1		38	106	1		14	106	1		29	106	1.8e-05
GO:0000165	MAPK cascade	234	603	1		184	603	1		58	603	1		108	603	2e-05
GO:0023014	signal transduction by protein phosphorylation	237	606	1		186	606	1		58	606	1		108	606	2.4e-05
GO:0051272	positive regulation of cellular component movement	157	375	1		118	375	1		54	375	1		73	375	2.9e-05
GO:0014065	phosphatidylinositol 3-kinase signaling	35	88	1		33	88	1		17	88	1		25	88	3.4e-05
GO:2001233	regulation of apoptotic signaling pathway	135	319	1		85	319	1		33	319	1		64	319	3.5e-05
GO:0050807	regulation of synapse organization	45	126	1		31	126	1		16	126	1		32	126	3.5e-05
GO:0051093	negative regulation of developmental process	216	584	1		156	584	1		77	584	1		104	584	3.6e-05
GO:0042730	fibrinolysis	7	13	1		8	13	1		6	13	1		8	13	3.6e-05
GO:0045596	negative regulation of cell differentiation	161	437	1		115	437	1		59	437	1		82	437	3.8e-05
GO:0071356	cellular response to tumor necrosis factor	75	202	1		56	202	1		30	202	1		45	202	3.8e-05
GO:0048017	inositol lipid-mediated signaling	39	105	1		38	105	1		18	105	1		28	105	4.2e-05
GO:0034612	response to tumor necrosis factor	80	215	1		61	215	1		31	215	1		47	215	4.3e-05
GO:1904019	epithelial cell apoptotic process	32	74	1		26	74	1		14	74	1		22	74	4.6e-05
GO:0051247	positive regulation of protein metabolic process	423	1119	1		296	1119	1		120	1119	1		179	1119	4.9e-05
GO:0050803	regulation of synapse structure or activity	45	128	1		32	128	1		16	128	1		32	128	4.9e-05
GO:0022008	neurogenesis	320	983	1		258	983	1		110	983	1		160	983	5.2e-05
GO:0003008	system process	325	856	1		250	856	1		99	856	1		142	856	5.7e-05
GO:0002251	organ or tissue specific immune response	8	17	1		6	17	1		6	17	1		9	17	5.7e-05
GO:0050878	regulation of body fluid levels	114	305	1		100	305	1		44	305	1		61	305	5.8e-05
GO:0006805	xenobiotic metabolic process	29	65	1		19	65	1		16	65	1		20	65	5.9e-05
GO:0060284	regulation of cell development	195	578	1		140	578	1		66	578	1		102	578	6.2e-05
GO:0050767	regulation of neurogenesis	169	505	1		128	505	1		55	505	1		91	505	7.1e-05
GO:0051897	positive regulation of protein kinase B signaling	47	108	1		36	108	1		18	108	1		28	108	7.2e-05
GO:0043491	protein kinase B signaling	69	171	1		57	171	1		25	171	1		39	171	7.2e-05
GO:0002009	morphogenesis of an epithelium	130	385	1		115	385	1		50	385	1		73	385	7.2e-05
GO:0045595	regulation of cell differentiation	413	1156	1		293	1156	1		138	1156	1		183	1156	7.4e-05
GO:0007267	cell-cell signaling	342	897	1		230	897	1		110	897	1		147	897	7.7e-05
GO:0045321	leukocyte activation	298	812	1		232	812	1		96	812	1		135	812	7.9e-05
GO:0031639	plasminogen activation	4	11	1		4	11	1		4	11	1		7	11	8.5e-05
GO:0033674	positive regulation of kinase activity	145	382	1		117	382	1		48	382	1		72	382	9.8e-05
GO:2001234	negative regulation of apoptotic signaling pathway	75	169	1		53	169	1		22	169	1		38	169	0.00012
GO:0065007	biological regulation	2545	7438	1		1892	7436	1		704	7438	1		967	7438	0.00012
GO:0007568	aging	90	225	1		58	225	1		32	225	1		47	225	0.00014
GO:0051962	positive regulation of nervous system development	119	327	1		82	327	1		44	327	1		63	327	0.00014
GO:0002576	platelet degranulation	31	79	1		31	79	1		14	79	1		22	79	0.00014
GO:0048103	somatic stem cell division	6	15	1		6	15	1		4	15	1		8	15	0.00014
GO:0060562	epithelial tube morphogenesis	74	219	1		63	219	1		31	219	1		46	219	0.00014
GO:0014009	glial cell proliferation	11	35	1		7	35	1		8	35	1		13	35	0.00014
GO:0009612	response to mechanical stimulus	60	135	1		45	135	1		25	135	1		32	135	0.00015
GO:0060070	canonical Wnt signaling pathway	83	238	1		47	238	1		35	238	1		49	238	0.00015
GO:0048015	phosphatidylinositol-mediated signaling	39	102	1		37	102	1		18	102	1		26	102	0.00017
GO:0045165	cell fate commitment	45	119	1		32	119	1		16	119	1		29	119	0.00018
GO:1901615	organic hydroxy compound metabolic process	129	337	1		111	337	1		47	337	1		64	337	0.00019
GO:0048754	branching morphogenesis of an epithelial tube	36	97	1		29	97	1		16	97	1		25	97	0.00019
GO:0002690	positive regulation of leukocyte chemotaxis	31	55	1		22	55	1		14	55	1		17	55	0.0002
GO:0032693	negative regulation of interleukin-10 production	6	9	1		6	9	1		3	9	1		6	9	0.0002
GO:0042592	homeostatic process	418	1141	1		295	1141	1		130	1141	1		178	1141	0.00021
GO:0061138	morphogenesis of a branching epithelium	46	120	1		35	120	1		18	120	1		29	120	0.00021
GO:0043405	regulation of MAP kinase activity	94	242	1		84	242	1		22	242	1		49	242	0.00022
GO:0042303	molting cycle	28	76	1		18	76	1		11	76	1		21	76	0.00022
GO:0042633	hair cycle	28	76	1		18	76	1		11	76	1		21	76	0.00022
GO:0015711	organic anion transport	102	255	1		68	255	1		31	255	1		51	255	0.00023
GO:0014068	positive regulation of phosphatidylinositol 3-kinase signaling	19	46	1		17	46	1		8	46	1		15	46	0.00024
GO:0048729	tissue morphogenesis	153	447	1		132	447	1		59	447	1		80	447	0.00024
GO:0001763	morphogenesis of a branching structure	49	127	1		38	127	1		18	127	1		30	127	0.00025
GO:0022604	regulation of cell morphogenesis	99	295	1		83	295	1		29	295	1		57	295	0.00026
GO:0002521	leukocyte differentiation	116	315	1		99	315	1		48	315	1		60	315	0.00027
GO:0045860	positive regulation of protein kinase activity	135	355	1		108	355	1		43	355	1		66	355	0.00028
GO:0060251	regulation of glial cell proliferation	7	24	1		4	24	1		5	24	1		10	24	0.00028
GO:0052548	regulation of endopeptidase activity	106	245	1		77	245	1		31	245	1		49	245	0.0003
GO:0051347	positive regulation of transferase activity	171	443	1		128	443	1		57	443	1		79	443	0.0003
GO:0030168	platelet activation	29	94	1		30	94	1		20	94	1		24	94	0.0003
GO:0070848	response to growth factor	183	471	1		138	471	1		65	471	1		83	471	0.00031
GO:0051050	positive regulation of transport	224	617	1		161	617	1		79	617	1		104	617	0.00032
GO:0052547	regulation of peptidase activity	110	265	1		80	265	1		33	265	1		52	265	0.00033
GO:0010876	lipid localization	95	233	1		68	233	1		24	233	1		47	233	0.00033
GO:0000187	activation of MAPK activity	45	112	1		35	112	1		13	112	1		27	112	0.00035
GO:0042531	positive regulation of tyrosine phosphorylation of STAT protein	22	38	1		13	38	1		9	38	1		13	38	0.00036
GO:0035272	exocrine system development	15	38	1		13	38	1		9	38	1		13	38	0.00036
GO:0006869	lipid transport	86	209	1		60	209	1		21	209	1		43	209	0.00037
GO:0048699	generation of neurons	301	920	1		238	920	1		98	920	1		146	920	0.00038
GO:0007265	Ras protein signal transduction	82	254	1		70	254	1		23	254	1		50	254	0.00039
GO:0110110	positive regulation of animal organ morphogenesis	28	53	1		21	53	1		13	53	1		16	53	0.0004
GO:0043406	positive regulation of MAP kinase activity	78	185	1		66	185	1		17	185	1		39	185	0.00041
GO:0032102	negative regulation of response to external stimulus	60	185	1		54	185	1		32	185	1		39	185	0.00041
GO:0070997	neuron death	92	242	1		60	242	1		27	242	1		48	242	0.00042
GO:0071219	cellular response to molecule of bacterial origin	60	125	1		48	124	1		24	125	1		29	125	0.00043
GO:0048523	negative regulation of cellular process	1100	3122	1		803	3120	1		314	3122	1		434	3122	0.00044
GO:0050808	synapse organization	87	230	1		66	230	1		28	230	1		46	230	0.00046
GO:0051917	regulation of fibrinolysis	2	7	1		3	7	1		3	7	1		5	7	0.00046
GO:0022404	molting cycle process	23	64	1		16	64	1		8	64	1		18	64	0.00047
GO:0022405	hair cycle process	23	64	1		16	64	1		8	64	1		18	64	0.00047
GO:0098773	skin epidermis development	23	64	1		16	64	1		8	64	1		18	64	0.00047
GO:0070527	platelet aggregation	14	39	1		16	39	1		8	39	1		13	39	0.00048
GO:0050790	regulation of catalytic activity	535	1511	1		406	1511	1		158	1511	1		225	1511	0.00049
GO:0007596	blood coagulation	72	199	1		69	199	1		31	199	1		41	199	0.00049
GO:0006468	protein phosphorylation	478	1302	1		352	1302	1		152	1302	1		197	1302	0.0005
GO:0042445	hormone metabolic process	50	126	1		43	126	1		21	126	1		29	126	0.0005
GO:0051128	regulation of cellular component organization	586	1716	1		428	1716	1		186	1716	1		252	1716	0.0005
GO:0045604	regulation of epidermal cell differentiation	15	44	1		12	44	1		8	44	1		14	44	0.00051
GO:0072593	reactive oxygen species metabolic process	76	175	1		65	175	1		24	175	1		37	175	0.00054
GO:0022407	regulation of cell-cell adhesion	106	264	1		89	264	1		39	264	1		51	264	0.00054
GO:0050817	coagulation	73	200	1		70	200	1		31	200	1		41	200	0.00054
GO:0006066	alcohol metabolic process	90	245	1		82	245	1		35	245	1		48	245	0.00057
GO:0043085	positive regulation of catalytic activity	350	945	1		255	945	1		103	945	1		148	945	0.00062
GO:0006067	ethanol metabolic process	7	14	1		7	14	1		5	14	1		7	14	0.00063
GO:0090023	positive regulation of neutrophil chemotaxis	7	14	1		4	14	1		6	14	1		7	14	0.00063
GO:0060252	positive regulation of glial cell proliferation	4	14	1		4	14	1		5	14	1		7	14	0.00063
GO:0042471	ear morphogenesis	27	71	1		18	71	1		13	71	1		19	71	0.00066
GO:0032940	secretion by cell	348	948	1		285	948	1		96	948	1		148	948	0.00071
GO:0051402	neuron apoptotic process	66	165	1		42	165	1		19	165	1		35	165	0.00071
GO:2000351	regulation of endothelial cell apoptotic process	15	31	1		14	31	1		7	31	1		11	31	0.00072
GO:0001655	urogenital system development	80	222	1		58	222	1		32	222	1		44	222	0.00073
GO:0007599	hemostasis	73	203	1		71	203	1		31	203	1		41	203	0.00074
GO:0048568	embryonic organ development	109	268	1		69	268	1		39	268	1		51	268	0.00078
GO:0071902	positive regulation of protein serine/threonine kinase activity	98	242	1		78	242	1		24	242	1		47	242	0.00078
GO:0071363	cellular response to growth factor stimulus	170	451	1		130	451	1		62	451	1		78	451	0.00083
GO:1990266	neutrophil migration	19	41	1		15	41	1		12	41	1		13	41	0.00083
GO:0007435	salivary gland morphogenesis	10	27	1		9	27	1		6	27	1		10	27	0.00085
GO:0019220	regulation of phosphate metabolic process	439	1181	1		338	1181	1		137	1181	1		179	1181	0.00086
GO:0007423	sensory organ development	122	329	1		95	329	1		46	329	1		60	329	0.00087
GO:1901626	regulation of postsynaptic membrane organization	4	11	1		2	11	1		1	11	1		6	11	0.00088
GO:1904706	negative regulation of vascular smooth muscle cell proliferation	3	11	1		2	11	1		3	11	1		6	11	0.00088
GO:0007399	nervous system development	454	1422	1		365	1422	1		156	1422	1		211	1422	0.00091
GO:0001942	hair follicle development	23	62	1		16	62	1		8	62	1		17	62	0.00092
GO:0051174	regulation of phosphorus metabolic process	439	1183	1		338	1183	1		138	1183	1		179	1183	0.00093
GO:0009409	response to cold	16	32	1		8	32	1		7	32	1		11	32	0.00097
GO:0060441	epithelial tube branching involved in lung morphogenesis	10	23	1		9	23	1		3	23	1		9	23	0.00097
GO:0046456	icosanoid biosynthetic process	13	32	1		7	32	1		9	32	1		11	32	0.00097
GO:0051336	regulation of hydrolase activity	289	824	1		227	824	1		80	824	1		130	824	0.001
GO:0001580	detection of chemical stimulus involved in sensory perception of bitter taste	3	5	1		2	5	1		4	5	1		4	5	0.001
GO:0050912	detection of chemical stimulus involved in sensory perception of taste	3	5	1		2	5	1		4	5	1		4	5	0.001
GO:0051918	negative regulation of fibrinolysis	2	5	1		3	5	1		2	5	1		4	5	0.001
GO:0030104	water homeostasis	19	52	1		19	52	1		12	52	1		15	52	0.00103
GO:0046427	positive regulation of JAK-STAT cascade	27	47	1		17	47	1		9	47	1		14	47	0.00106
GO:0090022	regulation of neutrophil chemotaxis	7	15	1		4	15	1		6	15	1		7	15	0.00106
GO:0002385	mucosal immune response	6	15	1		5	15	1		4	15	1		7	15	0.00106
GO:0034349	glial cell apoptotic process	5	15	1		4	15	1		1	15	1		7	15	0.00106
GO:0055093	response to hyperoxia	4	15	1		5	15	1		4	15	1		7	15	0.00106
GO:0071216	cellular response to biotic stimulus	67	144	1		51	143	1		26	144	1		31	144	0.00108
GO:0010692	regulation of alkaline phosphatase activity	2	8	1		3	8	1		4	8	1		5	8	0.0011
GO:1902105	regulation of leukocyte differentiation	69	169	1		56	169	1		26	169	1		35	169	0.00111
GO:0050769	positive regulation of neurogenesis	104	299	1		76	299	1		38	299	1		55	299	0.00114
GO:0002682	regulation of immune system process	368	966	1		277	966	1		118	966	1		149	966	0.00115
GO:0008360	regulation of cell shape	31	91	1		36	91	1		12	91	1		22	91	0.00115
GO:0032880	regulation of protein localization	278	704	1		193	704	1		71	704	1		113	704	0.00116
GO:0030856	regulation of epithelial cell differentiation	37	97	1		26	97	1		17	97	1		23	97	0.00119
GO:0061326	renal tubule development	21	58	1		15	58	1		11	58	1		16	58	0.0012
GO:0070665	positive regulation of leukocyte proliferation	35	69	1		26	69	1		13	69	1		18	69	0.00125
GO:0015908	fatty acid transport	25	53	1		17	53	1		10	53	1		15	53	0.00128
GO:0072006	nephron development	31	86	1		23	86	1		17	86	1		21	86	0.00129
GO:0044283	small molecule biosynthetic process	185	542	1		146	542	1		71	542	1		90	542	0.00129
GO:0035019	somatic stem cell population maintenance	15	48	1		11	48	1		6	48	1		14	48	0.00133
GO:0045580	regulation of T cell differentiation	36	92	1		35	92	1		16	92	1		22	92	0.00134
GO:0014066	regulation of phosphatidylinositol 3-kinase signaling	30	75	1		27	75	1		13	75	1		19	75	0.00135
GO:0015909	long-chain fatty acid transport	18	38	1		12	38	1		8	38	1		12	38	0.00136
GO:0045664	regulation of neuron differentiation	131	404	1		97	404	1		38	404	1		70	404	0.00143
GO:0022612	gland morphogenesis	25	81	1		24	81	1		13	81	1		20	81	0.00144
GO:0050865	regulation of cell activation	127	336	1		99	336	1		46	336	1		60	336	0.00147
GO:0006820	anion transport	124	323	1		81	323	1		34	323	1		58	323	0.00153
GO:0042481	regulation of odontogenesis	8	12	1		6	12	1		5	12	1		6	12	0.00158
GO:0030213	hyaluronan biosynthetic process	4	12	1		3	12	1		3	12	1		6	12	0.00158
GO:0032147	activation of protein kinase activity	89	224	1		70	224	1		24	224	1		43	224	0.00163
GO:0001890	placenta development	47	117	1		34	116	1		19	117	1		26	117	0.00163
GO:1904894	positive regulation of STAT cascade	27	49	1		17	49	1		9	49	1		14	49	0.00166
GO:0050877	nervous system process	163	448	1		118	448	1		51	448	1		76	448	0.00167
GO:0071624	positive regulation of granulocyte chemotaxis	8	16	1		4	16	1		7	16	1		7	16	0.00168
GO:1902624	positive regulation of neutrophil migration	8	16	1		6	16	1		6	16	1		7	16	0.00168
GO:0060563	neuroepithelial cell differentiation	10	34	1		12	34	1		7	34	1		11	34	0.00171
GO:0071496	cellular response to external stimulus	105	251	1		75	251	1		33	251	1		47	251	0.00174
GO:0002386	immune response in mucosal-associated lymphoid tissue	2	3	1		2	3	1		2	3	1		3	3	0.00182
GO:0060664	epithelial cell proliferation involved in salivary gland morphogenesis	2	3	1		2	3	1		1	3	1		3	3	0.00182
GO:0071284	cellular response to lead ion	2	3	1		3	3	1		3	3	1		3	3	0.00182
GO:0006083	acetate metabolic process	1	3	1		1	3	1		2	3	1		3	3	0.00182
GO:0010693	negative regulation of alkaline phosphatase activity	1	3	1		2	3	1		1	3	1		3	3	0.00182
GO:0046874	quinolinate metabolic process	1	3	1		1	3	1		2	3	1		3	3	0.00182
GO:2000097	regulation of smooth muscle cell-matrix adhesion	1	3	1		1	3	1		2	3	1		3	3	0.00182
GO:0045619	regulation of lymphocyte differentiation	40	106	1		37	106	1		16	106	1		24	106	0.00186
GO:0050794	regulation of cellular process	2298	6641	1		1694	6639	1		635	6641	1		860	6641	0.00192
GO:1903532	positive regulation of secretion by cell	99	239	1		76	239	1		33	239	1		45	239	0.00192
GO:1904035	regulation of epithelial cell apoptotic process	25	55	1		21	55	1		11	55	1		15	55	0.00192
GO:0090184	positive regulation of kidney development	16	25	1		8	25	1		9	25	1		9	25	0.00194
GO:0017145	stem cell division	7	25	1		9	25	1		4	25	1		9	25	0.00194
GO:0022409	positive regulation of cell-cell adhesion	74	168	1		55	168	1		28	168	1		34	168	0.00195
GO:1901214	regulation of neuron death	88	213	1		57	213	1		27	213	1		41	213	0.00195
GO:0050863	regulation of T cell activation	78	200	1		55	200	1		31	200	1		39	200	0.00195
GO:0030098	lymphocyte differentiation	76	213	1		64	213	1		30	213	1		41	213	0.00195
GO:0032946	positive regulation of mononuclear cell proliferation	32	66	1		24	66	1		12	66	1		17	66	0.00196
GO:0050789	regulation of biological process	2435	7062	1		1792	7060	1		675	7062	1		910	7062	0.00205
GO:0050891	multicellular organismal water homeostasis	19	50	1		18	50	1		11	50	1		14	50	0.00205
GO:0001659	temperature homeostasis	52	119	1		28	119	1		16	119	1		26	119	0.00211
GO:0048878	chemical homeostasis	228	615	1		169	615	1		69	615	1		99	615	0.00211
GO:0010720	positive regulation of cell development	118	341	1		84	341	1		42	341	1		60	341	0.00211
GO:0030307	positive regulation of cell growth	32	113	1		30	113	1		11	113	1		25	113	0.00212
GO:0045684	positive regulation of epidermis development	15	30	1		10	30	1		8	30	1		10	30	0.00215
GO:0006024	glycosaminoglycan biosynthetic process	26	78	1		25	78	1		12	78	1		19	78	0.00221
GO:0014910	regulation of smooth muscle cell migration	15	40	1		14	40	1		8	40	1		12	40	0.00222
GO:0072577	endothelial cell apoptotic process	15	35	1		15	35	1		7	35	1		11	35	0.00223
GO:0003149	membranous septum morphogenesis	4	9	1		2	9	1		1	9	1		5	9	0.00223
GO:1902947	regulation of tau-protein kinase activity	4	9	1		2	9	1		2	9	1		5	9	0.00223
GO:0008202	steroid metabolic process	82	208	1		68	208	1		29	208	1		40	208	0.00224
GO:2001242	regulation of intrinsic apoptotic signaling pathway	48	138	1		29	138	1		11	138	1		29	138	0.00226
GO:0032715	negative regulation of interleukin-6 production	11	21	1		8	21	1		5	21	1		8	21	0.00228
GO:0036296	response to increased oxygen levels	6	21	1		7	21	1		4	21	1		8	21	0.00228
GO:0070542	response to fatty acid	25	56	1		25	56	1		13	56	1		15	56	0.00233
GO:0030278	regulation of ossification	53	126	1		32	126	1		19	126	1		27	126	0.00235
GO:0051896	regulation of protein kinase B signaling	61	151	1		49	151	1		19	151	1		31	151	0.00239
GO:0051047	positive regulation of secretion	105	255	1		80	255	1		34	255	1		47	255	0.00242
GO:2000027	regulation of animal organ morphogenesis	73	183	1		51	183	1		24	183	1		36	183	0.00244
GO:0051173	positive regulation of nitrogen compound metabolic process	741	2058	1		534	2058	1		217	2058	1		290	2058	0.00256
GO:1902622	regulation of neutrophil migration	8	17	1		6	17	1		6	17	1		7	17	0.00256
GO:0030194	positive regulation of blood coagulation	7	17	1		9	17	1		3	17	1		7	17	0.00256
GO:1900048	positive regulation of hemostasis	7	17	1		9	17	1		3	17	1		7	17	0.00256
GO:0055123	digestive system development	32	79	1		23	79	1		17	79	1		19	79	0.00259
GO:0006023	aminoglycan biosynthetic process	27	79	1		25	79	1		12	79	1		19	79	0.00259
GO:0035994	response to muscle stretch	4	13	1		5	13	1		3	13	1		6	13	0.00264
GO:0071622	regulation of granulocyte chemotaxis	13	26	1		7	26	1		9	26	1		9	26	0.00265
GO:0045058	T cell selection	5	26	1		6	26	1		5	26	1		9	26	0.00265
GO:0048644	muscle organ morphogenesis	21	46	1		14	46	1		7	46	1		13	46	0.00268
GO:0042482	positive regulation of odontogenesis	6	6	1		5	6	1		4	6	1		4	6	0.00272
GO:0035733	hepatic stellate cell activation	3	6	1		3	6	1		2	6	1		4	6	0.00272
GO:0045607	regulation of inner ear auditory receptor cell differentiation	3	6	1		2	6	1		1	6	1		4	6	0.00272
GO:0045631	regulation of mechanoreceptor differentiation	3	6	1		2	6	1		1	6	1		4	6	0.00272
GO:2000980	regulation of inner ear receptor cell differentiation	3	6	1		2	6	1		1	6	1		4	6	0.00272
GO:0071674	mononuclear cell migration	21	41	1		16	41	1		12	41	1		12	41	0.0028
GO:0010721	negative regulation of cell development	74	204	1		50	204	1		23	204	1		39	204	0.00282
GO:0042472	inner ear morphogenesis	22	57	1		15	57	1		9	57	1		15	57	0.00282
GO:0051961	negative regulation of nervous system development	68	191	1		49	191	1		21	191	1		37	191	0.00282
GO:0072080	nephron tubule development	21	57	1		14	57	1		10	57	1		15	57	0.00282
GO:0031638	zymogen activation	14	31	1		12	31	1		6	31	1		10	31	0.00283
GO:0007431	salivary gland development	12	31	1		10	31	1		6	31	1		10	31	0.00283
GO:0030217	T cell differentiation	55	159	1		49	159	1		23	159	1		32	159	0.00285
GO:1904705	regulation of vascular smooth muscle cell proliferation	15	36	1		9	36	1		6	36	1		11	36	0.00286
GO:1990874	vascular smooth muscle cell proliferation	15	36	1		9	36	1		6	36	1		11	36	0.00286
GO:2000116	regulation of cysteine-type endopeptidase activity	73	172	1		55	172	1		16	172	1		34	172	0.00292
GO:0072001	renal system development	75	198	1		55	198	1		30	198	1		38	198	0.00295
GO:0045927	positive regulation of growth	58	166	1		46	166	1		18	166	1		33	166	0.00304
GO:0008015	blood circulation	100	258	1		86	258	1		32	258	1		47	258	0.00307
GO:0045598	regulation of fat cell differentiation	32	86	1		21	86	1		17	86	1		20	86	0.00309
GO:0003013	circulatory system process	103	265	1		87	265	1		32	265	1		48	265	0.00314
GO:0031399	regulation of protein modification process	461	1246	1		336	1246	1		135	1246	1		183	1246	0.00324
GO:0042509	regulation of tyrosine phosphorylation of STAT protein	23	47	1		16	47	1		9	47	1		13	47	0.00329
GO:0061333	renal tubule morphogenesis	17	47	1		11	47	1		10	47	1		13	47	0.00329
GO:0006811	ion transport	306	836	1		220	836	1		88	836	1		128	836	0.00335
GO:1902930	regulation of alcohol biosynthetic process	19	58	1		19	58	1		13	58	1		15	58	0.00338
GO:0015850	organic hydroxy compound transport	49	117	1		34	117	1		13	117	1		25	117	0.00348
GO:0070302	regulation of stress-activated protein kinase signaling cascade	72	174	1		59	174	1		12	174	1		34	174	0.00354
GO:0031214	biomineral tissue development	42	93	1		28	93	1		20	93	1		21	93	0.00359
GO:0050710	negative regulation of cytokine secretion	22	37	1		16	37	1		8	37	1		11	37	0.00363
GO:0051146	striated muscle cell differentiation	45	155	1		43	155	1		23	155	1		31	155	0.00363
GO:0034109	homotypic cell-cell adhesion	19	53	1		23	53	1		9	53	1		14	53	0.0037
GO:0070252	actin-mediated cell contraction	19	53	1		11	53	1		6	53	1		14	53	0.0037
GO:0031099	regeneration	48	130	1		36	130	1		21	130	1		27	130	0.00373
GO:0001516	prostaglandin biosynthetic process	8	18	1		6	18	1		5	18	1		7	18	0.00376
GO:0046457	prostanoid biosynthetic process	8	18	1		6	18	1		5	18	1		7	18	0.00376
GO:0050820	positive regulation of coagulation	8	18	1		10	18	1		3	18	1		7	18	0.00376
GO:0001709	cell fate determination	7	18	1		6	18	1		2	18	1		7	18	0.00376
GO:0032309	icosanoid secretion	7	18	1		5	18	1		5	18	1		7	18	0.00376
GO:0071715	icosanoid transport	7	18	1		5	18	1		5	18	1		7	18	0.00376
GO:1901571	fatty acid derivative transport	7	18	1		5	18	1		5	18	1		7	18	0.00376
GO:0036151	phosphatidylcholine acyl-chain remodeling	6	18	1		5	18	1		5	18	1		7	18	0.00376
GO:0033273	response to vitamin	26	70	1		22	70	1		15	70	1		17	70	0.00382
GO:0051249	regulation of lymphocyte activation	97	261	1		70	261	1		37	261	1		47	261	0.00387
GO:0008610	lipid biosynthetic process	169	498	1		138	498	1		56	498	1		81	498	0.00393
GO:2001243	negative regulation of intrinsic apoptotic signaling pathway	28	76	1		16	76	1		6	76	1		18	76	0.00395
GO:0043281	regulation of cysteine-type endopeptidase activity involved in apoptotic process	63	156	1		50	156	1		14	156	1		31	156	0.00401
GO:1903975	regulation of glial cell migration	6	10	1		5	10	1		2	10	1		5	10	0.00401
GO:0034350	regulation of glial cell apoptotic process	4	10	1		4	10	1		1	10	1		5	10	0.00401
GO:0048708	astrocyte differentiation	23	48	1		17	48	1		8	48	1		13	48	0.00402
GO:0045685	regulation of glial cell differentiation	20	48	1		18	48	1		12	48	1		13	48	0.00402
GO:0042476	odontogenesis	31	82	1		23	82	1		16	82	1		19	82	0.00404
GO:0006633	fatty acid biosynthetic process	38	100	1		24	100	1		21	100	1		22	100	0.00409
GO:0009310	amine catabolic process	7	14	1		7	14	1		2	14	1		6	14	0.00414
GO:0019372	lipoxygenase pathway	5	14	1		5	14	1		5	14	1		6	14	0.00414
GO:0001649	osteoblast differentiation	66	150	1		32	150	1		19	150	1		30	150	0.00417
GO:0001822	kidney development	71	189	1		52	189	1		28	189	1		36	189	0.00426
GO:0050671	positive regulation of lymphocyte proliferation	31	65	1		23	65	1		11	65	1		16	65	0.00428
GO:0051048	negative regulation of secretion	53	125	1		47	125	1		18	125	1		26	125	0.00428
GO:0043549	regulation of kinase activity	217	593	1		171	593	1		72	593	1		94	593	0.00428
GO:0002062	chondrocyte differentiation	23	65	1		17	65	1		13	65	1		16	65	0.00428
GO:0032268	regulation of cellular protein metabolic process	635	1759	1		452	1759	1		179	1759	1		249	1759	0.00432
GO:0060415	muscle tissue morphogenesis	19	43	1		12	43	1		6	43	1		12	43	0.00432
GO:0051130	positive regulation of cellular component organization	310	887	1		213	887	1		102	887	1		134	887	0.00439
GO:1902895	positive regulation of pri-miRNA transcription by RNA polymerase II	11	23	1		12	23	1		5	23	1		8	23	0.0044
GO:0001941	postsynaptic membrane organization	10	23	1		4	23	1		1	23	1		8	23	0.0044
GO:1905332	positive regulation of morphogenesis of an epithelium	10	23	1		5	23	1		7	23	1		8	23	0.0044
GO:0007264	small GTPase mediated signal transduction	120	366	1		95	366	1		37	366	1		62	366	0.00443
GO:0030162	regulation of proteolysis	189	486	1		142	486	1		47	486	1		79	486	0.00444
GO:0046849	bone remodeling	26	54	1		19	54	1		10	54	1		14	54	0.00445
GO:0045833	negative regulation of lipid metabolic process	21	54	1		17	54	1		12	54	1		14	54	0.00445
GO:0045944	positive regulation of transcription by RNA polymerase II	257	703	1		199	703	1		82	703	1		109	703	0.00446
GO:0048565	digestive tract development	29	71	1		20	71	1		13	71	1		17	71	0.00446
GO:0002065	columnar/cuboidal epithelial cell differentiation	24	71	1		20	71	1		11	71	1		17	71	0.00446
GO:0008593	regulation of Notch signaling pathway	23	71	1		23	71	1		6	71	1		17	71	0.00446
GO:0016331	morphogenesis of embryonic epithelium	44	113	1		35	113	1		11	113	1		24	113	0.00449
GO:0060425	lung morphogenesis	17	38	1		18	38	1		4	38	1		11	38	0.00456
GO:0030900	forebrain development	78	223	1		53	223	1		30	223	1		41	223	0.00462
GO:0031344	regulation of cell projection organization	143	437	1		111	437	1		35	437	1		72	437	0.00462
GO:0048662	negative regulation of smooth muscle cell proliferation	9	28	1		9	28	1		6	28	1		9	28	0.00467
GO:0048713	regulation of oligodendrocyte differentiation	9	28	1		7	28	1		9	28	1		9	28	0.00467
GO:0015849	organic acid transport	67	164	1		42	164	1		22	164	1		32	164	0.00468
GO:0046942	carboxylic acid transport	67	164	1		42	164	1		22	164	1		32	164	0.00468
GO:0007416	synapse assembly	31	89	1		24	89	1		14	89	1		20	89	0.00468
GO:0050768	negative regulation of neurogenesis	63	177	1		46	177	1		19	177	1		34	177	0.00469
GO:0031589	cell-substrate adhesion	81	230	1		73	230	1		31	230	1		42	230	0.00473
GO:0002274	myeloid leukocyte activation	172	459	1		138	459	1		48	459	1		75	459	0.00481
GO:0031668	cellular response to extracellular stimulus	76	197	1		53	197	1		28	197	1		37	197	0.00483
GO:0007260	tyrosine phosphorylation of STAT protein	23	49	1		16	49	1		9	49	1		13	49	0.00487
GO:1903039	positive regulation of leukocyte cell-cell adhesion	63	139	1		40	139	1		23	139	1		28	139	0.00498
GO:0042692	muscle cell differentiation	65	211	1		58	211	1		28	211	1		39	211	0.00514
GO:0030203	glycosaminoglycan metabolic process	34	108	1		34	108	1		16	108	1		23	108	0.00516
GO:0009628	response to abiotic stimulus	314	854	1		232	854	1		105	854	1		129	854	0.00518
GO:0002694	regulation of leukocyte activation	120	313	1		92	313	1		41	313	1		54	313	0.00521
GO:0014909	smooth muscle cell migration	17	44	1		14	44	1		8	44	1		12	44	0.00529
GO:0016055	Wnt signaling pathway	141	383	1		78	383	1		50	383	1		64	383	0.00532
GO:0035886	vascular smooth muscle cell differentiation	8	19	1		6	19	1		2	19	1		7	19	0.00533
GO:0097150	neuronal stem cell population maintenance	4	19	1		3	19	1		4	19	1		7	19	0.00533
GO:2000377	regulation of reactive oxygen species metabolic process	61	127	1		44	127	1		16	127	1		26	127	0.00534
GO:0097164	ammonium ion metabolic process	44	127	1		38	127	1		19	127	1		26	127	0.00534
GO:0032872	regulation of stress-activated MAPK cascade	71	172	1		58	172	1		11	172	1		33	172	0.00539
GO:0030182	neuron differentiation	267	818	1		204	818	1		83	818	1		124	818	0.00541
GO:0051049	regulation of transport	417	1080	1		311	1080	1		120	1080	1		159	1080	0.00551
GO:0044255	cellular lipid metabolic process	233	723	1		197	723	1		77	723	1		111	723	0.00563
GO:0050714	positive regulation of protein secretion	76	166	1		59	166	1		21	166	1		32	166	0.00565
GO:0198738	cell-cell signaling by wnt	141	384	1		79	384	1		50	384	1		64	384	0.00565
GO:0032370	positive regulation of lipid transport	18	39	1		8	39	1		7	39	1		11	39	0.00566
GO:0051145	smooth muscle cell differentiation	17	39	1		13	39	1		5	39	1		11	39	0.00566
GO:0040007	growth	234	650	1		169	650	1		74	650	1		101	650	0.00571
GO:0001660	fever generation	5	7	1		4	7	1		3	7	1		4	7	0.00573
GO:0042268	regulation of cytolysis	4	7	1		3	7	1		4	7	1		4	7	0.00573
GO:0042487	regulation of odontogenesis of dentin-containing tooth	4	7	1		2	7	1		4	7	1		4	7	0.00573
GO:0050913	sensory perception of bitter taste	3	7	1		3	7	1		4	7	1		4	7	0.00573
GO:0006022	aminoglycan metabolic process	35	109	1		34	109	1		16	109	1		23	109	0.0058
GO:0090303	positive regulation of wound healing	15	34	1		16	34	1		6	34	1		10	34	0.00594
GO:0046164	alcohol catabolic process	14	29	1		11	29	1		7	29	1		9	29	0.00606
GO:0043523	regulation of neuron apoptotic process	62	141	1		40	141	1		19	141	1		28	141	0.00611
GO:0051767	nitric-oxide synthase biosynthetic process	9	15	1		8	15	1		4	15	1		6	15	0.00619
GO:0051769	regulation of nitric-oxide synthase biosynthetic process	9	15	1		8	15	1		4	15	1		6	15	0.00619
GO:0072111	cell proliferation involved in kidney development	9	15	1		5	15	1		7	15	1		6	15	0.00619
GO:0010934	macrophage cytokine production	8	15	1		5	15	1		3	15	1		6	15	0.00619
GO:0090103	cochlea morphogenesis	8	15	1		2	15	1		2	15	1		6	15	0.00619
GO:2000352	negative regulation of endothelial cell apoptotic process	7	15	1		8	15	1		3	15	1		6	15	0.00619
GO:0048562	embryonic organ morphogenesis	60	167	1		38	167	1		25	167	1		32	167	0.00619
GO:0046649	lymphocyte activation	149	407	1		113	407	1		54	407	1		67	407	0.00628
GO:0010604	positive regulation of macromolecule metabolic process	778	2177	1		573	2177	1		230	2177	1		301	2177	0.00637
GO:0031325	positive regulation of cellular metabolic process	772	2154	1		567	2154	1		225	2154	1		298	2154	0.00644
GO:0002793	positive regulation of peptide secretion	79	174	1		60	174	1		21	174	1		33	174	0.00645
GO:0043380	regulation of memory T cell differentiation	4	4	1		2	4	1		1	4	1		3	4	0.00662
GO:0042635	positive regulation of hair cycle	7	11	1		4	11	1		4	11	1		5	11	0.00662
GO:0051798	positive regulation of hair follicle development	7	11	1		4	11	1		4	11	1		5	11	0.00662
GO:0070293	renal absorption	5	11	1		4	11	1		2	11	1		5	11	0.00662
GO:0010986	positive regulation of lipoprotein particle clearance	2	4	1		1	4	1		1	4	1		3	4	0.00662
GO:0021984	adenohypophysis development	2	4	1		2	4	1		3	4	1		3	4	0.00662
GO:0070444	oligodendrocyte progenitor proliferation	2	4	1		2	4	1		3	4	1		3	4	0.00662
GO:0070445	regulation of oligodendrocyte progenitor proliferation	2	4	1		2	4	1		3	4	1		3	4	0.00662
GO:0072540	T-helper 17 cell lineage commitment	2	4	1		3	4	1		2	4	1		3	4	0.00662
GO:0033189	response to vitamin A	4	11	1		4	11	1		3	11	1		5	11	0.00662
GO:0061302	smooth muscle cell-matrix adhesion	1	4	1		1	4	1		2	4	1		3	4	0.00662
GO:2000489	regulation of hepatic stellate cell activation	1	4	1		1	4	1		2	4	1		3	4	0.00662
GO:0072148	epithelial cell fate commitment	2	11	1		2	11	1		1	11	1		5	11	0.00662
GO:0007167	enzyme linked receptor protein signaling pathway	237	668	1		196	668	1		76	668	1		103	668	0.00663
GO:0007600	sensory perception	77	221	1		60	221	1		31	221	1		40	221	0.0067
GO:0046578	regulation of Ras protein signal transduction	50	168	1		56	168	1		15	168	1		32	168	0.00678
GO:0010466	negative regulation of peptidase activity	51	123	1		39	123	1		18	123	1		25	123	0.00684
GO:0007565	female pregnancy	46	123	1		40	122	1		24	123	1		25	123	0.00684
GO:0007266	Rho protein signal transduction	34	123	1		41	123	1		11	123	1		25	123	0.00684
GO:0000902	cell morphogenesis	196	603	1		171	603	1		51	603	1		94	603	0.00687
GO:0050728	negative regulation of inflammatory response	20	74	1		22	74	1		13	74	1		17	74	0.00694
GO:1903036	positive regulation of response to wounding	18	40	1		16	40	1		7	40	1		11	40	0.00696
GO:0042133	neurotransmitter metabolic process	34	80	1		27	80	1		12	80	1		18	80	0.00699
GO:0051963	regulation of synapse assembly	21	51	1		14	51	1		8	51	1		13	51	0.00701
GO:0010769	regulation of cell morphogenesis involved in differentiation	57	175	1		38	175	1		17	175	1		33	175	0.00704
GO:0042110	T cell activation	108	290	1		84	290	1		39	290	1		50	290	0.00708
GO:0032989	cellular component morphogenesis	215	655	1		185	655	1		59	655	1		101	655	0.00713
GO:1904951	positive regulation of establishment of protein localization	132	325	1		90	325	1		34	325	1		55	325	0.00722
GO:0010661	positive regulation of muscle cell apoptotic process	8	20	1		8	20	1		3	20	1		7	20	0.00735
GO:0009790	embryo development	239	678	1		175	678	1		87	678	1		104	678	0.00744
GO:0007159	leukocyte cell-cell adhesion	87	209	1		61	209	1		31	209	1		38	209	0.0075
GO:0048639	positive regulation of developmental growth	43	99	1		30	99	1		14	99	1		21	99	0.00767
GO:0006766	vitamin metabolic process	39	99	1		27	99	1		17	99	1		21	99	0.00767
GO:0042737	drug catabolic process	26	63	1		29	63	1		8	63	1		15	63	0.00773
GO:0061098	positive regulation of protein tyrosine kinase activity	13	30	1		11	30	1		5	30	1		9	30	0.00773
GO:0007200	phospholipase C-activating G protein-coupled receptor signaling pathway	12	25	1		5	25	1		8	25	1		8	25	0.00777
GO:1904036	negative regulation of epithelial cell apoptotic process	12	25	1		11	25	1		4	25	1		8	25	0.00777
GO:0042092	type 2 immune response	11	25	1		7	25	1		4	25	1		8	25	0.00777
GO:0070663	regulation of leukocyte proliferation	56	118	1		39	118	1		18	118	1		24	118	0.00788
GO:1901343	negative regulation of vasculature development	33	69	1		22	69	1		14	69	1		16	69	0.0079
GO:0050810	regulation of steroid biosynthetic process	23	69	1		24	69	1		16	69	1		16	69	0.0079
GO:0034446	substrate adhesion-dependent cell spreading	20	69	1		13	69	1		14	69	1		16	69	0.0079
GO:1905952	regulation of lipid localization	37	87	1		24	87	1		13	87	1		19	87	0.00793
GO:1901222	regulation of NIK/NF-kappaB signaling	31	75	1		28	75	1		11	75	1		17	75	0.00798
GO:0002792	negative regulation of peptide secretion	35	81	1		32	81	1		11	81	1		18	81	0.00799
GO:0002684	positive regulation of immune system process	264	665	1		194	665	1		83	665	1		102	665	0.008
GO:0097193	intrinsic apoptotic signaling pathway	92	237	1		56	237	1		22	237	1		42	237	0.00806
GO:0032944	regulation of mononuclear cell proliferation	51	112	1		35	112	1		17	112	1		23	112	0.00814
GO:1903531	negative regulation of secretion by cell	47	112	1		43	112	1		17	112	1		23	112	0.00814
GO:1903037	regulation of leukocyte cell-cell adhesion	78	190	1		55	190	1		30	190	1		35	190	0.00817
GO:1905954	positive regulation of lipid localization	24	52	1		15	52	1		9	52	1		13	52	0.00833
GO:0042446	hormone biosynthetic process	23	52	1		21	52	1		9	52	1		13	52	0.00833
GO:0031663	lipopolysaccharide-mediated signaling pathway	22	41	1		18	41	1		6	41	1		11	41	0.00849
GO:0002263	cell activation involved in immune response	177	499	1		139	499	1		52	499	1		79	499	0.00867
GO:1901224	positive regulation of NIK/NF-kappaB signaling	28	58	1		25	58	1		9	58	1		14	58	0.00873
GO:0010951	negative regulation of endopeptidase activity	50	119	1		38	119	1		18	119	1		24	119	0.00876
GO:0050909	sensory perception of taste	7	16	1		6	16	1		5	16	1		6	16	0.0089
GO:0072009	nephron epithelium development	22	64	1		17	64	1		11	64	1		15	64	0.00898
GO:0035148	tube formation	41	113	1		33	113	1		11	113	1		23	113	0.00908
GO:0007605	sensory perception of sound	22	82	1		17	82	1		9	82	1		18	82	0.0091
GO:0015718	monocarboxylic acid transport	33	76	1		25	76	1		12	76	1		17	76	0.00914
GO:0090183	regulation of kidney development	20	36	1		9	36	1		11	36	1		10	36	0.00918
GO:1901616	organic hydroxy compound catabolic process	17	36	1		14	36	1		8	36	1		10	36	0.00918
GO:0009991	response to extracellular stimulus	131	350	1		98	350	1		49	350	1		58	350	0.00918
GO:0032964	collagen biosynthetic process	11	36	1		8	36	1		9	36	1		10	36	0.00918
GO:0009636	response to toxic substance	114	322	1		96	322	1		46	322	1		54	322	0.00924
GO:0060828	regulation of canonical Wnt signaling pathway	67	205	1		39	205	1		25	205	1		37	205	0.00927
GO:0010660	regulation of muscle cell apoptotic process	21	47	1		18	47	1		9	47	1		12	47	0.00928
GO:0072088	nephron epithelium morphogenesis	19	47	1		12	47	1		10	47	1		12	47	0.00928
GO:0045859	regulation of protein kinase activity	200	544	1		155	544	1		66	544	1		85	544	0.00931
GO:0050801	ion homeostasis	150	393	1		103	393	1		44	393	1		64	393	0.00943
GO:0032350	regulation of hormone metabolic process	19	31	1		14	31	1		7	31	1		9	31	0.00974
GO:0090102	cochlea development	16	31	1		7	31	1		4	31	1		9	31	0.00974
GO:0035249	synaptic transmission, glutamatergic	10	31	1		13	31	1		3	31	1		9	31	0.00974
GO:0045861	negative regulation of proteolysis	81	199	1		62	199	1		22	199	1		36	199	0.00982
GO:0014812	muscle cell migration	23	53	1		15	53	1		8	53	1		13	53	0.00983
GO:0150077	regulation of neuroinflammatory response	15	21	1		11	21	1		6	21	1		7	21	0.00988
GO:0042554	superoxide anion generation	10	21	1		11	21	1		3	21	1		7	21	0.00988
GO:1902107	positive regulation of leukocyte differentiation	45	95	1		28	95	1		15	95	1		20	95	0.00993
GO:0014002	astrocyte development	13	26	1		10	26	1		5	26	1		8	26	0.01004
GO:0030574	collagen catabolic process	6	26	1		6	26	1		8	26	1		8	26	0.01004
GO:0002366	leukocyte activation involved in immune response	176	495	1		137	495	1		52	495	1		78	495	0.01015
GO:0072073	kidney epithelium development	33	89	1		24	89	1		14	89	1		19	89	0.01015
GO:1905114	cell surface receptor signaling pathway involved in cell-cell signaling	159	423	1		89	423	1		53	423	1		68	423	0.01018
GO:0002520	immune system development	236	656	1		185	656	1		84	656	1		100	656	0.0102
GO:0008211	glucocorticoid metabolic process	6	12	1		5	12	1		3	12	1		5	12	0.01023
GO:0042044	fluid transport	6	12	1		5	12	1		4	12	1		5	12	0.01023
GO:0048681	negative regulation of axon regeneration	5	12	1		2	12	1		2	12	1		5	12	0.01023
GO:0042698	ovulation cycle	16	42	1		9	42	1		7	42	1		11	42	0.01026
GO:0003208	cardiac ventricle morphogenesis	14	42	1		16	42	1		4	42	1		11	42	0.01026
GO:0030279	negative regulation of ossification	14	42	1		12	42	1		3	42	1		11	42	0.01026
GO:0010718	positive regulation of epithelial to mesenchymal transition	13	42	1		13	42	1		9	42	1		11	42	0.01026
GO:0051608	histamine transport	4	8	1		5	8	1		4	8	1		4	8	0.01035
GO:0072537	fibroblast activation	4	8	1		5	8	1		2	8	1		4	8	0.01035
GO:0006069	ethanol oxidation	3	8	1		5	8	1		3	8	1		4	8	0.01035
GO:0006704	glucocorticoid biosynthetic process	3	8	1		5	8	1		2	8	1		4	8	0.01035
GO:0010755	regulation of plasminogen activation	3	8	1		3	8	1		2	8	1		4	8	0.01035
GO:0016322	neuron remodeling	3	8	1		3	8	1		3	8	1		4	8	0.01035
GO:0034351	negative regulation of glial cell apoptotic process	3	8	1		2	8	1		1	8	1		4	8	0.01035
GO:2000650	negative regulation of sodium ion transmembrane transporter activity	1	8	1		3	8	1		4	8	1		4	8	0.01035
GO:0008625	extrinsic apoptotic signaling pathway via death domain receptors	36	65	1		27	65	1		5	65	1		15	65	0.01039
GO:0061458	reproductive system development	124	296	1		81	295	1		40	296	1		50	296	0.01044
GO:0043506	regulation of JUN kinase activity	27	71	1		26	71	1		5	71	1		16	71	0.01047
GO:0070304	positive regulation of stress-activated protein kinase signaling cascade	56	121	1		47	121	1		9	121	1		24	121	0.01076
GO:0002250	adaptive immune response	88	207	1		75	207	1		25	207	1		37	207	0.0108
GO:0099173	postsynapse organization	41	102	1		27	102	1		9	102	1		21	102	0.01081
GO:0051246	regulation of protein metabolic process	673	1878	1		482	1878	1		191	1878	1		260	1878	0.01088
GO:0072028	nephron morphogenesis	20	48	1		12	48	1		10	48	1		12	48	0.01103
GO:0051345	positive regulation of hydrolase activity	179	504	1		133	504	1		47	504	1		79	504	0.01103
GO:0002683	negative regulation of immune system process	98	276	1		80	276	1		31	276	1		47	276	0.01105
GO:0010975	regulation of neuron projection development	97	311	1		76	311	1		27	311	1		52	311	0.01111
GO:0035023	regulation of Rho protein signal transduction	23	96	1		36	96	1		8	96	1		20	96	0.01114
GO:0032722	positive regulation of chemokine production	19	37	1		11	37	1		8	37	1		10	37	0.01123
GO:0060675	ureteric bud morphogenesis	16	37	1		9	37	1		7	37	1		10	37	0.01123
GO:0055008	cardiac muscle tissue morphogenesis	14	37	1		12	37	1		5	37	1		10	37	0.01123
GO:0072678	T cell migration	14	37	1		10	37	1		11	37	1		10	37	0.01123
GO:1905475	regulation of protein localization to membrane	55	141	1		33	141	1		13	141	1		27	141	0.01137
GO:0006970	response to osmotic stress	24	60	1		23	60	1		11	60	1		14	60	0.01184
GO:0060993	kidney morphogenesis	24	60	1		12	60	1		11	60	1		14	60	0.01184
GO:0001676	long-chain fatty acid metabolic process	26	72	1		25	72	1		16	72	1		16	72	0.01197
GO:0032526	response to retinoic acid	22	72	1		20	72	1		16	72	1		16	72	0.01197
GO:0009893	positive regulation of metabolic process	843	2352	1		621	2352	1		245	2352	1		320	2352	0.01198
GO:0001658	branching involved in ureteric bud morphogenesis	16	32	1		8	32	1		6	32	1		9	32	0.01212
GO:1902893	regulation of pri-miRNA transcription by RNA polymerase II	15	32	1		15	32	1		5	32	1		9	32	0.01212
GO:0032835	glomerulus development	12	32	1		8	32	1		8	32	1		9	32	0.01212
GO:0098771	inorganic ion homeostasis	137	355	1		95	355	1		36	355	1		58	355	0.01221
GO:1902041	regulation of extrinsic apoptotic signaling pathway via death domain receptors	26	43	1		22	43	1		5	43	1		11	43	0.0123
GO:0019730	antimicrobial humoral response	18	43	1		8	43	1		12	43	1		11	43	0.0123
GO:0002292	T cell differentiation involved in immune response	16	43	1		14	43	1		7	43	1		11	43	0.0123
GO:0003416	endochondral bone growth	2	17	1		3	17	1		5	17	1		6	17	0.01235
GO:0048771	tissue remodeling	45	97	1		38	97	1		16	97	1		20	97	0.01247
GO:0061351	neural precursor cell proliferation	43	91	1		27	91	1		16	91	1		19	91	0.01285
GO:0060706	cell differentiation involved in embryonic placenta development	14	22	1		5	22	1		3	22	1		7	22	0.01299
GO:0046885	regulation of hormone biosynthetic process	12	22	1		11	22	1		5	22	1		7	22	0.01299
GO:0002828	regulation of type 2 immune response	11	22	1		7	22	1		4	22	1		7	22	0.01299
GO:0006584	catecholamine metabolic process	10	22	1		10	22	1		5	22	1		7	22	0.01299
GO:0009712	catechol-containing compound metabolic process	10	22	1		10	22	1		5	22	1		7	22	0.01299
GO:0048246	macrophage chemotaxis	9	22	1		8	22	1		7	22	1		7	22	0.01299
GO:0048608	reproductive structure development	124	293	1		81	292	1		40	293	1		49	293	0.01336
GO:0071900	regulation of protein serine/threonine kinase activity	137	371	1		109	371	1		40	371	1		60	371	0.01343
GO:0006029	proteoglycan metabolic process	19	55	1		22	55	1		6	55	1		13	55	0.01347
GO:0061614	pri-miRNA transcription by RNA polymerase II	17	38	1		17	38	1		6	38	1		10	38	0.01362
GO:0071398	cellular response to fatty acid	17	38	1		15	38	1		9	38	1		10	38	0.01362
GO:0072171	mesonephric tubule morphogenesis	16	38	1		9	38	1		8	38	1		10	38	0.01362
GO:2000181	negative regulation of blood vessel morphogenesis	29	61	1		19	61	1		12	61	1		14	61	0.01369
GO:0032368	regulation of lipid transport	28	67	1		15	67	1		10	67	1		15	67	0.01374
GO:0120035	regulation of plasma membrane bounded cell projection organization	138	429	1		109	429	1		33	429	1		68	429	0.01382
GO:0070201	regulation of establishment of protein localization	202	509	1		152	509	1		49	509	1		79	509	0.01391
GO:0001505	regulation of neurotransmitter levels	69	170	1		51	170	1		19	170	1		31	170	0.01412
GO:0050670	regulation of lymphocyte proliferation	50	111	1		34	111	1		16	111	1		22	111	0.01431
GO:0051216	cartilage development	39	111	1		25	111	1		22	111	1		22	111	0.01431
GO:0006575	cellular modified amino acid metabolic process	50	137	1		36	137	1		19	137	1		26	137	0.01435
GO:0019218	regulation of steroid metabolic process	32	86	1		28	86	1		17	86	1		18	86	0.01482
GO:0062013	positive regulation of small molecule metabolic process	29	86	1		25	86	1		15	86	1		18	86	0.01482
GO:0015696	ammonium transport	11	33	1		13	33	1		6	33	1		9	33	0.0149
GO:0010712	regulation of collagen metabolic process	10	33	1		8	33	1		9	33	1		9	33	0.0149
GO:0002384	hepatic immune response	2	2	1		1	2	1		2	2	1		2	2	0.01493
GO:0003308	negative regulation of Wnt signaling pathway involved in heart development	2	2	1		2	2	1		1	2	1		2	2	0.01493
GO:0031394	positive regulation of prostaglandin biosynthetic process	2	2	1		1	2	1		2	2	1		2	2	0.01493
GO:0032571	response to vitamin K	2	2	1		1	2	1		1	2	1		2	2	0.01493
GO:0034275	kynurenic acid metabolic process	2	2	1		1	2	1		2	2	1		2	2	0.01493
GO:0034276	kynurenic acid biosynthetic process	2	2	1		1	2	1		2	2	1		2	2	0.01493
GO:0042488	positive regulation of odontogenesis of dentin-containing tooth	2	2	1		1	2	1		2	2	1		2	2	0.01493
GO:0051040	regulation of calcium-independent cell-cell adhesion	2	2	1		2	2	1		2	2	1		2	2	0.01493
GO:0060557	positive regulation of vitamin D biosynthetic process	2	2	1		1	2	1		1	2	1		2	2	0.01493
GO:0060559	positive regulation of calcidiol 1-monooxygenase activity	2	2	1		1	2	1		1	2	1		2	2	0.01493
GO:0071307	cellular response to vitamin K	2	2	1		1	2	1		1	2	1		2	2	0.01493
GO:1900673	olefin metabolic process	2	2	1		2	2	1		2	2	1		2	2	0.01493
GO:2001280	positive regulation of unsaturated fatty acid biosynthetic process	2	2	1		1	2	1		2	2	1		2	2	0.01493
GO:0002415	immunoglobulin transcytosis in epithelial cells mediated by polymeric immunoglobulin receptor	1	2	1		1	2	1		1	2	1		2	2	0.01493
GO:0002505	antigen processing and presentation of polysaccharide antigen via MHC class II	1	2	1		1	2	1		1	2	1		2	2	0.01493
GO:0002506	polysaccharide assembly with MHC class II protein complex	1	2	1		1	2	1		1	2	1		2	2	0.01493
GO:0038195	urokinase plasminogen activator signaling pathway	1	2	1		1	2	1		2	2	1		2	2	0.01493
GO:0050902	leukocyte adhesive activation	1	2	1		1	2	1		1	2	1		2	2	0.01493
GO:0060129	thyroid-stimulating hormone-secreting cell differentiation	1	2	1		1	2	1		2	2	1		2	2	0.01493
GO:0065006	protein-carbohydrate complex assembly	1	2	1		1	2	1		1	2	1		2	2	0.01493
GO:0071823	protein-carbohydrate complex subunit organization	1	2	1		1	2	1		1	2	1		2	2	0.01493
GO:0097241	hematopoietic stem cell migration to bone marrow	1	2	1		1	2	1		1	2	1		2	2	0.01493
GO:2000098	negative regulation of smooth muscle cell-matrix adhesion	1	2	1		1	2	1		1	2	1		2	2	0.01493
GO:2000490	negative regulation of hepatic stellate cell activation	1	2	1		1	2	1		1	2	1		2	2	0.01493
GO:0032352	positive regulation of hormone metabolic process	8	13	1		4	13	1		5	13	1		5	13	0.01497
GO:0010935	regulation of macrophage cytokine production	7	13	1		4	13	1		3	13	1		5	13	0.01497
GO:0042359	vitamin D metabolic process	7	13	1		6	13	1		4	13	1		5	13	0.01497
GO:0042402	cellular biogenic amine catabolic process	7	13	1		7	13	1		2	13	1		5	13	0.01497
GO:0002360	T cell lineage commitment	4	13	1		4	13	1		4	13	1		5	13	0.01497
GO:1904994	regulation of leukocyte adhesion to vascular endothelial cell	4	13	1		6	13	1		4	13	1		5	13	0.01497
GO:0043379	memory T cell differentiation	4	5	1		2	5	1		1	5	1		3	5	0.01505
GO:0090715	immunological memory formation process	4	5	1		2	5	1		1	5	1		3	5	0.01505
GO:0009448	gamma-aminobutyric acid metabolic process	3	5	1		1	5	1		3	5	1		3	5	0.01505
GO:0031620	regulation of fever generation	3	5	1		3	5	1		2	5	1		3	5	0.01505
GO:0031622	positive regulation of fever generation	3	5	1		3	5	1		2	5	1		3	5	0.01505
GO:0010757	negative regulation of plasminogen activation	2	5	1		3	5	1		1	5	1		3	5	0.01505
GO:0009912	auditory receptor cell fate commitment	1	5	1		2	5	1		1	5	1		3	5	0.01505
GO:0014012	peripheral nervous system axon regeneration	1	5	1		1	5	1		2	5	1		3	5	0.01505
GO:0033079	immature T cell proliferation	1	5	1		2	5	1		1	5	1		3	5	0.01505
GO:0034650	cortisol metabolic process	1	5	1		3	5	1		2	5	1		3	5	0.01505
GO:0034651	cortisol biosynthetic process	1	5	1		3	5	1		2	5	1		3	5	0.01505
GO:0060120	inner ear receptor cell fate commitment	1	5	1		2	5	1		1	5	1		3	5	0.01505
GO:1902645	tertiary alcohol biosynthetic process	1	5	1		3	5	1		2	5	1		3	5	0.01505
GO:2000064	regulation of cortisol biosynthetic process	1	5	1		3	5	1		2	5	1		3	5	0.01505
GO:0002440	production of molecular mediator of immune response	56	131	1		40	131	1		16	131	1		25	131	0.01509
GO:0050673	epithelial cell proliferation	97	267	1		79	267	1		34	267	1		45	267	0.01512
GO:0010657	muscle cell apoptotic process	22	50	1		18	50	1		9	50	1		12	50	0.01529
GO:0002718	regulation of cytokine production involved in immune response	29	56	1		22	56	1		8	56	1		13	56	0.01564
GO:0032649	regulation of interferon-gamma production	29	56	1		20	56	1		10	56	1		13	56	0.01564
GO:0002286	T cell activation involved in immune response	22	56	1		19	56	1		10	56	1		13	56	0.01564
GO:0048709	oligodendrocyte differentiation	21	62	1		20	62	1		14	62	1		14	62	0.01575
GO:0048519	negative regulation of biological process	1235	3543	1		907	3541	1		345	3543	1		468	3543	0.01602
GO:0051965	positive regulation of synapse assembly	12	28	1		7	28	1		5	28	1		8	28	0.01602
GO:2000404	regulation of T cell migration	9	28	1		5	28	1		7	28	1		8	28	0.01602
GO:0045055	regulated exocytosis	186	527	1		154	527	1		51	527	1		81	527	0.01616
GO:1901617	organic hydroxy compound biosynthetic process	55	165	1		49	165	1		28	165	1		30	165	0.01619
GO:0043009	chordate embryonic development	156	425	1		112	425	1		51	425	1		67	425	0.0162
GO:0042093	T-helper cell differentiation	13	39	1		12	39	1		7	39	1		10	39	0.01636
GO:0048534	hematopoietic or lymphoid organ development	219	616	1		173	616	1		79	616	1		93	616	0.01651
GO:0006694	steroid biosynthetic process	48	132	1		45	132	1		21	132	1		25	132	0.01653
GO:0051797	regulation of hair follicle development	9	18	1		6	18	1		5	18	1		6	18	0.01665
GO:0086005	ventricular cardiac muscle cell action potential	9	18	1		4	18	1		3	18	1		6	18	0.01665
GO:0034390	smooth muscle cell apoptotic process	8	18	1		4	18	1		5	18	1		6	18	0.01665
GO:0034391	regulation of smooth muscle cell apoptotic process	8	18	1		4	18	1		5	18	1		6	18	0.01665
GO:0036152	phosphatidylethanolamine acyl-chain remodeling	8	18	1		5	18	1		5	18	1		6	18	0.01665
GO:0010743	regulation of macrophage derived foam cell differentiation	7	18	1		6	18	1		5	18	1		6	18	0.01665
GO:0062009	secondary palate development	7	18	1		4	18	1		1	18	1		6	18	0.01665
GO:0019827	stem cell population maintenance	38	119	1		25	119	1		11	119	1		23	119	0.01665
GO:0007221	positive regulation of transcription of Notch receptor target	4	18	1		8	18	1		1	18	1		6	18	0.01665
GO:0098868	bone growth	2	18	1		3	18	1		5	18	1		6	18	0.01665
GO:1901099	negative regulation of signal transduction in absence of ligand	16	23	1		14	23	1		6	23	1		7	23	0.01675
GO:2001240	negative regulation of extrinsic apoptotic signaling pathway in absence of ligand	16	23	1		14	23	1		6	23	1		7	23	0.01675
GO:1900739	regulation of protein insertion into mitochondrial membrane involved in apoptotic signaling pathway	12	23	1		4	23	1		5	23	1		7	23	0.01675
GO:1900740	positive regulation of protein insertion into mitochondrial membrane involved in apoptotic signaling pathway	12	23	1		4	23	1		5	23	1		7	23	0.01675
GO:0010742	macrophage derived foam cell differentiation	10	23	1		9	23	1		5	23	1		7	23	0.01675
GO:0090077	foam cell differentiation	10	23	1		9	23	1		5	23	1		7	23	0.01675
GO:0014014	negative regulation of gliogenesis	8	23	1		6	23	1		3	23	1		7	23	0.01675
GO:0072210	metanephric nephron development	8	23	1		6	23	1		8	23	1		7	23	0.01675
GO:0032740	positive regulation of interleukin-17 production	7	9	1		7	9	1		3	9	1		4	9	0.01685
GO:0051482	positive regulation of cytosolic calcium ion concentration involved in phospholipase C-activating G protein-coupled signaling pathway	7	9	1		3	9	1		5	9	1		4	9	0.01685
GO:0002438	acute inflammatory response to antigenic stimulus	5	9	1		2	9	1		5	9	1		4	9	0.01685
GO:0006068	ethanol catabolic process	5	9	1		4	9	1		3	9	1		4	9	0.01685
GO:0010744	positive regulation of macrophage derived foam cell differentiation	5	9	1		5	9	1		3	9	1		4	9	0.01685
GO:0051923	sulfation	5	9	1		4	9	1		2	9	1		4	9	0.01685
GO:0070486	leukocyte aggregation	5	9	1		2	9	1		2	9	1		4	9	0.01685
GO:0043650	dicarboxylic acid biosynthetic process	3	9	1		1	9	1		2	9	1		4	9	0.01685
GO:1902306	negative regulation of sodium ion transmembrane transport	1	9	1		3	9	1		4	9	1		4	9	0.01685
GO:0001558	regulation of cell growth	88	276	1		73	276	1		26	276	1		46	276	0.01709
GO:0072078	nephron tubule morphogenesis	17	45	1		10	45	1		9	45	1		11	45	0.0173
GO:0042246	tissue regeneration	16	45	1		14	45	1		11	45	1		11	45	0.0173
GO:0051338	regulation of transferase activity	245	677	1		183	677	1		82	677	1		101	677	0.01755
GO:0007417	central nervous system development	197	588	1		150	588	1		73	588	1		89	588	0.01763
GO:0016310	phosphorylation	592	1625	1		417	1625	1		172	1625	1		225	1625	0.01779
GO:0010035	response to inorganic substance	142	362	1		98	362	1		48	362	1		58	362	0.0178
GO:0035150	regulation of tube size	32	69	1		25	69	1		10	69	1		15	69	0.01785
GO:0050880	regulation of blood vessel size	32	69	1		25	69	1		10	69	1		15	69	0.01785
GO:0034754	cellular hormone metabolic process	27	69	1		26	69	1		15	69	1		15	69	0.01785
GO:0030048	actin filament-based movement	22	69	1		17	69	1		6	69	1		15	69	0.01785
GO:0031098	stress-activated protein kinase signaling cascade	89	221	1		67	221	1		13	221	1		38	221	0.01798
GO:0099175	regulation of postsynapse organization	24	63	1		15	63	1		6	63	1		14	63	0.01804
GO:0050678	regulation of epithelial cell proliferation	86	228	1		70	228	1		30	228	1		39	228	0.01807
GO:0045123	cellular extravasation	12	34	1		12	34	1		7	34	1		9	34	0.01812
GO:2001235	positive regulation of apoptotic signaling pathway	67	153	1		39	153	1		14	153	1		28	153	0.01815
GO:1903827	regulation of cellular protein localization	158	413	1		95	413	1		39	413	1		65	413	0.01827
GO:2001056	positive regulation of cysteine-type endopeptidase activity	46	107	1		33	107	1		9	107	1		21	107	0.01827
GO:0046165	alcohol biosynthetic process	35	107	1		32	107	1		19	107	1		21	107	0.01827
GO:0032874	positive regulation of stress-activated MAPK cascade	55	120	1		46	120	1		8	120	1		23	120	0.01829
GO:0098727	maintenance of cell number	38	120	1		25	120	1		12	120	1		23	120	0.01829
GO:0051403	stress-activated MAPK cascade	87	215	1		66	215	1		12	215	1		37	215	0.01913
GO:0002287	alpha-beta T cell activation involved in immune response	14	40	1		13	40	1		7	40	1		10	40	0.01949
GO:0002293	alpha-beta T cell differentiation involved in immune response	14	40	1		13	40	1		7	40	1		10	40	0.01949
GO:0002294	CD4-positive, alpha-beta T cell differentiation involved in immune response	14	40	1		13	40	1		7	40	1		10	40	0.01949
GO:0030148	sphingolipid biosynthetic process	30	76	1		20	76	1		9	76	1		16	76	0.01977
GO:0071675	regulation of mononuclear cell migration	16	29	1		12	29	1		8	29	1		8	29	0.01982
GO:0006692	prostanoid metabolic process	13	29	1		13	29	1		6	29	1		8	29	0.01982
GO:0006693	prostaglandin metabolic process	13	29	1		13	29	1		6	29	1		8	29	0.01982
GO:0055010	ventricular cardiac muscle tissue morphogenesis	10	29	1		11	29	1		2	29	1		8	29	0.01982
GO:0032965	regulation of collagen biosynthetic process	9	29	1		7	29	1		8	29	1		8	29	0.01982
GO:0010950	positive regulation of endopeptidase activity	56	121	1		38	121	1		11	121	1		23	121	0.02006
GO:0030323	respiratory tube development	45	121	1		41	121	1		7	121	1		23	121	0.02006
GO:2000379	positive regulation of reactive oxygen species metabolic process	35	70	1		28	70	1		10	70	1		15	70	0.02024
GO:0043648	dicarboxylic acid metabolic process	20	70	1		13	70	1		11	70	1		15	70	0.02024
GO:0042102	positive regulation of T cell proliferation	22	46	1		14	46	1		7	46	1		11	46	0.0203
GO:0060135	maternal process involved in female pregnancy	17	46	1		16	45	1		11	46	1		11	46	0.0203
GO:1905330	regulation of morphogenesis of an epithelium	56	141	1		36	141	1		17	141	1		26	141	0.02032
GO:0035296	regulation of tube diameter	30	64	1		23	64	1		9	64	1		14	64	0.02058
GO:0097746	regulation of blood vessel diameter	30	64	1		23	64	1		9	64	1		14	64	0.02058
GO:0006919	activation of cysteine-type endopeptidase activity involved in apoptotic process	28	64	1		21	64	1		5	64	1		14	64	0.02058
GO:0001657	ureteric bud development	27	64	1		15	64	1		12	64	1		14	64	0.02058
GO:1901570	fatty acid derivative biosynthetic process	23	64	1		19	64	1		14	64	1		14	64	0.02058
GO:2001057	reactive nitrogen species metabolic process	24	52	1		18	52	1		7	52	1		12	52	0.02069
GO:0046717	acid secretion	17	52	1		12	52	1		9	52	1		12	52	0.02069
GO:1903978	regulation of microglial cell activation	10	14	1		9	14	1		3	14	1		5	14	0.02099
GO:0006706	steroid catabolic process	9	14	1		3	14	1		3	14	1		5	14	0.02099
GO:0045672	positive regulation of osteoclast differentiation	9	14	1		4	14	1		4	14	1		5	14	0.02099
GO:0002719	negative regulation of cytokine production involved in immune response	7	14	1		7	14	1		2	14	1		5	14	0.02099
GO:0010715	regulation of extracellular matrix disassembly	6	14	1		3	14	1		3	14	1		5	14	0.02099
GO:0070571	negative regulation of neuron projection regeneration	6	14	1		2	14	1		2	14	1		5	14	0.02099
GO:0060055	angiogenesis involved in wound healing	5	14	1		6	14	1		3	14	1		5	14	0.02099
GO:0061037	negative regulation of cartilage development	4	14	1		3	14	1		4	14	1		5	14	0.02099
GO:0031069	hair follicle morphogenesis	3	14	1		2	14	1		3	14	1		5	14	0.02099
GO:0007218	neuropeptide signaling pathway	1	14	1		3	14	1		2	14	1		5	14	0.02099
GO:0050866	negative regulation of cell activation	44	115	1		38	115	1		18	115	1		22	115	0.02111
GO:0010575	positive regulation of vascular endothelial growth factor production	14	24	1		10	24	1		8	24	1		7	24	0.02121
GO:0061082	myeloid leukocyte cytokine production	13	24	1		7	24	1		4	24	1		7	24	0.02121
GO:0006775	fat-soluble vitamin metabolic process	11	24	1		9	24	1		5	24	1		7	24	0.02121
GO:0002548	monocyte chemotaxis	10	24	1		8	24	1		7	24	1		7	24	0.02121
GO:0010800	positive regulation of peptidyl-threonine phosphorylation	10	24	1		6	24	1		5	24	1		7	24	0.02121
GO:0042634	regulation of hair cycle	10	24	1		7	24	1		6	24	1		7	24	0.02121
GO:0008217	regulation of blood pressure	32	83	1		28	83	1		12	83	1		17	83	0.0215
GO:0045599	negative regulation of fat cell differentiation	15	35	1		11	35	1		5	35	1		9	35	0.02183
GO:1902305	regulation of sodium ion transmembrane transport	15	35	1		10	35	1		7	35	1		9	35	0.02183
GO:0070841	inclusion body assembly	10	19	1		5	19	1		3	19	1		6	19	0.02188
GO:0030111	regulation of Wnt signaling pathway	90	259	1		53	259	1		35	259	1		43	259	0.02189
GO:0010810	regulation of cell-substrate adhesion	55	149	1		41	149	1		21	149	1		27	149	0.0226
GO:0050870	positive regulation of T cell activation	58	129	1		34	129	1		21	129	1		24	129	0.02271
GO:0007219	Notch signaling pathway	41	129	1		41	129	1		15	129	1		24	129	0.02271
GO:0044057	regulation of system process	117	281	1		85	281	1		35	281	1		46	281	0.02292
GO:0009435	NAD biosynthetic process	21	41	1		15	41	1		6	41	1		10	41	0.02304
GO:0006801	superoxide metabolic process	16	41	1		19	41	1		5	41	1		10	41	0.02304
GO:0045600	positive regulation of fat cell differentiation	16	41	1		8	41	1		10	41	1		10	41	0.02304
GO:0050954	sensory perception of mechanical stimulus	26	90	1		18	90	1		10	90	1		18	90	0.02304
GO:0072163	mesonephric epithelium development	27	65	1		15	65	1		12	65	1		14	65	0.02338
GO:0072164	mesonephric tubule development	27	65	1		15	65	1		12	65	1		14	65	0.02338
GO:0032787	monocarboxylic acid metabolic process	154	433	1		136	433	1		61	433	1		67	433	0.0236
GO:0016525	negative regulation of angiogenesis	28	59	1		18	59	1		11	59	1		13	59	0.02374
GO:0014902	myotube differentiation	17	59	1		19	59	1		11	59	1		13	59	0.02374
GO:0042116	macrophage activation	28	53	1		21	53	1		8	53	1		12	53	0.02386
GO:0032642	regulation of chemokine production	24	53	1		18	53	1		10	53	1		12	53	0.02386
GO:0003018	vascular process in circulatory system	36	84	1		30	84	1		11	84	1		17	84	0.02399
GO:0071772	response to BMP	32	84	1		19	84	1		10	84	1		17	84	0.02399
GO:0071773	cellular response to BMP stimulus	32	84	1		19	84	1		10	84	1		17	84	0.02399
GO:0031669	cellular response to nutrient levels	70	177	1		48	177	1		23	177	1		31	177	0.02407
GO:0001893	maternal placenta development	12	30	1		12	29	1		8	30	1		8	30	0.02421
GO:0061005	cell differentiation involved in kidney development	11	30	1		7	30	1		8	30	1		8	30	0.02421
GO:0045616	regulation of keratinocyte differentiation	9	30	1		8	30	1		5	30	1		8	30	0.02421
GO:0051179	localization	1419	4155	1		1070	4155	1		372	4155	1		541	4155	0.02478
GO:0050715	positive regulation of cytokine secretion	39	78	1		29	78	1		11	78	1		16	78	0.02489
GO:0001906	cell killing	34	78	1		25	78	1		13	78	1		16	78	0.02489
GO:0002443	leukocyte mediated immunity	197	530	1		153	530	1		55	530	1		80	530	0.02501
GO:0030324	lung development	43	117	1		40	117	1		7	117	1		22	117	0.02533
GO:0006665	sphingolipid metabolic process	41	117	1		29	117	1		12	117	1		22	117	0.02533
GO:0001894	tissue homeostasis	56	137	1		42	137	1		24	137	1		25	137	0.02539
GO:0007567	parturition	6	10	1		5	9	1		4	10	1		4	10	0.02541
GO:0045073	regulation of chemokine biosynthetic process	6	10	1		4	10	1		3	10	1		4	10	0.02541
GO:0046886	positive regulation of hormone biosynthetic process	6	10	1		3	10	1		4	10	1		4	10	0.02541
GO:0060707	trophoblast giant cell differentiation	6	10	1		2	10	1		2	10	1		4	10	0.02541
GO:1905668	positive regulation of protein localization to endosome	6	10	1		4	10	1		1	10	1		4	10	0.02541
GO:0032060	bleb assembly	4	10	1		1	10	1		5	10	1		4	10	0.02541
GO:0042362	fat-soluble vitamin biosynthetic process	4	10	1		4	10	1		3	10	1		4	10	0.02541
GO:0072697	protein localization to cell cortex	4	10	1		4	10	1		4	10	1		4	10	0.02541
GO:1905063	regulation of vascular smooth muscle cell differentiation	4	10	1		3	10	1		2	10	1		4	10	0.02541
GO:0016446	somatic hypermutation of immunoglobulin genes	2	10	1		3	10	1		2	10	1		4	10	0.02541
GO:0048715	negative regulation of oligodendrocyte differentiation	2	10	1		2	10	1		2	10	1		4	10	0.02541
GO:0010766	negative regulation of sodium ion transport	1	10	1		3	10	1		4	10	1		4	10	0.02541
GO:0002700	regulation of production of molecular mediator of immune response	39	91	1		27	91	1		11	91	1		18	91	0.02556
GO:0009792	embryo development ending in birth or egg hatching	160	435	1		116	435	1		52	435	1		67	435	0.02582
GO:0043030	regulation of macrophage activation	20	36	1		13	36	1		6	36	1		9	36	0.02605
GO:0051205	protein insertion into membrane	17	36	1		10	36	1		5	36	1		9	36	0.02605
GO:0060688	regulation of morphogenesis of a branching structure	16	36	1		7	36	1		4	36	1		9	36	0.02605
GO:0048146	positive regulation of fibroblast proliferation	14	36	1		13	36	1		11	36	1		9	36	0.02605
GO:0050766	positive regulation of phagocytosis	13	36	1		9	36	1		5	36	1		9	36	0.02605
GO:0043550	regulation of lipid kinase activity	11	36	1		13	36	1		6	36	1		9	36	0.02605
GO:0051055	negative regulation of lipid biosynthetic process	11	36	1		12	36	1		7	36	1		9	36	0.02605
GO:0008347	glial cell migration	10	36	1		13	36	1		5	36	1		9	36	0.02605
GO:1903829	positive regulation of cellular protein localization	98	262	1		55	262	1		24	262	1		43	262	0.02611
GO:0006887	exocytosis	203	598	1		167	598	1		55	598	1		89	598	0.02613
GO:0015837	amine transport	13	25	1		8	25	1		7	25	1		7	25	0.02644
GO:0009593	detection of chemical stimulus	12	25	1		8	25	1		7	25	1		7	25	0.02644
GO:0003254	regulation of membrane depolarization	9	25	1		9	25	1		6	25	1		7	25	0.02644
GO:0051966	regulation of synaptic transmission, glutamatergic	9	25	1		13	25	1		3	25	1		7	25	0.02644
GO:0030212	hyaluronan metabolic process	8	25	1		7	25	1		5	25	1		7	25	0.02644
GO:0070884	regulation of calcineurin-NFAT signaling cascade	8	25	1		13	25	1		2	25	1		7	25	0.02644
GO:0106056	regulation of calcineurin-mediated signaling	8	25	1		13	25	1		2	25	1		7	25	0.02644
GO:0001823	mesonephros development	27	66	1		15	66	1		12	66	1		14	66	0.02645
GO:0072330	monocarboxylic acid biosynthetic process	84	227	1		60	227	1		37	227	1		38	227	0.02651
GO:0090596	sensory organ morphogenesis	58	158	1		42	158	1		23	158	1		28	158	0.02686
GO:0043280	positive regulation of cysteine-type endopeptidase activity involved in apoptotic process	40	98	1		29	98	1		7	98	1		19	98	0.02695
GO:1905477	positive regulation of protein localization to membrane	39	98	1		24	98	1		7	98	1		19	98	0.02695
GO:0045621	positive regulation of lymphocyte differentiation	29	60	1		19	60	1		11	60	1		13	60	0.02703
GO:0045893	positive regulation of transcription, DNA-templated	349	977	1		265	977	1		110	977	1		139	977	0.02703
GO:0043507	positive regulation of JUN kinase activity	23	60	1		20	60	1		3	60	1		13	60	0.02703
GO:0001895	retina homeostasis	20	42	1		9	42	1		8	42	1		10	42	0.02704
GO:0002532	production of molecular mediator involved in inflammatory response	17	42	1		20	42	1		10	42	1		10	42	0.02704
GO:0019674	NAD metabolic process	31	54	1		23	54	1		9	54	1		12	54	0.02738
GO:0003306	Wnt signaling pathway involved in heart development	4	6	1		3	6	1		1	6	1		3	6	0.02739
GO:0010046	response to mycotoxin	4	6	1		3	6	1		3	6	1		3	6	0.02739
GO:0072126	positive regulation of glomerular mesangial cell proliferation	4	6	1		2	6	1		4	6	1		3	6	0.02739
GO:0006569	tryptophan catabolic process	3	6	1		3	6	1		2	6	1		3	6	0.02739
GO:0006681	galactosylceramide metabolic process	3	6	1		1	6	1		2	6	1		3	6	0.02739
GO:0006705	mineralocorticoid biosynthetic process	3	6	1		4	6	1		2	6	1		3	6	0.02739
GO:0006833	water transport	3	6	1		2	6	1		2	6	1		3	6	0.02739
GO:0008212	mineralocorticoid metabolic process	3	6	1		4	6	1		2	6	1		3	6	0.02739
GO:0019374	galactolipid metabolic process	3	6	1		1	6	1		2	6	1		3	6	0.02739
GO:0032341	aldosterone metabolic process	3	6	1		4	6	1		2	6	1		3	6	0.02739
GO:0032342	aldosterone biosynthetic process	3	6	1		4	6	1		2	6	1		3	6	0.02739
GO:0032344	regulation of aldosterone metabolic process	3	6	1		4	6	1		2	6	1		3	6	0.02739
GO:0032347	regulation of aldosterone biosynthetic process	3	6	1		4	6	1		2	6	1		3	6	0.02739
GO:0042436	indole-containing compound catabolic process	3	6	1		3	6	1		2	6	1		3	6	0.02739
GO:0046218	indolalkylamine catabolic process	3	6	1		3	6	1		2	6	1		3	6	0.02739
GO:1902949	positive regulation of tau-protein kinase activity	3	6	1		1	6	1		2	6	1		3	6	0.02739
GO:1903977	positive regulation of glial cell migration	3	6	1		3	6	1		1	6	1		3	6	0.02739
GO:0044110	growth involved in symbiotic interaction	2	6	1		2	6	1		1	6	1		3	6	0.02739
GO:0044116	growth of symbiont involved in interaction with host	2	6	1		2	6	1		1	6	1		3	6	0.02739
GO:0044117	growth of symbiont in host	2	6	1		2	6	1		1	6	1		3	6	0.02739
GO:0072224	metanephric glomerulus development	2	6	1		2	6	1		4	6	1		3	6	0.02739
GO:0090091	positive regulation of extracellular matrix disassembly	2	6	1		1	6	1		2	6	1		3	6	0.02739
GO:0031946	regulation of glucocorticoid biosynthetic process	1	6	1		3	6	1		2	6	1		3	6	0.02739
GO:0045842	positive regulation of mitotic metaphase/anaphase transition	1	6	1		3	6	1		2	6	1		3	6	0.02739
GO:1901970	positive regulation of mitotic sister chromatid separation	1	6	1		3	6	1		2	6	1		3	6	0.02739
GO:1902101	positive regulation of metaphase/anaphase transition of cell cycle	1	6	1		3	6	1		2	6	1		3	6	0.02739
GO:1902806	regulation of cell cycle G1/S phase transition	45	138	1		33	138	1		22	138	1		25	138	0.02754
GO:0050709	negative regulation of protein secretion	34	79	1		31	79	1		10	79	1		16	79	0.02779
GO:0042119	neutrophil activation	131	371	1		102	371	1		36	371	1		58	371	0.02789
GO:0030097	hemopoiesis	209	585	1		163	585	1		75	585	1		87	585	0.02811
GO:0046697	decidualization	9	20	1		7	20	1		8	20	1		6	20	0.02811
GO:0002701	negative regulation of production of molecular mediator of immune response	8	20	1		8	20	1		3	20	1		6	20	0.02811
GO:0010543	regulation of platelet activation	7	20	1		7	20	1		7	20	1		6	20	0.02811
GO:0061756	leukocyte adhesion to vascular endothelial cell	6	20	1		7	20	1		4	20	1		6	20	0.02811
GO:0045666	positive regulation of neuron differentiation	79	228	1		59	228	1		23	228	1		38	228	0.0282
GO:0008643	carbohydrate transport	38	92	1		24	92	1		11	92	1		18	92	0.02828
GO:0061217	regulation of mesonephros development	9	15	1		3	15	1		3	15	1		5	15	0.02838
GO:0014912	negative regulation of smooth muscle cell migration	8	15	1		6	15	1		2	15	1		5	15	0.02838
GO:0090083	regulation of inclusion body assembly	8	15	1		4	15	1		3	15	1		5	15	0.02838
GO:0006925	inflammatory cell apoptotic process	7	15	1		5	15	1		1	15	1		5	15	0.02838
GO:1902932	positive regulation of alcohol biosynthetic process	7	15	1		5	15	1		4	15	1		5	15	0.02838
GO:0017000	antibiotic biosynthetic process	6	15	1		7	15	1		3	15	1		5	15	0.02838
GO:0045117	azole transport	6	15	1		5	15	1		4	15	1		5	15	0.02838
GO:0009954	proximal/distal pattern formation	5	15	1		3	15	1		2	15	1		5	15	0.02838
GO:0072202	cell differentiation involved in metanephros development	5	15	1		3	15	1		5	15	1		5	15	0.02838
GO:0099174	regulation of presynapse organization	5	15	1		4	15	1		1	15	1		5	15	0.02838
GO:1905606	regulation of presynapse assembly	5	15	1		4	15	1		1	15	1		5	15	0.02838
GO:0007169	transmembrane receptor protein tyrosine kinase signaling pathway	168	474	1		146	474	1		50	474	1		72	474	0.02846
GO:0055080	cation homeostasis	135	350	1		94	350	1		34	350	1		55	350	0.02895
GO:1900744	regulation of p38MAPK cascade	17	31	1		11	31	1		5	31	1		8	31	0.02924
GO:0045687	positive regulation of glial cell differentiation	12	31	1		11	31	1		9	31	1		8	31	0.02924
GO:0045746	negative regulation of Notch signaling pathway	11	31	1		9	31	1		2	31	1		8	31	0.02924
GO:0055065	metal ion homeostasis	121	307	1		81	307	1		28	307	1		49	307	0.02941
GO:0009952	anterior/posterior pattern specification	28	99	1		21	99	1		14	99	1		19	99	0.02967
GO:0048666	neuron development	213	669	1		173	669	1		65	669	1		98	669	0.02979
GO:0002367	cytokine production involved in immune response	34	67	1		26	67	1		9	67	1		14	67	0.02981
GO:0007187	G protein-coupled receptor signaling pathway, coupled to cyclic nucleotide second messenger	33	67	1		16	67	1		14	67	1		14	67	0.02981
GO:0030282	bone mineralization	30	67	1		19	67	1		15	67	1		14	67	0.02981
GO:0010952	positive regulation of peptidase activity	60	139	1		41	139	1		13	139	1		25	139	0.02982
GO:0048732	gland development	99	293	1		80	293	1		40	293	1		47	293	0.02997
GO:0010631	epithelial cell migration	84	215	1		75	215	1		34	215	1		36	215	0.03008
GO:0051051	negative regulation of transport	117	286	1		99	286	1		35	286	1		46	286	0.03023
GO:0035725	sodium ion transmembrane transport	24	61	1		18	61	1		9	61	1		13	61	0.03064
GO:0048598	embryonic morphogenesis	130	373	1		101	373	1		43	373	1		58	373	0.03065
GO:0030258	lipid modification	42	153	1		39	153	1		15	153	1		27	153	0.03078
GO:0038066	p38MAPK cascade	19	37	1		12	37	1		5	37	1		9	37	0.03081
GO:0002763	positive regulation of myeloid leukocyte differentiation	18	37	1		10	37	1		6	37	1		9	37	0.03081
GO:0030101	natural killer cell activation	13	37	1		14	37	1		3	37	1		9	37	0.03081
GO:0010771	negative regulation of cell morphogenesis involved in differentiation	21	55	1		13	55	1		8	55	1		12	55	0.03127
GO:0002673	regulation of acute inflammatory response	18	43	1		14	43	1		8	43	1		10	43	0.03151
GO:0007422	peripheral nervous system development	15	43	1		16	43	1		11	43	1		10	43	0.03151
GO:0010812	negative regulation of cell-substrate adhesion	22	49	1		16	49	1		8	49	1		11	49	0.0316
GO:0042391	regulation of membrane potential	77	181	1		54	181	1		15	181	1		31	181	0.03183
GO:0007162	negative regulation of cell adhesion	73	181	1		61	181	1		22	181	1		31	181	0.03183
GO:0090132	epithelium migration	84	216	1		75	216	1		34	216	1		36	216	0.032
GO:0010557	positive regulation of macromolecule biosynthetic process	432	1237	1		323	1237	1		133	1237	1		172	1237	0.03206
GO:1902042	negative regulation of extrinsic apoptotic signaling pathway via death domain receptors	17	26	1		15	26	1		3	26	1		7	26	0.03248
GO:0006576	cellular biogenic amine metabolic process	13	26	1		10	26	1		2	26	1		7	26	0.03248
GO:0017001	antibiotic catabolic process	11	26	1		12	26	1		5	26	1		7	26	0.03248
GO:0061844	antimicrobial humoral immune response mediated by antimicrobial peptide	9	26	1		4	26	1		9	26	1		7	26	0.03248
GO:0072175	epithelial tube formation	35	100	1		29	100	1		10	100	1		19	100	0.03258
GO:0001501	skeletal system development	94	295	1		67	295	1		41	295	1		47	295	0.03329
GO:0070482	response to oxygen levels	110	288	1		82	288	1		39	288	1		46	288	0.03362
GO:0051251	positive regulation of lymphocyte activation	70	168	1		44	168	1		26	168	1		29	168	0.03371
GO:0006082	organic acid metabolic process	276	809	1		235	809	1		95	809	1		116	809	0.03383
GO:0090130	tissue migration	85	217	1		75	217	1		35	217	1		36	217	0.03402
GO:0016042	lipid catabolic process	71	203	1		59	203	1		19	203	1		34	203	0.03415
GO:0046631	alpha-beta T cell activation	36	81	1		30	81	1		12	81	1		16	81	0.03434
GO:0071260	cellular response to mechanical stimulus	31	62	1		24	62	1		8	62	1		13	62	0.03459
GO:0031641	regulation of myelination	16	32	1		9	32	1		6	32	1		8	32	0.03495
GO:1903053	regulation of extracellular matrix organization	14	32	1		9	32	1		4	32	1		8	32	0.03495
GO:0036230	granulocyte activation	135	376	1		104	376	1		36	376	1		58	376	0.0352
GO:0051056	regulation of small GTPase mediated signal transduction	73	246	1		71	246	1		25	246	1		40	246	0.03536
GO:0032689	negative regulation of interferon-gamma production	11	21	1		7	21	1		5	21	1		6	21	0.0354
GO:0048710	regulation of astrocyte differentiation	11	21	1		8	21	1		4	21	1		6	21	0.0354
GO:0018126	protein hydroxylation	10	21	1		4	21	1		2	21	1		6	21	0.0354
GO:0099054	presynapse assembly	8	21	1		6	21	1		1	21	1		6	21	0.0354
GO:0002437	inflammatory response to antigenic stimulus	7	21	1		6	21	1		6	21	1		6	21	0.0354
GO:0001909	leukocyte mediated cytotoxicity	26	56	1		21	56	1		8	56	1		12	56	0.03553
GO:0050679	positive regulation of epithelial cell proliferation	44	121	1		38	121	1		14	121	1		22	121	0.03568
GO:0120163	negative regulation of cold-induced thermogenesis	15	38	1		7	38	1		4	38	1		9	38	0.03614
GO:0048016	inositol phosphate-mediated signaling	14	38	1		18	38	1		4	38	1		9	38	0.03614
GO:0090630	activation of GTPase activity	11	38	1		10	38	1		3	38	1		9	38	0.03614
GO:0031649	heat generation	8	11	1		5	11	1		3	11	1		4	11	0.03615
GO:0051770	positive regulation of nitric-oxide synthase biosynthetic process	7	11	1		7	11	1		3	11	1		4	11	0.03615
GO:1904948	midbrain dopaminergic neuron differentiation	7	11	1		2	11	1		1	11	1		4	11	0.03615
GO:0009635	response to herbicide	6	11	1		2	11	1		6	11	1		4	11	0.03615
GO:0032303	regulation of icosanoid secretion	6	11	1		4	11	1		3	11	1		4	11	0.03615
GO:0034310	primary alcohol catabolic process	6	11	1		5	11	1		4	11	1		4	11	0.03615
GO:0042033	chemokine biosynthetic process	6	11	1		4	11	1		3	11	1		4	11	0.03615
GO:0050755	chemokine metabolic process	6	11	1		4	11	1		3	11	1		4	11	0.03615
GO:0150078	positive regulation of neuroinflammatory response	6	11	1		5	11	1		2	11	1		4	11	0.03615
GO:1901722	regulation of cell proliferation involved in kidney development	6	11	1		3	11	1		5	11	1		4	11	0.03615
GO:1905666	regulation of protein localization to endosome	6	11	1		4	11	1		1	11	1		4	11	0.03615
GO:1903861	positive regulation of dendrite extension	5	11	1		5	11	1		1	11	1		4	11	0.03615
GO:0050482	arachidonic acid secretion	4	11	1		2	11	1		3	11	1		4	11	0.03615
GO:0060628	regulation of ER to Golgi vesicle-mediated transport	4	11	1		1	11	1		1	11	1		4	11	0.03615
GO:1903963	arachidonate transport	4	11	1		2	11	1		3	11	1		4	11	0.03615
GO:1904996	positive regulation of leukocyte adhesion to vascular endothelial cell	4	11	1		5	11	1		3	11	1		4	11	0.03615
GO:0002566	somatic diversification of immune receptors via somatic mutation	3	11	1		4	11	1		2	11	1		4	11	0.03615
GO:0050901	leukocyte tethering or rolling	3	11	1		2	11	1		2	11	1		4	11	0.03615
GO:0050729	positive regulation of inflammatory response	44	88	1		33	88	1		16	88	1		17	88	0.03616
GO:2000177	regulation of neural precursor cell proliferation	25	50	1		14	50	1		8	50	1		11	50	0.0362
GO:1903670	regulation of sprouting angiogenesis	22	50	1		19	50	1		13	50	1		11	50	0.0362
GO:0048589	developmental growth	152	406	1		102	406	1		51	406	1		62	406	0.03624
GO:0048858	cell projection morphogenesis	130	384	1		99	384	1		30	384	1		59	384	0.03628
GO:0002285	lymphocyte activation involved in immune response	41	108	1		31	108	1		16	108	1		20	108	0.03687
GO:0060541	respiratory system development	50	135	1		46	135	1		10	135	1		24	135	0.03703
GO:0002573	myeloid leukocyte differentiation	49	135	1		41	135	1		21	135	1		24	135	0.03703
GO:0032660	regulation of interleukin-17 production	10	16	1		9	16	1		4	16	1		5	16	0.03724
GO:0048566	embryonic digestive tract development	8	16	1		5	16	1		5	16	1		5	16	0.03724
GO:0051043	regulation of membrane protein ectodomain proteolysis	7	16	1		5	16	1		2	16	1		5	16	0.03724
GO:0070050	neuron cellular homeostasis	7	16	1		7	16	1		5	16	1		5	16	0.03724
GO:0072273	metanephric nephron morphogenesis	7	16	1		4	16	1		4	16	1		5	16	0.03724
GO:0032373	positive regulation of sterol transport	6	16	1		2	16	1		2	16	1		5	16	0.03724
GO:0032376	positive regulation of cholesterol transport	6	16	1		2	16	1		2	16	1		5	16	0.03724
GO:0043552	positive regulation of phosphatidylinositol 3-kinase activity	5	16	1		9	16	1		4	16	1		5	16	0.03724
GO:0045214	sarcomere organization	5	16	1		3	16	1		3	16	1		5	16	0.03724
GO:0071498	cellular response to fluid shear stress	5	16	1		7	16	1		2	16	1		5	16	0.03724
GO:0048730	epidermis morphogenesis	4	16	1		4	16	1		3	16	1		5	16	0.03724
GO:0043368	positive T cell selection	3	16	1		4	16	1		3	16	1		5	16	0.03724
GO:0003006	developmental process involved in reproduction	162	414	1		113	413	1		58	414	1		63	414	0.03725
GO:0040008	regulation of growth	163	444	1		119	444	1		44	444	1		67	444	0.03798
GO:0031175	neuron projection development	188	601	1		150	601	1		54	601	1		88	601	0.03837
GO:1904950	negative regulation of establishment of protein localization	51	122	1		48	122	1		13	122	1		22	122	0.0387
GO:0032609	interferon-gamma production	35	63	1		25	63	1		10	63	1		13	63	0.03889
GO:1903747	regulation of establishment of protein localization to mitochondrion	26	63	1		14	63	1		8	63	1		13	63	0.03889
GO:0060840	artery development	22	63	1		17	63	1		7	63	1		13	63	0.03889
GO:0106106	cold-induced thermogenesis	42	102	1		20	102	1		12	102	1		19	102	0.03905
GO:0120161	regulation of cold-induced thermogenesis	42	102	1		20	102	1		12	102	1		19	102	0.03905
GO:0001837	epithelial to mesenchymal transition	38	102	1		31	102	1		16	102	1		19	102	0.03905
GO:0051222	positive regulation of protein transport	111	291	1		87	291	1		29	291	1		46	291	0.03925
GO:0010574	regulation of vascular endothelial growth factor production	15	27	1		10	27	1		8	27	1		7	27	0.03937
GO:0001844	protein insertion into mitochondrial membrane involved in apoptotic signaling pathway	14	27	1		7	27	1		5	27	1		7	27	0.03937
GO:0007528	neuromuscular junction development	12	27	1		8	27	1		2	27	1		7	27	0.03937
GO:2000179	positive regulation of neural precursor cell proliferation	12	27	1		8	27	1		4	27	1		7	27	0.03937
GO:0042743	hydrogen peroxide metabolic process	11	27	1		11	27	1		5	27	1		7	27	0.03937
GO:0035315	hair cell differentiation	7	27	1		9	27	1		3	27	1		7	27	0.03937
GO:0051881	regulation of mitochondrial membrane potential	26	57	1		15	57	1		5	57	1		12	57	0.04019
GO:0016049	cell growth	106	328	1		88	328	1		32	328	1		51	328	0.04066
GO:0000904	cell morphogenesis involved in differentiation	140	431	1		113	431	1		40	431	1		65	431	0.0409
GO:0046136	positive regulation of vitamin metabolic process	3	3	1		2	3	1		1	3	1		2	3	0.04115
GO:0060753	regulation of mast cell chemotaxis	3	3	1		1	3	1		1	3	1		2	3	0.04115
GO:0097267	omega-hydroxylase P450 pathway	3	3	1		3	3	1		2	3	1		2	3	0.04115
GO:0001714	endodermal cell fate specification	2	3	1		2	3	1		1	3	1		2	3	0.04115
GO:0002414	immunoglobulin transcytosis in epithelial cells	2	3	1		2	3	1		1	3	1		2	3	0.04115
GO:0002430	complement receptor mediated signaling pathway	2	3	1		2	3	1		2	3	1		2	3	0.04115
GO:0002678	positive regulation of chronic inflammatory response	2	3	1		3	3	1		1	3	1		2	3	0.04115
GO:0003207	cardiac chamber formation	2	3	1		1	3	1		1	3	1		2	3	0.04115
GO:0003307	regulation of Wnt signaling pathway involved in heart development	2	3	1		3	3	1		1	3	1		2	3	0.04115
GO:0006931	substrate-dependent cell migration, cell attachment to substrate	2	3	1		1	3	1		1	3	1		2	3	0.04115
GO:0010751	negative regulation of nitric oxide mediated signal transduction	2	3	1		1	3	1		2	3	1		2	3	0.04115
GO:0014719	skeletal muscle satellite cell activation	2	3	1		2	3	1		1	3	1		2	3	0.04115
GO:0019755	one-carbon compound transport	2	3	1		1	3	1		3	3	1		2	3	0.04115
GO:0030167	proteoglycan catabolic process	2	3	1		1	3	1		1	3	1		2	3	0.04115
GO:0030200	heparan sulfate proteoglycan catabolic process	2	3	1		1	3	1		1	3	1		2	3	0.04115
GO:0035633	maintenance of permeability of blood-brain barrier	2	3	1		2	3	1		2	3	1		2	3	0.04115
GO:0035701	hematopoietic stem cell migration	2	3	1		1	3	1		1	3	1		2	3	0.04115
GO:0043654	recognition of apoptotic cell	2	3	1		1	3	1		1	3	1		2	3	0.04115
GO:0044752	response to human chorionic gonadotropin	2	3	1		2	3	1		1	3	1		2	3	0.04115
GO:0046541	saliva secretion	2	3	1		1	3	1		1	3	1		2	3	0.04115
GO:0046813	receptor-mediated virion attachment to host cell	2	3	1		2	3	1		1	3	1		2	3	0.04115
GO:1902714	negative regulation of interferon-gamma secretion	2	3	1		1	3	1		2	3	1		2	3	0.04115
GO:1903976	negative regulation of glial cell migration	2	3	1		1	3	1		1	3	1		2	3	0.04115
GO:1904761	negative regulation of myofibroblast differentiation	2	3	1		1	3	1		1	3	1		2	3	0.04115
GO:1904891	positive regulation of excitatory synapse assembly	2	3	1		1	3	1		1	3	1		2	3	0.04115
GO:1990523	bone regeneration	2	3	1		1	3	1		1	3	1		2	3	0.04115
GO:0010496	intercellular transport	1	3	1		1	3	1		2	3	1		2	3	0.04115
GO:0032345	negative regulation of aldosterone metabolic process	1	3	1		2	3	1		1	3	1		2	3	0.04115
GO:0032348	negative regulation of aldosterone biosynthetic process	1	3	1		2	3	1		1	3	1		2	3	0.04115
GO:0034354	'de novo' NAD biosynthetic process from tryptophan	1	3	1		1	3	1		1	3	1		2	3	0.04115
GO:0034627	'de novo' NAD biosynthetic process	1	3	1		1	3	1		1	3	1		2	3	0.04115
GO:0035787	cell migration involved in kidney development	1	3	1		1	3	1		1	3	1		2	3	0.04115
GO:0036146	cellular response to mycotoxin	1	3	1		2	3	1		2	3	1		2	3	0.04115
GO:0042335	cuticle development	1	3	1		2	3	1		1	3	1		2	3	0.04115
GO:0061209	cell proliferation involved in mesonephros development	1	3	1		1	3	1		2	3	1		2	3	0.04115
GO:1990349	gap junction-mediated intercellular transport	1	3	1		1	3	1		2	3	1		2	3	0.04115
GO:2000065	negative regulation of cortisol biosynthetic process	1	3	1		2	3	1		1	3	1		2	3	0.04115
GO:0046209	nitric oxide metabolic process	23	51	1		17	51	1		7	51	1		11	51	0.04125
GO:0061180	mammary gland epithelium development	20	51	1		15	51	1		7	51	1		11	51	0.04125
GO:0043113	receptor clustering	15	33	1		9	33	1		3	33	1		8	33	0.04137
GO:0060412	ventricular septum morphogenesis	13	33	1		11	33	1		2	33	1		8	33	0.04137
GO:0015918	sterol transport	28	70	1		21	70	1		5	70	1		14	70	0.04174
GO:0045834	positive regulation of lipid metabolic process	28	83	1		27	83	1		16	83	1		16	83	0.04196
GO:0045453	bone resorption	17	39	1		16	39	1		8	39	1		9	39	0.04208
GO:0051899	membrane depolarization	15	39	1		12	39	1		7	39	1		9	39	0.04208
GO:0035914	skeletal muscle cell differentiation	14	39	1		7	39	1		5	39	1		9	39	0.04208
GO:2000401	regulation of lymphocyte migration	12	39	1		8	39	1		8	39	1		9	39	0.04208
GO:0090087	regulation of peptide transport	187	484	1		150	484	1		46	484	1		72	484	0.04255
GO:0031667	response to nutrient levels	125	329	1		93	329	1		44	329	1		51	329	0.04262
GO:0002446	neutrophil mediated immunity	133	373	1		104	373	1		36	373	1		57	373	0.04271
GO:0006793	phosphorus metabolic process	824	2318	1		606	2318	1		224	2318	1		308	2318	0.04281
GO:1901724	positive regulation of cell proliferation involved in kidney development	5	7	1		3	7	1		4	7	1		3	7	0.04363
GO:0001821	histamine secretion	4	7	1		5	7	1		3	7	1		3	7	0.04363
GO:0002396	MHC protein complex assembly	4	7	1		2	7	1		1	7	1		3	7	0.04363
GO:0006568	tryptophan metabolic process	4	7	1		3	7	1		2	7	1		3	7	0.04363
GO:0006586	indolalkylamine metabolic process	4	7	1		3	7	1		2	7	1		3	7	0.04363
GO:0007501	mesodermal cell fate specification	4	7	1		1	7	1		1	7	1		3	7	0.04363
GO:0031652	positive regulation of heat generation	4	7	1		4	7	1		2	7	1		3	7	0.04363
GO:0032308	positive regulation of prostaglandin secretion	4	7	1		4	7	1		2	7	1		3	7	0.04363
GO:0032604	granulocyte macrophage colony-stimulating factor production	4	7	1		3	7	1		3	7	1		3	7	0.04363
GO:0032645	regulation of granulocyte macrophage colony-stimulating factor production	4	7	1		3	7	1		3	7	1		3	7	0.04363
GO:0032725	positive regulation of granulocyte macrophage colony-stimulating factor production	4	7	1		3	7	1		3	7	1		3	7	0.04363
GO:0038007	netrin-activated signaling pathway	4	7	1		2	7	1		1	7	1		3	7	0.04363
GO:0051953	negative regulation of amine transport	4	7	1		2	7	1		3	7	1		3	7	0.04363
GO:0060137	maternal process involved in parturition	4	7	1		3	6	1		3	7	1		3	7	0.04363
GO:0072173	metanephric tubule morphogenesis	4	7	1		1	7	1		2	7	1		3	7	0.04363
GO:0090713	immunological memory process	4	7	1		2	7	1		1	7	1		3	7	0.04363
GO:0006268	DNA unwinding involved in DNA replication	3	7	1		1	7	1		4	7	1		3	7	0.04363
GO:0055083	monovalent inorganic anion homeostasis	3	7	1		3	7	1		2	7	1		3	7	0.04363
GO:0072683	T cell extravasation	3	7	1		2	7	1		2	7	1		3	7	0.04363
GO:2000343	positive regulation of chemokine (C-X-C motif) ligand 2 production	3	7	1		1	7	1		1	7	1		3	7	0.04363
GO:0002295	T-helper cell lineage commitment	2	7	1		3	7	1		2	7	1		3	7	0.04363
GO:0031915	positive regulation of synaptic plasticity	2	7	1		2	7	1		3	7	1		3	7	0.04363
GO:0032353	negative regulation of hormone biosynthetic process	2	7	1		4	7	1		2	7	1		3	7	0.04363
GO:0043373	CD4-positive, alpha-beta T cell lineage commitment	2	7	1		3	7	1		2	7	1		3	7	0.04363
GO:0044793	negative regulation by host of viral process	1	7	1		1	7	1		1	7	1		3	7	0.04363
GO:0090280	positive regulation of calcium ion import	1	7	1		2	7	1		4	7	1		3	7	0.04363
GO:1905820	positive regulation of chromosome separation	1	7	1		3	7	1		2	7	1		3	7	0.04363
GO:0008361	regulation of cell size	34	110	1		27	110	1		13	110	1		20	110	0.04369
GO:0051384	response to glucocorticoid	32	90	1		29	90	1		18	90	1		17	90	0.04371
GO:0002460	adaptive immune response based on somatic recombination of immune receptors built from immunoglobulin superfamily domains	63	151	1		51	151	1		18	151	1		26	151	0.04375
GO:1900745	positive regulation of p38MAPK cascade	15	22	1		9	22	1		4	22	1		6	22	0.04381
GO:0006929	substrate-dependent cell migration	10	22	1		8	22	1		3	22	1		6	22	0.04381
GO:0006536	glutamate metabolic process	9	22	1		5	22	1		4	22	1		6	22	0.04381
GO:0060317	cardiac epithelial to mesenchymal transition	9	22	1		8	22	1		4	22	1		6	22	0.04381
GO:0042491	inner ear auditory receptor cell differentiation	6	22	1		9	22	1		2	22	1		6	22	0.04381
GO:0120039	plasma membrane bounded cell projection morphogenesis	129	381	1		98	381	1		29	381	1		58	381	0.04392
GO:0010628	positive regulation of gene expression	447	1289	1		347	1289	1		144	1289	1		177	1289	0.04452
GO:0080134	regulation of response to stress	417	1072	1		314	1072	1		103	1072	1		149	1072	0.04475
GO:0043299	leukocyte degranulation	138	389	1		110	389	1		38	389	1		59	389	0.04511
GO:0001838	embryonic epithelial tube formation	34	97	1		26	97	1		10	97	1		18	97	0.04518
GO:0009891	positive regulation of biosynthetic process	462	1313	1		344	1313	1		142	1313	1		180	1313	0.0452
GO:0032602	chemokine production	25	58	1		18	58	1		10	58	1		12	58	0.04526
GO:0001656	metanephros development	18	58	1		11	58	1		11	58	1		12	58	0.04526
GO:0007010	cytoskeleton organization	272	842	1		205	842	1		95	842	1		119	842	0.04585
GO:0050777	negative regulation of immune response	34	84	1		34	84	1		11	84	1		16	84	0.04619
GO:0003231	cardiac ventricle development	30	84	1		22	84	1		4	84	1		16	84	0.04619
GO:0046328	regulation of JNK cascade	55	138	1		44	138	1		6	138	1		24	138	0.04632
GO:1903409	reactive oxygen species biosynthetic process	30	71	1		27	71	1		8	71	1		14	71	0.04638
GO:0032943	mononuclear cell proliferation	64	145	1		45	145	1		20	145	1		25	145	0.04665
GO:1903749	positive regulation of establishment of protein localization to mitochondrion	19	52	1		8	52	1		8	52	1		11	52	0.04676
GO:0003002	regionalization	59	180	1		41	180	1		22	180	1		30	180	0.04701
GO:0070661	leukocyte proliferation	72	159	1		52	159	1		22	159	1		27	159	0.04702
GO:0010573	vascular endothelial growth factor production	15	28	1		10	28	1		8	28	1		7	28	0.04716
GO:0051204	protein insertion into mitochondrial membrane	15	28	1		7	28	1		5	28	1		7	28	0.04716
GO:2000649	regulation of sodium ion transmembrane transporter activity	12	28	1		8	28	1		6	28	1		7	28	0.04716
GO:0071542	dopaminergic neuron differentiation	9	17	1		4	17	1		1	17	1		5	17	0.04761
GO:0097484	dendrite extension	8	17	1		6	17	1		2	17	1		5	17	0.04761
GO:0006700	C21-steroid hormone biosynthetic process	6	17	1		7	17	1		5	17	1		5	17	0.04761
GO:0009110	vitamin biosynthetic process	6	17	1		5	17	1		5	17	1		5	17	0.04761
GO:0042537	benzene-containing compound metabolic process	6	17	1		5	17	1		6	17	1		5	17	0.04761
GO:0016339	calcium-dependent cell-cell adhesion via plasma membrane cell adhesion molecules	5	17	1		3	17	1		5	17	1		5	17	0.04761
GO:0060740	prostate gland epithelium morphogenesis	5	17	1		3	17	1		2	17	1		5	17	0.04761
GO:0006884	cell volume homeostasis	4	17	1		4	17	1		1	17	1		5	17	0.04761
GO:0034204	lipid translocation	4	17	1		4	17	1		1	17	1		5	17	0.04761
GO:0045332	phospholipid translocation	4	17	1		4	17	1		1	17	1		5	17	0.04761
GO:0045923	positive regulation of fatty acid metabolic process	3	17	1		4	17	1		5	17	1		5	17	0.04761
GO:1904888	cranial skeletal system development	16	46	1		8	46	1		5	46	1		10	46	0.04795
GO:0010594	regulation of endothelial cell migration	52	118	1		40	118	1		23	118	1		21	118	0.04823
GO:0150076	neuroinflammatory response	21	34	1		15	34	1		7	34	1		8	34	0.04852
GO:0046888	negative regulation of hormone secretion	14	34	1		14	34	1		5	34	1		8	34	0.04852
GO:0007631	feeding behavior	13	34	1		5	34	1		5	34	1		8	34	0.04852
GO:0003229	ventricular cardiac muscle tissue development	11	34	1		12	34	1		2	34	1		8	34	0.04852
GO:0002720	positive regulation of cytokine production involved in immune response	22	40	1		15	40	1		7	40	1		9	40	0.04863
GO:0003073	regulation of systemic arterial blood pressure	17	40	1		14	40	1		3	40	1		9	40	0.04863
GO:0050926	regulation of positive chemotaxis	10	12	1		7	12	1		5	12	1		4	12	0.04911
GO:0050927	positive regulation of positive chemotaxis	10	12	1		7	12	1		5	12	1		4	12	0.04911
GO:0061213	positive regulation of mesonephros development	8	12	1		3	12	1		2	12	1		4	12	0.04911
GO:0002544	chronic inflammatory response	7	12	1		7	12	1		3	12	1		4	12	0.04911
GO:0010759	positive regulation of macrophage chemotaxis	7	12	1		5	12	1		4	12	1		4	12	0.04911
GO:0010829	negative regulation of glucose transmembrane transport	7	12	1		2	12	1		1	12	1		4	12	0.04911
GO:1903859	regulation of dendrite extension	6	12	1		6	12	1		1	12	1		4	12	0.04911
GO:0048711	positive regulation of astrocyte differentiation	5	12	1		4	12	1		2	12	1		4	12	0.04911
GO:0051044	positive regulation of membrane protein ectodomain proteolysis	5	12	1		4	12	1		2	12	1		4	12	0.04911
GO:0060231	mesenchymal to epithelial transition	5	12	1		3	12	1		4	12	1		4	12	0.04911
GO:0070633	transepithelial transport	5	12	1		4	12	1		4	12	1		4	12	0.04911
GO:0010453	regulation of cell fate commitment	4	12	1		6	12	1		1	12	1		4	12	0.04911
GO:0030049	muscle filament sliding	4	12	1		2	12	1		2	12	1		4	12	0.04911
GO:0032331	negative regulation of chondrocyte differentiation	4	12	1		3	12	1		4	12	1		4	12	0.04911
GO:0033275	actin-myosin filament sliding	4	12	1		2	12	1		2	12	1		4	12	0.04911
GO:0034393	positive regulation of smooth muscle cell apoptotic process	4	12	1		3	12	1		2	12	1		4	12	0.04911
GO:0036150	phosphatidylserine acyl-chain remodeling	4	12	1		5	12	1		2	12	1		4	12	0.04911
GO:0046459	short-chain fatty acid metabolic process	4	12	1		4	12	1		3	12	1		4	12	0.04911
GO:0050774	negative regulation of dendrite morphogenesis	4	12	1		3	12	1		3	12	1		4	12	0.04911
GO:0001779	natural killer cell differentiation	3	12	1		4	12	1		1	12	1		4	12	0.04911
GO:0036295	cellular response to increased oxygen levels	3	12	1		2	12	1		1	12	1		4	12	0.04911
GO:0051988	regulation of attachment of spindle microtubules to kinetochore	3	12	1		1	12	1		3	12	1		4	12	0.04911
GO:0045061	thymic T cell selection	2	12	1		3	12	1		2	12	1		4	12	0.04911
GO:0050855	regulation of B cell receptor signaling pathway	2	12	1		2	12	1		4	12	1		4	12	0.04911
GO:0050996	positive regulation of lipid catabolic process	2	12	1		4	12	1		2	12	1		4	12	0.04911
GO:1904393	regulation of skeletal muscle acetylcholine-gated channel clustering	3	5	1		1	5	1		NA	NA	NA		4	5	0.001
GO:0097252	oligodendrocyte apoptotic process	3	4	1		2	4	1		NA	NA	NA		3	4	0.00662
GO:0031645	negative regulation of neurological system process	4	11	1		3	11	1		NA	NA	NA		5	11	0.00662
GO:0061502	early endosome to recycling endosome transport	1	4	1		2	4	1		NA	NA	NA		3	4	0.00662
GO:0061635	regulation of protein complex stability	3	8	1		3	8	1		NA	NA	NA		4	8	0.01035
GO:0031642	negative regulation of myelination	2	8	1		3	8	1		NA	NA	NA		4	8	0.01035
GO:0070417	cellular response to cold	2	8	1		1	8	1		NA	NA	NA		4	8	0.01035
GO:1900141	regulation of oligodendrocyte apoptotic process	2	2	1		2	2	1		NA	NA	NA		2	2	0.01493
GO:0033078	extrathymic T cell differentiation	1	2	1		1	2	1		NA	NA	NA		2	2	0.01493
GO:0045994	positive regulation of translational initiation by iron	1	2	1		1	2	1		NA	NA	NA		2	2	0.01493
GO:0060529	squamous basal epithelial stem cell differentiation involved in prostate gland acinus development	1	2	1		1	2	1		NA	NA	NA		2	2	0.01493
GO:0080184	response to phenylpropanoid	1	2	1		2	2	1		NA	NA	NA		2	2	0.01493
GO:2000381	negative regulation of mesoderm development	1	2	1		1	2	1		NA	NA	NA		2	2	0.01493
GO:0048702	embryonic neurocranium morphogenesis	1	5	1		1	5	1		NA	NA	NA		3	5	0.01505
GO:1900019	regulation of protein kinase C activity	1	5	1		3	5	1		NA	NA	NA		3	5	0.01505
GO:1900020	positive regulation of protein kinase C activity	1	5	1		3	5	1		NA	NA	NA		3	5	0.01505
GO:1904396	regulation of neuromuscular junction development	4	9	1		2	9	1		NA	NA	NA		4	9	0.01685
GO:0071340	skeletal muscle acetylcholine-gated channel clustering	7	10	1		2	10	1		NA	NA	NA		4	10	0.02541
GO:1903909	regulation of receptor clustering	4	10	1		3	10	1		NA	NA	NA		4	10	0.02541
GO:1904338	regulation of dopaminergic neuron differentiation	2	6	1		2	6	1		NA	NA	NA		3	6	0.02739
GO:0060501	positive regulation of epithelial cell proliferation involved in lung morphogenesis	3	3	1		3	3	1		NA	NA	NA		2	3	0.04115
GO:1903984	positive regulation of TRAIL-activated apoptotic signaling pathway	3	3	1		3	3	1		NA	NA	NA		2	3	0.04115
GO:0032379	positive regulation of intracellular lipid transport	2	3	1		1	3	1		NA	NA	NA		2	3	0.04115
GO:0032382	positive regulation of intracellular sterol transport	2	3	1		1	3	1		NA	NA	NA		2	3	0.04115
GO:0032385	positive regulation of intracellular cholesterol transport	2	3	1		1	3	1		NA	NA	NA		2	3	0.04115
GO:0036135	Schwann cell migration	2	3	1		1	3	1		NA	NA	NA		2	3	0.04115
GO:0048289	isotype switching to IgE isotypes	2	3	1		1	3	1		NA	NA	NA		2	3	0.04115
GO:0048293	regulation of isotype switching to IgE isotypes	2	3	1		1	3	1		NA	NA	NA		2	3	0.04115
GO:1900147	regulation of Schwann cell migration	2	3	1		1	3	1		NA	NA	NA		2	3	0.04115
GO:1904340	positive regulation of dopaminergic neuron differentiation	2	3	1		1	3	1		NA	NA	NA		2	3	0.04115
GO:1904958	positive regulation of midbrain dopaminergic neuron differentiation	2	3	1		1	3	1		NA	NA	NA		2	3	0.04115
GO:1905600	regulation of receptor-mediated endocytosis involved in cholesterol transport	2	3	1		1	3	1		NA	NA	NA		2	3	0.04115
GO:0006447	regulation of translational initiation by iron	1	3	1		1	3	1		NA	NA	NA		2	3	0.04115
GO:0021516	dorsal spinal cord development	1	3	1		1	3	1		NA	NA	NA		2	3	0.04115
GO:0060448	dichotomous subdivision of terminal units involved in lung branching	1	3	1		1	3	1		NA	NA	NA		2	3	0.04115
GO:0036462	TRAIL-activated apoptotic signaling pathway	6	7	1		5	7	1		NA	NA	NA		3	7	0.04363
GO:0001840	neural plate development	4	7	1		1	7	1		NA	NA	NA		3	7	0.04363
GO:0032823	regulation of natural killer cell differentiation	3	7	1		2	7	1		NA	NA	NA		3	7	0.04363
GO:0001967	suckling behavior	1	7	1		1	7	1		NA	NA	NA		3	7	0.04363
GO:0060525	prostate glandular acinus development	1	7	1		1	7	1		NA	NA	NA		3	7	0.04363
GO:0060742	epithelial cell differentiation involved in prostate gland development	1	7	1		1	7	1		NA	NA	NA		3	7	0.04363
GO:0003284	septum primum development	2	4	1		NA	NA	NA		2	4	1		3	4	0.00662
GO:0003289	atrial septum primum morphogenesis	2	4	1		NA	NA	NA		2	4	1		3	4	0.00662
GO:0045919	positive regulation of cytolysis	1	4	1		NA	NA	NA		2	4	1		3	4	0.00662
GO:0006751	glutathione catabolic process	1	2	1		NA	NA	NA		2	2	1		2	2	0.01493
GO:0019805	quinolinate biosynthetic process	1	2	1		NA	NA	NA		1	2	1		2	2	0.01493
GO:0033564	anterior/posterior axon guidance	1	2	1		NA	NA	NA		1	2	1		2	2	0.01493
GO:0043420	anthranilate metabolic process	1	2	1		NA	NA	NA		1	2	1		2	2	0.01493
GO:0060995	cell-cell signaling involved in kidney development	1	2	1		NA	NA	NA		1	2	1		2	2	0.01493
GO:0061289	Wnt signaling pathway involved in kidney development	1	2	1		NA	NA	NA		1	2	1		2	2	0.01493
GO:0061290	canonical Wnt signaling pathway involved in metanephric kidney development	1	2	1		NA	NA	NA		1	2	1		2	2	0.01493
GO:0072204	cell-cell signaling involved in metanephros development	1	2	1		NA	NA	NA		1	2	1		2	2	0.01493
GO:0098914	membrane repolarization during atrial cardiac muscle cell action potential	1	2	1		NA	NA	NA		1	2	1		2	2	0.01493
GO:0099624	atrial cardiac muscle cell membrane repolarization	1	2	1		NA	NA	NA		1	2	1		2	2	0.01493
GO:1900003	regulation of serine-type endopeptidase activity	1	2	1		NA	NA	NA		2	2	1		2	2	0.01493
GO:1900004	negative regulation of serine-type endopeptidase activity	1	2	1		NA	NA	NA		2	2	1		2	2	0.01493
GO:1902571	regulation of serine-type peptidase activity	1	2	1		NA	NA	NA		2	2	1		2	2	0.01493
GO:1902572	negative regulation of serine-type peptidase activity	1	2	1		NA	NA	NA		2	2	1		2	2	0.01493
GO:1904674	positive regulation of somatic stem cell population maintenance	1	2	1		NA	NA	NA		1	2	1		2	2	0.01493
GO:2000620	positive regulation of histone H4-K16 acetylation	1	2	1		NA	NA	NA		1	2	1		2	2	0.01493
GO:0051121	hepoxilin metabolic process	1	5	1		NA	NA	NA		3	5	1		3	5	0.01505
GO:0051122	hepoxilin biosynthetic process	1	5	1		NA	NA	NA		3	5	1		3	5	0.01505
GO:0018410	C-terminal protein amino acid modification	1	9	1		NA	NA	NA		2	9	1		4	9	0.01685
GO:0002320	lymphoid progenitor cell differentiation	3	14	1		NA	NA	NA		3	14	1		5	14	0.02099
GO:0090494	dopamine uptake	2	6	1		NA	NA	NA		1	6	1		3	6	0.02739
GO:0040016	embryonic cleavage	1	6	1		NA	NA	NA		1	6	1		3	6	0.02739
GO:0071455	cellular response to hyperoxia	1	6	1		NA	NA	NA		1	6	1		3	6	0.02739
GO:0044849	estrous cycle	5	11	1		NA	NA	NA		3	11	1		4	11	0.03615
GO:0009070	serine family amino acid biosynthetic process	2	11	1		NA	NA	NA		4	11	1		4	11	0.03615
GO:0006772	thiamine metabolic process	2	3	1		NA	NA	NA		1	3	1		2	3	0.04115
GO:0018101	protein citrullination	2	3	1		NA	NA	NA		2	3	1		2	3	0.04115
GO:0097577	sequestering of iron ion	2	3	1		NA	NA	NA		2	3	1		2	3	0.04115
GO:0045632	negative regulation of mechanoreceptor differentiation	1	3	1		NA	NA	NA		1	3	1		2	3	0.04115
GO:0070295	renal water absorption	1	3	1		NA	NA	NA		1	3	1		2	3	0.04115
GO:1901748	leukotriene D4 metabolic process	1	3	1		NA	NA	NA		2	3	1		2	3	0.04115
GO:1901750	leukotriene D4 biosynthetic process	1	3	1		NA	NA	NA		2	3	1		2	3	0.04115
GO:1901896	positive regulation of calcium-transporting ATPase activity	1	3	1		NA	NA	NA		1	3	1		2	3	0.04115
GO:1902897	regulation of postsynaptic density protein 95 clustering	1	3	1		NA	NA	NA		1	3	1		2	3	0.04115
GO:1905457	negative regulation of lymphoid progenitor cell differentiation	1	3	1		NA	NA	NA		1	3	1		2	3	0.04115
GO:1905563	negative regulation of vascular endothelial cell proliferation	1	3	1		NA	NA	NA		2	3	1		2	3	0.04115
GO:2000974	negative regulation of pro-B cell differentiation	1	3	1		NA	NA	NA		1	3	1		2	3	0.04115
GO:2000981	negative regulation of inner ear receptor cell differentiation	1	3	1		NA	NA	NA		1	3	1		2	3	0.04115
GO:0046602	regulation of mitotic centrosome separation	2	7	1		NA	NA	NA		2	7	1		3	7	0.04363
GO:0042219	cellular modified amino acid catabolic process	2	12	1		NA	NA	NA		2	12	1		4	12	0.04911
GO:0015787	UDP-glucuronic acid transmembrane transport	1	2	1		NA	NA	NA		NA	NA	NA		2	2	0.01493
GO:0015789	UDP-N-acetylgalactosamine transmembrane transport	1	2	1		NA	NA	NA		NA	NA	NA		2	2	0.01493
GO:1905581	positive regulation of low-density lipoprotein particle clearance	1	2	1		NA	NA	NA		NA	NA	NA		2	2	0.01493
GO:1905602	positive regulation of receptor-mediated endocytosis involved in cholesterol transport	1	2	1		NA	NA	NA		NA	NA	NA		2	2	0.01493
GO:2001013	epithelial cell proliferation involved in renal tubule morphogenesis	1	2	1		NA	NA	NA		NA	NA	NA		2	2	0.01493
GO:0014022	neural plate elongation	2	3	1		NA	NA	NA		NA	NA	NA		2	3	0.04115
GO:0022007	convergent extension involved in neural plate elongation	2	3	1		NA	NA	NA		NA	NA	NA		2	3	0.04115
GO:1904395	positive regulation of skeletal muscle acetylcholine-gated channel clustering	2	3	1		NA	NA	NA		NA	NA	NA		2	3	0.04115
GO:0006481	C-terminal protein methylation	1	3	1		NA	NA	NA		NA	NA	NA		2	3	0.04115

## Sheet: Column Descriptions
Column Name	Description
goId	gene ontology ID
goName	gene ontology term
countDE	number of differentially expressed genes within the GO term
countALL	number of genes expressed in the dataset also within the GO term
pv_bonferroni	Bonferroni adjusted p-value
