# Supplementary material for: Altered transcriptional and chromatin responses to rhinovirus in bronchial epithelial cells from adults with asthma
Source: Commun Biol. 2020 Nov 13;3:678. doi: 10.1038/s42003-020-01411-4 (PMC7666152; doi:10.1038/s42003-020-01411-4)
Supplement: Supplementary file 7 — Supplementary Data 4 [file 42003_2020_1411_MOESM7_ESM.csv]

Supplementary Data 4: RV-Response to Areas of Open Chromatin in Cases and Controls
	Response to RV in Controls			Response to RV in Cases
Peak	log2FC	FDR adj p-value		log2FC	FDR adj p-value
chr1 100001381 - 100001602	-0.151845093	0.913930303		-0.381188525	0.772956378
chr1 100009915 - 100010353	-1.790945554	0.269525794		0.937896621	0.648408989
chr1 100023487 - 100023962	0.414094132	0.864588978		0.974948516	0.561744365
chr1 100026097 - 100026296	0.310314374	0.709684906		0.041320535	0.972662819
chr1 100026359 - 100026595	0.189625416	0.900863478		0.140629818	0.905306852
chr1 10002977 - 10003666	1.259623822	0.595601567		-1.842356048	0.425087343
chr1 100045861 - 100046551	-1.124733558	0.741550852		2.336346723	0.473694538
chr1 100056356 - 100056828	-0.727845746	0.770087008		0.394250834	0.854730819
chr1 10005834 - 10006033	0.25518211	0.800987871		-0.428010459	0.629863357
chr1 100065194 - 100065548	-0.221862754	0.908644136		1.132858375	0.229446331
chr1 10008222 - 10008488	0.209967893	0.831649742		-0.459304347	0.51768475
chr1 100086778 - 100087660	-3.394595908	0.327141331		2.068115213	0.598459752
chr1 10010429 - 10010693	-0.656915047	0.666736553		-0.100232706	0.944203601
chr1 100110791 - 100112164	-0.917128375	0.819870301		2.300386087	0.470276549
chr1 100113705 - 100114013	-0.389288873	0.828157195		0.934546244	0.498714575
chr1 100116337 - 100116626	-0.977409077	0.438776124		0.127863772	0.937191392
chr1 100122771 - 100123896	2.297175755	0.551096444		1.122571344	0.832356117
chr1 100125249 - 100125810	-0.211401516	0.966787051		0.390770564	0.918003848
chr1 100126161 - 100126368	0.086411696	0.96163975		-0.045377089	0.978442218
chr1 100145923 - 100146153	0.007875564	0.997171951		0.831933901	0.392400266
chr1 100147792 - 100148417	-1.720456251	0.519643519		1.037091796	0.658994229
chr1 100151145 - 100151615	0.219216318	0.920940304		-0.285701414	0.891100655
chr1 100170205 - 100170508	-0.205901343	0.913370616		-0.103987597	0.940545657
chr1 100194424 - 100194788	-0.217825014	0.885045811		0.32244562	0.865687753
chr1 100202665 - 100202864	-0.259106753	0.856588392		-0.661355525	0.306373413
chr1 10020870 - 10021453	0.259421748	0.912734023		-1.464073681	0.213583937
chr1 100222228 - 100222599	-1.082506119	0.40225813		0.941305852	0.507850426
chr1 100231863 - 100232359	-0.494775765	0.780474708		0.726253343	0.669149774
chr1 100252307 - 100252568	-0.570550878	0.503419398		-0.961143902	0.294436696
chr1 100265995 - 100266583	-0.299398914	0.912305445		-0.140542775	0.941267884
chr1 100274242 - 100274670	-0.792444272	0.585625162		-0.299284149	0.818384436
chr1 100279782 - 100280351	-1.565548526	0.270211716		0.252182397	0.900542552
chr1 100301699 - 100302278	-0.862930323	0.551325845		1.352684973	0.392290661
chr1 100315085 - 100316296	-0.278881622	0.965315339		3.439931684	0.228783776
chr1 1004111 - 1005018	4.546947589	0.012026089		1.975282705	0.437520828
chr1 100435045 - 100436307	4.007707983	0.033757084		1.069929468	0.744056199
chr1 100460019 - 100460401	-0.235074066	0.895791763		0.587366258	0.741337767
chr1 10048 - 10613	-0.012752612	0.998481976		-0.58124594	0.835834416
chr1 100502453 - 100502732	0.901256686	0.477964104		0.146780806	0.930356653
chr1 100503237 - 100504585	6.055686682	0.023558721		3.987621252	0.211815913
chr1 100517514 - 100517725	-0.576876684	0.546063881		0.148314921	0.909314685
chr1 10057060 - 10058122	0.654824419	0.878932645		-4.002211311	0.087675425
chr1 100598018 - 100599051	0.212198744	0.969741404		1.213354311	0.737597397
chr1 100699158 - 100699371	-0.825551178	0.212726298		-0.016237915	0.990784077
chr1 100700048 - 100700247	-0.340522875	0.736082617		0.918978838	0.290213437
chr1 100714703 - 100715834	-0.239079277	0.971174163		2.589209593	0.476768099
chr1 100731170 - 100731447	0.005763278	0.997339086		-0.27356045	0.810885774
chr1 100731469 - 100732425	0.511835464	0.907840057		1.303161373	0.595652709
chr1 100778963 - 100779165	0.230489422	0.841256582		0.20524776	0.816608797
chr1 100781050 - 100781268	0.289869224	0.809466789		-0.703792838	0.471332198
chr1 100816759 - 100818905	4.956162107	0.337791214		7.947341121	0.251672741
chr1 100820535 - 100820847	-0.201461179	0.933228232		0.004549371	0.99822099
chr1 100880312 - 100880634	0.306839057	0.778272317		-0.579048283	0.648643269
chr1 100889494 - 100889799	-0.375347091	0.777440244		-0.738814644	0.314653586
chr1 1009131 - 1009707	0.052138189	0.989759797		-2.611485318	0.181758197
chr1 100918238 - 100918483	-0.873293102	0.300763971		-0.502928762	0.590436906
chr1 100925125 - 100925407	0.496901652	0.617200461		1.09606776	0.371499897
chr1 10092570 - 10093871	8.274085354	0.001413346		4.699423513	0.085865818
chr1 100929156 - 100929612	0.223610816	0.891339653		-0.148303514	0.940927976
chr1 100929746 - 100929992	-0.084692374	0.950131346		-0.512394422	0.595189792
chr1 100950709 - 100950962	-0.136621739	0.890016581		-0.417403827	0.629110376
chr1 100967665 - 100968312	-2.135004935	0.1869323		0.677750185	0.823802013
chr1 101004424 - 101005793	2.865929324	0.189253887		-1.947303873	0.481330773
chr1 101022815 - 101023089	0.115338677	0.95590595		-0.309028804	0.787919237
chr1 101052619 - 101052844	-0.276089151	0.741090805		-0.081930229	0.934782243
chr1 101062612 - 101063178	-0.560906758	0.772243098		-0.581939984	0.742806035
chr1 101076680 - 101076879	-0.262414327	0.816661551		0.252029086	0.832356117
chr1 101087588 - 101088237	-1.028982551	0.724292418		1.072058379	0.630279222
chr1 101088661 - 101089174	0.159195436	0.944085811		0.821255104	0.521409835
chr1 101092985 - 101093184	0.029635044	0.987123368		0.243286011	0.848452376
chr1 101096599 - 101096832	0.259604866	0.86064069		0.191956335	0.828951017
chr1 101112811 - 101113410	-0.218894765	0.940194565		-0.172464858	0.915539565
chr1 101157782 - 101158043	-0.103434434	0.938384372		-0.680945183	0.344244627
chr1 101160564 - 101160763	-0.111423945	0.938895243		-0.669348749	0.381113014
chr1 101233028 - 101233227	0.345688934	0.764971177		0.451924227	0.626546668
chr1 10123965 - 10124341	-1.094918726	0.310275601		-0.793590534	0.496339083
chr1 101241076 - 101241275	-0.296640296	0.729885121		-0.838792868	0.379393548
chr1 101276003 - 101276230	0.234054491	0.882932325		-1.076466049	0.201020678
chr1 10128837 - 10129102	-0.856816468	0.369323554		-0.420589961	0.634716824
chr1 101301345 - 101301731	-0.356364897	0.853148157		0.742868521	0.512596786
chr1 101325990 - 101326228	-0.02808255	0.986547071		-0.893594822	0.383799106
chr1 10134208 - 10134411	0.275928723	0.825133817		-0.208439741	0.763448197
chr1 10134477 - 10134757	-0.433354939	0.803614362		-1.548999615	0.078730823
chr1 101349543 - 101350099	-1.036679719	0.321983807		0.509729972	0.793472591
chr1 101360204 - 101362571	5.939245469	0.494073211		5.847557707	0.449195261
chr1 101392823 - 101393053	-0.348500922	0.791426376		-0.005768262	0.996564865
chr1 101414458 - 101414675	-0.660635528	0.452303873		0.057409507	0.965921001
chr1 101415013 - 101415698	0.238307023	0.948645059		1.081885875	0.712766973
chr1 101418646 - 101418845	0.52401601	0.503141112		-0.024356573	0.98518709
chr1 101448391 - 101448659	-0.759747485	0.343570443		-0.152274366	0.893776665
chr1 101455381 - 101455580	-0.662463083	0.345732223		-0.106482555	0.905702349
chr1 101468197 - 101468552	-0.185763025	0.913930303		1.373599224	0.29413731
chr1 101469644 - 101469976	-1.257382305	0.291851039		-0.32904772	0.849144466
chr1 1014880 - 1015415	-0.356508318	0.884950052		0.57351609	0.800988753
chr1 101490747 - 101492010	2.448362388	0.291434479		2.801487264	0.310802674
chr1 101541533 - 101541820	-0.244623975	0.844118908		-0.091708039	0.952521057
chr1 101561145 - 101561429	0.355432079	0.784964066		-0.55251438	0.538438442
chr1 101590211 - 101590559	-0.816155856	0.433102785		-0.54403312	0.611145727
chr1 101610415 - 101610614	-0.165501192	0.84239271		-0.185841324	0.835939758
chr1 101616272 - 101616612	0.23512382	0.907791353		1.500746739	0.198668429
chr1 101623900 - 101624099	-0.146005226	0.891243332		-0.680050141	0.333857861
chr1 101659328 - 101659781	0.9994682	0.463152859		-0.215649809	0.878351855
chr1 10166347 - 10166718	-0.201035347	0.918254821		-0.565011634	0.634671518
chr1 101666077 - 101666448	-0.664419291	0.703925588		-0.335746866	0.83731281
chr1 10168225 - 10168646	-1.80309365	0.051870165		-0.482875218	0.725340853
chr1 101701253 - 101701557	-0.099747205	0.958731307		-0.110128086	0.929640722
chr1 101701559 - 101702173	-0.508121266	0.864052961		-0.680235856	0.700750837
chr1 101702229 - 101702673	-0.185324167	0.941593513		0.398009595	0.811813556
chr1 101702716 - 101702915	-0.00362261	0.998247188		-0.198348709	0.836253083
chr1 101704256 - 101704667	0.545399705	0.781438326		1.555677674	0.349710956
chr1 101704760 - 101705021	-0.221704076	0.893555107		1.206026235	0.114314695
chr1 101723412 - 101723987	-0.750953268	0.6472982		-0.345541708	0.854157817
chr1 101725276 - 101725573	-0.275170845	0.864637605		0.257125618	0.869253427
chr1 101730351 - 101730614	-0.354087989	0.801800466		-1.201552881	0.266260211
chr1 101753974 - 101754425	0.176177172	0.945264877		0.28408644	0.8784316
chr1 101756984 - 101757606	-2.859434514	0.04939161		-1.24235455	0.580427618
chr1 101774918 - 101775117	1.196963608	0.135662493		-0.770399315	0.457619184
chr1 101775209 - 101775653	0.117465368	0.958581123		-0.627206264	0.67394552
chr1 101779839 - 101780107	0.415245056	0.787038505		-0.4584861	0.700156065
chr1 101822989 - 101823324	-0.372292522	0.788865178		0.182099425	0.923177836
chr1 101836739 - 101837085	-0.185294726	0.93559806		0.477924855	0.74989225
chr1 101866279 - 101866478	0.436022578	0.550525591		0.14198023	0.899155809
chr1 101876421 - 101876620	0.026186554	0.989836284		-0.559396402	0.337703934
chr1 101961715 - 101962034	0.447395321	0.752212586		0.548136746	0.668778054
chr1 101973049 - 101973567	0.109474475	0.968312808		-0.143240359	0.941051442
chr1 101985862 - 101986220	-0.02722242	0.988647042		-0.315119659	0.803079326
chr1 102058455 - 102058799	-0.311726276	0.859834474		-0.376301956	0.745318691
chr1 10206624 - 10207097	-0.921232551	0.495635727		-0.670728369	0.591157839
chr1 102074367 - 102074566	0.062666295	0.956222401		-0.343400887	0.691280191
chr1 102079160 - 102079359	0.041706252	0.972600106		-0.025514544	0.985775991
chr1 102168814 - 102169033	-0.386031322	0.646720499		-0.717330437	0.287771512
chr1 10227946 - 10228194	0.335401064	0.782785005		-0.473492618	0.552180765
chr1 10239368 - 10239603	0.133436128	0.90164992		-0.402556443	0.639998021
chr1 10244027 - 10244226	0.060025476	0.959454615		-0.051122432	0.968342449
chr1 102524151 - 102524368	-0.065360451	0.971174163		-0.413070863	0.652507612
chr1 102524497 - 102524782	-0.261656685	0.871346294		-0.515098863	0.696107145
chr1 10253501 - 10253716	0.265664325	0.855173073		-0.27368663	0.771423153
chr1 10269885 - 10271374	4.190824423	0.174076215		0.649605801	0.882270087
chr1 102700510 - 102700721	-0.039841364	0.980037019		-0.057774061	0.96453834
chr1 10271457 - 10271689	0.093094464	0.963895244		-0.600462272	0.495987997
chr1 102932125 - 102932329	-0.699208586	0.415462553		0.322479296	0.744773217
chr1 103091663 - 103091862	0.185426623	0.835471969		-0.048786093	0.963225801
chr1 103093916 - 103094153	0.291450929	0.803493501		0.219800593	0.822234122
chr1 10312396 - 10312667	-0.163626968	0.909504522		-0.031622222	0.984256161
chr1 103126937 - 103127269	-0.041455889	0.981691369		0.168753363	0.925363545
chr1 103141360 - 103141559	-0.259247349	0.793322704		0.077582387	0.943091186
chr1 103319383 - 103319772	-0.35023264	0.891030727		-0.415315	0.815467617
chr1 103337752 - 103337983	0.457977568	0.660810409		-0.48170087	0.537000135
chr1 103344957 - 103345507	-1.228398035	0.447917336		1.16533774	0.475177542
chr1 103352314 - 103352521	-0.39081628	0.763702406		0.414513172	0.578836895
chr1 103357834 - 103358253	0.367949201	0.810181148		-0.169312209	0.915672097
chr1 103406795 - 103407410	-0.931663076	0.676034542		1.355358296	0.414906124
chr1 103571974 - 103572856	0.266386348	0.928344898		0.285124521	0.910692407
chr1 103573338 - 103573537	0.541729148	0.516973336		0.342513345	0.699681865
chr1 103573875 - 103574362	0.067170274	0.976730633		-0.280489787	0.877444426
chr1 103574917 - 103575116	0.079651134	0.946679779		-0.368317998	0.62355402
chr1 103716074 - 103716297	-0.300986981	0.799452446		-0.068240392	0.95554052
chr1 104032524 - 104032933	-0.932291066	0.474241694		1.034703364	0.431869479
chr1 104038885 - 104039205	-1.074863397	0.391222824		-0.605355758	0.674132403
chr1 104059282 - 104059681	-0.195189346	0.931405296		-0.288170598	0.861014627
chr1 104067450 - 104069176	3.069355994	0.58479472		5.029278372	0.239386061
chr1 104072452 - 104072667	0.707122246	0.533366288		-0.515337364	0.669538802
chr1 104360418 - 104360627	0.293406282	0.706501096		0.058079451	0.963083998
chr1 10436395 - 10436594	-0.407529456	0.715766937		-0.151426898	0.885517028
chr1 10438516 - 10438870	-1.0429949	0.291462784		-0.612496664	0.528157361
chr1 10447721 - 10447980	-0.142067939	0.930357985		-0.664525903	0.466126073
chr1 104502749 - 104502964	0.118344415	0.94399931		-0.007748978	0.995258416
chr1 104503550 - 104503749	-0.18489439	0.883869489		-0.830961879	0.335205135
chr1 104529259 - 104529495	-0.276360103	0.849083588		-0.161356826	0.860199128
chr1 104534631 - 104534963	-0.256499045	0.901251997		-0.034916944	0.984107633
chr1 104561971 - 104562330	0.010184678	0.996097522		-0.576778577	0.644623725
chr1 104580068 - 104580336	-0.456431144	0.76059113		-0.587542997	0.473267371
chr1 10458413 - 10459954	3.542891359	0.374854899		0.705243685	0.867989747
chr1 104599473 - 104599719	-0.255432447	0.813136418		-0.206216278	0.879537024
chr1 104599864 - 104600538	-0.810982544	0.811340654		-0.779163555	0.731241548
chr1 104642773 - 104642972	-0.164402903	0.877136037		-0.056960179	0.952414876
chr1 104675073 - 104675272	-0.191287362	0.899338635		0.312664089	0.741870355
chr1 104680321 - 104680520	0.275670225	0.804751361		0.036489669	0.969481267
chr1 104714980 - 104715319	-0.163974928	0.936034744		-1.275983684	0.253770066
chr1 104738101 - 104738361	0.542742732	0.633653524		-0.638882904	0.505027306
chr1 10475430 - 10475676	-0.722267463	0.480442179		-0.492230379	0.608924197
chr1 104843531 - 104843773	-0.047834842	0.979519876		-0.145467148	0.889598018
chr1 10490167 - 10491099	4.483650509	0.006256547		1.447024447	0.558816546
chr1 104950961 - 104951265	-0.657416815	0.563590777		-0.197642153	0.894768829
chr1 105005705 - 105005904	-0.105519964	0.938482465		0.344918671	0.662510572
chr1 105007819 - 105008018	0.043568734	0.967977303		0.046409814	0.958804341
chr1 10509550 - 10509771	-0.02827459	0.988954313		-0.385981878	0.714801165
chr1 1051168 - 1052245	1.269907793	0.758213027		-0.482410137	0.887257122
chr1 105137614 - 105137813	-0.131808759	0.898843702		-0.13265962	0.900197044
chr1 10519273 - 10519500	-1.000607405	0.091806805		0.362401586	0.736544541
chr1 105278732 - 105278963	-0.507336035	0.720091463		-0.032531559	0.979286986
chr1 105307772 - 105308113	-0.769895875	0.628777417		-0.326907328	0.753271174
chr1 10532053 - 10532808	-0.432984488	0.900282742		-0.528430955	0.813517902
chr1 105323109 - 105323370	-0.065142784	0.960987128		0.005474908	0.996647981
chr1 10534811 - 10535587	0.366080195	0.905485038		0.213542353	0.942310479
chr1 105475861 - 105476060	-0.227231915	0.840450323		-0.149715944	0.899908119
chr1 10554710 - 10554990	0.41103526	0.821255738		-0.612443977	0.475239696
chr1 105548210 - 105548765	-0.472107651	0.817319708		0.132816469	0.94369552
chr1 10555265 - 10555464	0.029369963	0.988540533		-0.475120085	0.565274776
chr1 10556000 - 10556686	-1.160338311	0.549790366		-1.522807336	0.506356545
chr1 105614629 - 105614828	0.483551642	0.524214669		0.010131869	0.994368371
chr1 105615059 - 105615654	-0.292055379	0.888391239		-0.003189037	0.998738464
chr1 105616368 - 105616575	0.366237106	0.761007138		-0.217674955	0.864448156
chr1 105630088 - 105630706	-0.233722346	0.970876343		0.769405882	0.856973283
chr1 105659940 - 105660229	-0.813683124	0.458008169		-1.444681093	0.045253989
chr1 105662939 - 105663152	-0.100541249	0.896685452		0.170029052	0.797724848
chr1 10567536 - 10567735	0.061364893	0.973836269		-0.065933508	0.968087192
chr1 105680118 - 105680478	0.247484412	0.906044304		-0.036782276	0.985880528
chr1 105680826 - 105681429	0.17064659	0.947274464		-1.56226439	0.19438298
chr1 10570601 - 10571155	-0.34191267	0.881186989		1.304484293	0.430883856
chr1 105747777 - 105747992	0.31367437	0.703176569		-0.0094742	0.994408194
chr1 1057493 - 1057734	-0.488957647	0.802022939		-0.819941442	0.47633652
chr1 105817201 - 105817425	0.278466924	0.821481647		-1.152682732	0.205284714
chr1 10588407 - 10588727	-0.895143341	0.422609097		-0.357987341	0.828279998
chr1 10588776 - 10588995	-0.303015896	0.801274824		-0.120500441	0.916818065
chr1 10590454 - 10590718	0.438475788	0.777180984		-0.028841394	0.985288944
chr1 106084141 - 106084340	-0.10543689	0.93415057		-0.222951585	0.868572076
chr1 106087191 - 106087417	-0.054364412	0.973539132		0.377933719	0.718549158
chr1 10615999 - 10616198	-0.021607359	0.989209168		-0.075660257	0.962841139
chr1 106184098 - 106184357	-0.039822545	0.984890795		-0.346459175	0.733271021
chr1 106228829 - 106229133	-0.475121811	0.77634939		-0.365829169	0.79146803
chr1 106229606 - 106229968	0.908531489	0.455898578		-0.146125744	0.91819366
chr1 106338410 - 106338621	0.480876945	0.603432231		-0.17392981	0.888515369
chr1 106415844 - 106416068	-0.053423816	0.973517437		-0.09123856	0.936880419
chr1 106519655 - 106519885	-0.129691798	0.925714651		-0.906963843	0.292260137
chr1 106523881 - 106524080	-0.532240685	0.379677851		-0.699921458	0.427869379
chr1 106615599 - 106615824	0.530873204	0.323375253		0.310001709	0.685543619
chr1 106623546 - 106623889	0.02967139	0.989836284		-0.471586968	0.78363144
chr1 106635736 - 106635968	0.073660488	0.960161051		0.180461996	0.830817182
chr1 106650303 - 106650502	-0.336042628	0.733556823		0.343453591	0.714233885
chr1 106663340 - 106663569	0.383553342	0.774464311		-0.567898654	0.458737336
chr1 106715776 - 106715975	0.092101734	0.941629964		0.211096019	0.735367053
chr1 106774786 - 106775133	-0.407802503	0.762584725		-0.432004685	0.735250176
chr1 106776572 - 106776771	0.433590359	0.629497236		0.052433153	0.957866237
chr1 106797369 - 106797568	-0.947074513	0.154207862		0.032166659	0.982798975
chr1 106809612 - 106809811	0.046726757	0.97256471		0.30092409	0.744926653
chr1 106846216 - 106846415	-0.366959663	0.715368855		0.161043129	0.832356117
chr1 106915419 - 106915677	-0.037303418	0.981880188		0.148101622	0.8834222
chr1 10695233 - 10695448	-0.309298123	0.825909491		-0.109646617	0.943460991
chr1 10695509 - 10696357	-2.573347685	0.266986597		-2.117326102	0.465444227
chr1 106961938 - 106962174	0.005264221	0.998058142		0.576939333	0.544302545
chr1 107009934 - 107010160	-0.223914447	0.826983133		0.19179869	0.868279458
chr1 107015566 - 107015841	0.216894935	0.8958177		-0.017042239	0.988642777
chr1 107029586 - 107029796	0.059277352	0.962015518		0.283108227	0.694164294
chr1 107045383 - 107045616	-0.803129777	0.240346433		0.079134312	0.951748185
chr1 107097696 - 107097897	-0.292762716	0.755335326		-0.259897154	0.691584413
chr1 107098411 - 107098610	-0.74296618	0.282576674		-0.00110035	0.999211946
chr1 107158182 - 107158466	-0.164455619	0.923196077		0.60050501	0.675314344
chr1 107158566 - 107158909	0.164432474	0.920504032		0.846596367	0.48574192
chr1 107162462 - 107163663	-1.042054088	0.872063533		3.738749836	0.418330652
chr1 107202342 - 107202933	0.479187124	0.857572545		2.488494836	0.272148724
chr1 107218682 - 107219026	-0.694784451	0.364429109		0.890344042	0.474950008
chr1 107219876 - 107220075	-0.308832972	0.78084269		0.175094441	0.870710699
chr1 107221376 - 107221576	-0.620971579	0.493567889		0.236626077	0.855333496
chr1 107298356 - 107298928	-0.300453726	0.871663347		0.347444039	0.878600409
chr1 107311147 - 107311417	0.173726414	0.909202341		0.324458374	0.717274796
chr1 107324273 - 107324548	-0.254524606	0.858661892		0.264428524	0.826950208
chr1 10739795 - 10740049	-0.217309604	0.899914885		-0.006220279	0.997294486
chr1 107421978 - 107422534	-0.763825754	0.650230553		-0.995033381	0.496984591
chr1 107422627 - 107422832	-0.302728726	0.783955352		-0.323600956	0.680137299
chr1 107453398 - 107453760	0.010996977	0.996798155		0.451608198	0.753542513
chr1 107469391 - 107469839	-0.078087522	0.975139817		0.611261701	0.75322125
chr1 107479779 - 107480247	-0.347700585	0.836891709		0.625006515	0.668551408
chr1 107487401 - 107487659	-0.68434607	0.522649718		0.239102532	0.868677253
chr1 107495471 - 107495670	0.294509022	0.801672561		-0.145642827	0.907550231
chr1 107521358 - 107521564	-0.098672307	0.954349039		0.410894137	0.655330161
chr1 107540937 - 107541559	-0.570375475	0.885348235		1.106226968	0.762714014
chr1 107543316 - 107543666	-0.479759912	0.689569276		0.712760814	0.580030311
chr1 10754430 - 10755136	7.308519085	0.000638166		1.759882002	0.338969863
chr1 107546798 - 107547313	-1.641393499	0.145326306		-0.976302608	0.391975673
chr1 107598991 - 107600524	-1.019783966	0.859492334		0.976370849	0.833726577
chr1 107619530 - 107619825	0.095600022	0.965065974		0.055432022	0.969891157
chr1 107681421 - 107682071	1.113599574	0.460602243		1.408647819	0.451502269
chr1 107682387 - 107683150	0.300961763	0.926850871		1.656236386	0.348238816
chr1 107683460 - 107684485	3.401957042	0.010141531		1.360695203	0.567173002
chr1 107695629 - 107696007	0.291183531	0.893495116		0.16493316	0.932868054
chr1 107705444 - 107705643	-0.710727493	0.279704271		-0.275011376	0.692937008
chr1 107762820 - 107763047	-1.447019667	0.018244656		-0.134584296	0.913726787
chr1 107771292 - 107771746	-0.17078072	0.945064019		0.98667271	0.586458894
chr1 107792729 - 107793147	-0.294827908	0.920441624		0.443762928	0.804071063
chr1 107805116 - 107805934	2.137214261	0.501650991		0.980995101	0.782803748
chr1 10782103 - 10782302	0.077213646	0.959225118		-1.024902735	0.239888104
chr1 107888633 - 107888889	0.351518875	0.759651757		-0.189375391	0.841735
chr1 107894614 - 107894882	-0.125424545	0.937877888		-1.228965735	0.185751361
chr1 107908587 - 107908898	-1.029995704	0.220744309		-0.260868605	0.86157945
chr1 107927897 - 107928096	0.008899859	0.995440069		0.320154476	0.688800952
chr1 1079513 - 1079773	-0.532954824	0.676007604		-1.595133966	0.131975214
chr1 107997346 - 107997735	-0.543750354	0.659661539		-0.756777234	0.477244122
chr1 108023240 - 108023596	0.613562437	0.633618913		-0.396751972	0.788614444
chr1 108042407 - 108042653	0.065952127	0.966458225		-0.117628001	0.920049975
chr1 1080567 - 1080777	0.204403916	0.911723082		-0.692389794	0.578836895
chr1 108057310 - 108057509	-0.332940176	0.798944063		0.220974937	0.843625599
chr1 108072229 - 108072473	-0.034341671	0.987361067		0.251401965	0.876873059
chr1 108073744 - 108074054	0.27394805	0.876347236		1.129214191	0.398699009
chr1 108074966 - 108075304	-0.976879526	0.36026403		1.073087878	0.313708891
chr1 108078823 - 108079242	-2.130936465	0.059070606		0.811369593	0.708155729
chr1 108090156 - 108090743	0.417605649	0.889296914		-0.284658156	0.885548335
chr1 108099770 - 108100050	-0.861510498	0.281662023		0.024781761	0.988876133
chr1 108102476 - 108102675	-0.060154164	0.9648793		-0.682125459	0.450253108
chr1 108106050 - 108106249	-0.307984086	0.763831774		0.189178083	0.850146193
chr1 108112986 - 108113286	-0.118091356	0.96163975		0.296977682	0.850269388
chr1 108113355 - 108113696	-0.485575248	0.769658042		0.316849135	0.844828704
chr1 108115056 - 108115900	-1.34958389	0.598158589		0.870355634	0.752406986
chr1 10811707 - 10811936	-0.57631019	0.710588378		0.12798164	0.901992459
chr1 108136100 - 108136889	-1.267324953	0.591482785		-0.994953285	0.67320588
chr1 10815933 - 10816292	-0.790735169	0.608322		0.632993119	0.659330943
chr1 108190724 - 108191023	0.44179749	0.73746051		0.008071963	0.997244144
chr1 1082072 - 1082367	-0.039052065	0.985018244		-0.312265162	0.802774642
chr1 108211482 - 108211771	-0.232648103	0.876559382		0.411693453	0.672513771
chr1 108212794 - 108213003	-0.730031605	0.411262509		0.536214453	0.631559802
chr1 10821989 - 10822316	-0.807103482	0.559157324		-0.752481187	0.474299411
chr1 108223130 - 108223574	-0.364731396	0.871789147		0.961581583	0.554132603
chr1 108225763 - 108226000	-0.12080224	0.953884877		-0.130050005	0.930087853
chr1 108231054 - 108231385	-0.610492316	0.759786914		0.924927099	0.627996195
chr1 108231866 - 108232081	-0.295043578	0.829435982		0.43639017	0.719601125
chr1 108234196 - 108234505	-0.800748637	0.608322		0.122199161	0.937851054
chr1 108281887 - 108282086	-0.545335893	0.448534538		-0.338847123	0.687222702
chr1 108293046 - 108293262	-0.561620071	0.51512916		-0.156190716	0.919440072
chr1 108297293 - 108297500	-0.00525851	0.997724167		-0.281683402	0.803755984
chr1 108326052 - 108326261	0.33097101	0.764715319		0.374300714	0.66749876
chr1 108329935 - 108330134	0.105866303	0.939550018		-0.157895331	0.886778706
chr1 108332861 - 108333063	-0.527208632	0.594996326		-0.638031636	0.451100926
chr1 108364729 - 108364928	-0.152800679	0.871163052		-0.033300278	0.9754615
chr1 108377678 - 108377917	0.004089449	0.998450302		-0.954417309	0.348989484
chr1 108384940 - 108385139	-0.190537724	0.89168706		-0.198469928	0.862503406
chr1 10839323 - 10839633	-1.057544285	0.484657026		0.895229563	0.492429908
chr1 108397606 - 108397805	-0.07845683	0.943633437		-0.369851358	0.616073428
chr1 108407584 - 108407789	-0.032509606	0.982496304		0.048662396	0.965516216
chr1 108413281 - 108413592	-0.21054109	0.891520377		0.420836181	0.726957824
chr1 108418339 - 108418694	-0.509749434	0.735343808		-0.408640415	0.733666368
chr1 108419850 - 108420064	-0.374792287	0.7459652		-0.173689078	0.894278238
chr1 108469346 - 108469653	-0.021944838	0.992754764		-0.90856323	0.273075208
chr1 108479113 - 108480028	-1.816419511	0.543867358		1.362464746	0.616254354
chr1 108506485 - 108506800	-0.144655542	0.941579861		-0.665200032	0.6313002
chr1 108506959 - 108508596	4.015394	0.024107768		0.438374728	0.913040147
chr1 108533307 - 108533669	-0.154821986	0.948806601		-0.069160861	0.970800432
chr1 108534317 - 108534717	-0.858667385	0.333158625		-0.009054311	0.996909201
chr1 10853959 - 10854270	1.416305683	0.2607287		-0.384736223	0.801331265
chr1 108552487 - 108552727	0.601571332	0.569870613		-0.301402167	0.840112394
chr1 1085533 - 1085757	-0.470426282	0.710174634		-0.80330639	0.392243633
chr1 108559073 - 108559511	0.331797588	0.903484413		-0.995737334	0.588830411
chr1 108560371 - 108560661	0.607644899	0.538592595		0.599510814	0.615184867
chr1 10856160 - 10856954	0.197902887	0.962113026		-0.814579589	0.706339144
chr1 108576972 - 108577291	-0.388261287	0.786509872		-0.540327778	0.637980906
chr1 10858623 - 10858822	-0.389940382	0.678879124		-0.225915523	0.849598539
chr1 108588712 - 108588974	0.014344822	0.995095782		-0.592225072	0.583875903
chr1 108625568 - 108625767	-0.114237028	0.913930303		0.292639055	0.733963631
chr1 108627865 - 108628072	-0.30577394	0.771076237		0.011546981	0.993139218
chr1 10864001 - 10864794	-1.24327355	0.592364346		-1.586152766	0.463612878
chr1 108650225 - 108650648	0.881262205	0.498848528		-0.013051633	0.995646092
chr1 108661170 - 108661448	-0.74446115	0.481038921		-0.513986085	0.598646913
chr1 108664080 - 108664551	-0.237415575	0.900542691		-0.349215757	0.861844709
chr1 108665193 - 108665392	-0.191484871	0.892557281		0.249299111	0.770995527
chr1 108668199 - 108668442	-0.247715196	0.86818353		1.343194583	0.159716766
chr1 108669430 - 108669629	-0.407468218	0.667321609		-0.487480631	0.611145727
chr1 108696970 - 108697236	-0.177834387	0.913930303		0.600641685	0.597500157
chr1 108725102 - 108725355	-1.114461311	0.216302563		0.122981084	0.934412427
chr1 108741832 - 108742232	-0.757725057	0.661208849		0.807664431	0.551969262
chr1 108742348 - 108743360	0.800163701	0.884518122		3.53195042	0.311028256
chr1 108743376 - 108743754	0.686244865	0.779624966		1.118951325	0.529242111
chr1 108751853 - 108752397	-0.460360831	0.782785005		-0.557785689	0.72778051
chr1 10884933 - 10885286	-0.990923292	0.482846204		-0.013424948	0.995520024
chr1 108870049 - 108870248	-0.204150686	0.863771574		-1.052430789	0.211037757
chr1 108870280 - 108870551	-0.405855301	0.777807198		-0.674729882	0.454695773
chr1 10891142 - 10891385	0.486479466	0.697601363		0.457124154	0.74891704
chr1 10895910 - 10896193	-0.05688216	0.982666337		-1.458750721	0.333449635
chr1 109102405 - 109103378	4.523434191	0.069802762		2.565835686	0.348238816
chr1 109103450 - 109103971	1.324087291	0.418935995		-0.070080453	0.976095724
chr1 109104387 - 109104665	1.018570291	0.378082088		1.348799649	0.275922815
chr1 109112816 - 109113110	0.672278283	0.538574983		0.436317391	0.751875276
chr1 109189083 - 109189865	-0.910959128	0.659922417		1.274617541	0.466158757
chr1 109203578 - 109204367	1.295090687	0.565192487		0.851343667	0.673474421
chr1 109213010 - 109213241	0.147692327	0.909119358		-0.345449697	0.682275717
chr1 10922952 - 10923151	0.259877053	0.823813454		-0.31483438	0.672589286
chr1 109234541 - 109236225	4.751262654	0.102451443		2.18784913	0.558774281
chr1 109247265 - 109247464	-0.499803196	0.577470016		0.565283179	0.587072731
chr1 109262333 - 109263137	-0.71745802	0.846375899		0.682611618	0.676204404
chr1 109263884 - 109264233	0.146234932	0.943060367		0.562608626	0.631391719
chr1 10927002 - 10927587	1.28362243	0.442762771		0.936384457	0.644252176
chr1 1092841 - 1093145	-1.015472024	0.514710233		-0.68552468	0.687515131
chr1 109288957 - 109290215	4.525967311	0.18840478		6.148746737	0.153227074
chr1 109359045 - 109359404	0.321549806	0.817011478		-0.597702409	0.580075493
chr1 109359739 - 109360003	-0.319144263	0.856394241		-0.429692676	0.727197665
chr1 109361073 - 109361291	-0.510954241	0.61873824		-0.229604305	0.83766205
chr1 109368929 - 109369247	-0.487636543	0.593218021		-0.425579344	0.779610926
chr1 109370876 - 109371493	-0.758311324	0.777580773		-0.340817329	0.895757924
chr1 109373068 - 109373521	-0.068515085	0.981536833		0.054115651	0.98003413
chr1 109388683 - 109389017	-0.257434049	0.89842832		0.551792359	0.557149825
chr1 109419333 - 109420278	5.237049551	0.002170321		1.969526628	0.459343543
chr1 10948493 - 10948760	0.141537257	0.941811023		-0.943830538	0.334984355
chr1 109505616 - 109506277	-0.170721714	0.977408492		2.604077585	0.312396323
chr1 10950838 - 10951152	-0.199468089	0.918222355		-0.489445639	0.754829433
chr1 109539230 - 109539429	-0.087504592	0.945064019		-0.171194833	0.852449908
chr1 109570957 - 109571359	-0.583654657	0.642430974		-0.141867867	0.909878738
chr1 109583724 - 109585165	1.191010059	0.745799741		-0.184777385	0.964694664
chr1 10958927 - 10959126	-0.497648371	0.598980442		0.201418527	0.876051252
chr1 109592906 - 109593253	-0.034363263	0.989020764		-0.228323639	0.87816594
chr1 109593365 - 109593590	0.719025127	0.403609568		-0.091308494	0.915124111
chr1 10959956 - 10960624	-0.1927667	0.95719403		-0.298510549	0.910883721
chr1 10960784 - 10961203	-0.277837727	0.894670777		-0.412441764	0.809015409
chr1 10961238 - 10961870	-0.703083377	0.801672561		-0.235860613	0.940545657
chr1 109618430 - 109618986	0.033885724	0.994915734		0.873848159	0.547714755
chr1 109631945 - 109632145	0.069445495	0.966986085		0.49345686	0.641038801
chr1 109632905 - 109633914	-0.086851632	0.988374129		3.434170395	0.079952609
chr1 109642522 - 109643347	2.248624961	0.238509215		0.867559449	0.655705589
chr1 109655310 - 109655627	0.175275685	0.928634939		0.513011902	0.543374385
chr1 109656346 - 109656947	-1.393804094	0.341321866		0.954438816	0.642933292
chr1 109704885 - 109705250	-0.216405344	0.902227744		-0.397712617	0.789940953
chr1 109707269 - 109707523	-0.13121741	0.947150588		-0.753399747	0.527384044
chr1 109728122 - 109728328	-0.423758075	0.704201597		-0.472142134	0.639585893
chr1 109739891 - 109740447	0.351785275	0.914508844		1.943992684	0.159732696
chr1 109740688 - 109741001	-1.309902748	0.085341716		0.532914477	0.762563936
chr1 109743844 - 109744240	-0.730408804	0.604679103		-0.682122704	0.70128394
chr1 109756156 - 109757258	2.756285406	0.338893181		0.065720976	0.985775991
chr1 109772489 - 109772688	-0.1836305	0.899506962		-0.291302205	0.761598432
chr1 109782107 - 109782410	-0.357824827	0.81265984		0.150193364	0.927949889
chr1 109782489 - 109783720	-3.825250702	0.388169279		0.302267026	0.956033478
chr1 109792037 - 109792237	-0.17830221	0.933376265		-0.57409986	0.578091956
chr1 109800074 - 109800299	0.474208343	0.73371091		0.436326055	0.760853011
chr1 10980180 - 10980477	0.166112814	0.914940071		-1.416235539	0.12972526
chr1 1098058 - 1098370	-0.722183067	0.691922061		-0.875539331	0.597782652
chr1 109805812 - 109806609	1.247004885	0.759387284		4.402373438	0.139653564
chr1 109815910 - 109816109	0.756314825	0.540975829		0.251168092	0.883206112
chr1 109816328 - 109816602	0.267699853	0.851361136		-0.90521398	0.40334706
chr1 109817402 - 109817690	-0.999964573	0.530225515		0.978503484	0.506014801
chr1 109825366 - 109826306	2.709964533	0.211367636		2.043960404	0.404388117
chr1 1098389 - 1098920	1.261509444	0.570022169		-1.853017568	0.388089074
chr1 109841699 - 109841898	-0.453976149	0.645888721		-0.293117594	0.754361169
chr1 109877689 - 109877888	-1.14756239	0.020541		0.18074865	0.852041029
chr1 109911165 - 109911400	0.458370774	0.612060323		-0.797100075	0.254690802
chr1 109939993 - 109941144	0.926672925	0.795817246		3.010632639	0.226867061
chr1 109968524 - 109969714	1.737775602	0.709281358		0.036439053	0.993578107
chr1 10997476 - 10997773	-0.386241435	0.79850245		-0.745838578	0.561247851
chr1 110008982 - 110009885	1.595119567	0.378082088		-2.000247971	0.295566967
chr1 110026265 - 110027033	1.046682305	0.6833232		1.738722745	0.436366785
chr1 1100330 - 1100546	0.842201807	0.51167528		0.531160005	0.703001473
chr1 110036514 - 110037068	1.988342249	0.321772664		1.663259405	0.354981238
chr1 110042328 - 110042536	0.027028423	0.987216595		-0.146675689	0.92029858
chr1 110051737 - 110051936	-0.377052416	0.768569143		-1.10998965	0.269798638
chr1 110052027 - 110052530	-0.26904891	0.925263246		-0.168401751	0.942856826
chr1 110074421 - 110074643	-0.671889286	0.422661638		-0.328974535	0.693369991
chr1 110074956 - 110075225	-0.020366668	0.993853304		0.3865002	0.74191124
chr1 110075581 - 110075802	-0.194470222	0.905206875		0.998521787	0.31854274
chr1 110085339 - 110085688	0.330128076	0.855431583		-1.061023046	0.358509609
chr1 110090999 - 110091827	1.382042736	0.584244707		1.277605845	0.640998557
chr1 110113083 - 110113511	-0.511277218	0.751491724		-1.139562808	0.367623694
chr1 110160039 - 110160238	-0.262129541	0.871816389		-0.21318771	0.890780559
chr1 110162282 - 110162509	-0.273053833	0.850699136		0.022921758	0.989066679
chr1 110163114 - 110163334	-0.058030226	0.980335876		-0.022089983	0.990539175
chr1 110163509 - 110163868	0.072058646	0.978958486		0.15352756	0.933042638
chr1 110182472 - 110182726	0.229821587	0.889501366		-0.347666366	0.703293826
chr1 110182866 - 110183196	0.817762572	0.642791918		-0.246300965	0.875195656
chr1 110183879 - 110184078	-0.125256087	0.92870555		-0.986375567	0.183411226
chr1 110185815 - 110186811	1.344012033	0.5885919		-0.465458848	0.887110623
chr1 110198253 - 110199213	0.322638142	0.93509627		-1.881288052	0.340186837
chr1 110199220 - 110199489	-0.200574929	0.916586272		-0.533553345	0.579379013
chr1 110210470 - 110210836	-0.722874945	0.510099404		-1.097246585	0.388370068
chr1 110230152 - 110230661	-0.271434857	0.933061932		0.441064833	0.890662266
chr1 110240550 - 110240749	-0.101585979	0.91493942		0.467231038	0.558816546
chr1 110282234 - 110283508	1.550113095	0.55999187		-2.789301405	0.201020678
chr1 110294217 - 110294587	-0.205002109	0.916069781		-0.888811207	0.503088407
chr1 110294618 - 110294844	-0.30812429	0.831649742		-0.774418534	0.474902184
chr1 110316363 - 110316607	-0.473327803	0.77003674		1.019801994	0.307010662
chr1 110319601 - 110319800	-0.340494522	0.825751202		-0.595781486	0.634525749
chr1 110326076 - 110326289	-0.68989439	0.561326913		0.052936925	0.973765343
chr1 110329262 - 110329590	-0.203305751	0.912305445		-0.440725721	0.762719116
chr1 110363914 - 110364158	-0.261238537	0.860819715		0.952898466	0.396354366
chr1 110364214 - 110364440	0.085816302	0.958030051		-0.582445009	0.545775592
chr1 110366274 - 110366521	-0.466322618	0.655758289		-0.330160511	0.73183039
chr1 110366644 - 110366901	0.142698552	0.934004116		-0.335902765	0.742679991
chr1 110375156 - 110375371	-0.554377809	0.49729802		-0.627550899	0.432474912
chr1 11040151 - 11040651	-0.81957802	0.584561772		-0.651301865	0.743003274
chr1 110435246 - 110436054	-2.929869657	0.017242237		-0.322191961	0.900202789
chr1 110444341 - 110444540	0.319651563	0.84122762		-0.755405221	0.532305389
chr1 110453155 - 110453820	1.03282277	0.699356566		1.167898286	0.377074317
chr1 110454766 - 110454985	-0.323538713	0.818570442		-0.253673875	0.82704071
chr1 110466552 - 110466803	0.31780649	0.836330581		-0.709188763	0.629112087
chr1 110471684 - 110472266	-1.375649666	0.445968917		-1.499875607	0.478702234
chr1 110502633 - 110502832	-0.319673955	0.810223602		0.042773618	0.973489839
chr1 110523353 - 110523607	0.090975038	0.951262243		-0.632652696	0.530992911
chr1 110527087 - 110527915	4.462899271	0.06418195		3.131423796	0.206418871
chr1 110546408 - 110547171	-1.363401681	0.663756928		1.253042534	0.725301868
chr1 110554261 - 110554474	0.240309264	0.875841329		-0.310039456	0.794511819
chr1 110576947 - 110578053	0.039272755	0.994440312		0.171868142	0.961764111
chr1 110583138 - 110583543	-1.267065697	0.394614674		1.151078246	0.508986337
chr1 110627147 - 110627346	-0.188287415	0.848956401		-0.290845324	0.761740765
chr1 110630756 - 110630985	0.506473238	0.750095665		-0.509478572	0.681528091
chr1 110656301 - 110656500	-0.138408708	0.933513636		-0.549840872	0.556521991
chr1 110672914 - 110673405	0.620329575	0.765734727		-0.323314666	0.891903023
chr1 110692899 - 110693697	1.090650821	0.696582526		0.576216028	0.875821639
chr1 110694819 - 110695018	-0.46319345	0.612611276		-0.120869955	0.923303138
chr1 11069958 - 11070176	0.43091175	0.711351361		-0.195567815	0.870207458
chr1 110719086 - 110719331	-0.3340721	0.799979269		0.277608553	0.848420835
chr1 11072207 - 11073479	3.582566231	0.097933469		0.549187057	0.881814999
chr1 110733090 - 110733307	-0.350797041	0.794873075		-0.390199662	0.690923142
chr1 110739545 - 110739856	0.536692932	0.756048997		-0.348631121	0.785533194
chr1 110752539 - 110753888	4.931203598	0.087425898		0.799565023	0.848258247
chr1 110754181 - 110754386	0.929237159	0.196613417		-0.652593582	0.523876973
chr1 110771164 - 110771411	-1.001862069	0.400504485		-0.80633116	0.464465158
chr1 110772011 - 110772685	-1.057397794	0.661065247		-0.144952635	0.971443414
chr1 110778250 - 110778752	-0.800201966	0.766093778		1.524699376	0.533334432
chr1 110786392 - 110786591	-0.218693125	0.864671296		-0.648880603	0.515124723
chr1 110802469 - 110802706	-0.315957864	0.815620829		-0.410642909	0.756616872
chr1 110834530 - 110834730	-0.804451935	0.27370859		-0.715898799	0.287516117
chr1 110835268 - 110835467	-0.301859759	0.807094284		-0.169472971	0.891488046
chr1 110852399 - 110852680	0.01118586	0.996068808		0.407133155	0.743295418
chr1 110855207 - 110855541	-0.975072116	0.363872883		-0.892793505	0.501004395
chr1 110870879 - 110871147	-0.397581926	0.662184762		-1.014025093	0.17146396
chr1 110880796 - 110883158	12.34951845	0.050042154		8.239776758	0.262358186
chr1 110899139 - 110899338	-0.671902873	0.409830265		-0.842359011	0.252825578
chr1 110927693 - 110927919	-0.230354635	0.879884531		0.062243118	0.967011102
chr1 110932711 - 110933013	-0.311538524	0.87274459		-0.821262932	0.563847266
chr1 110933541 - 110933740	-0.833787085	0.343507549		0.331047936	0.760976597
chr1 110936548 - 110936887	-0.04333874	0.984732718		-0.602828182	0.618188601
chr1 110939217 - 110939592	0.317294665	0.876321942		-0.875193192	0.54410309
chr1 110949866 - 110950824	-0.091625927	0.982135908		-0.285756576	0.901279372
chr1 110955067 - 110955453	-0.394187506	0.839766685		0.425436077	0.811562008
chr1 110962440 - 110962639	-0.50244635	0.666105136		-0.250833836	0.73728156
chr1 110972993 - 110973192	-0.560426458	0.584689127		-0.836077164	0.395684925
chr1 110976414 - 110976834	-0.441936625	0.871469503		-0.105624753	0.966128953
chr1 111006014 - 111006243	-0.340685121	0.831689973		-0.031269501	0.98641658
chr1 111006394 - 111006593	-0.137811494	0.927669901		0.161032335	0.893085395
chr1 111007029 - 111007347	-0.861940098	0.542653351		-0.093005389	0.957439136
chr1 111007408 - 111008240	0.300454209	0.928398573		-0.089340935	0.977592227
chr1 111017965 - 111018353	-1.521571208	0.13661223		-0.343870685	0.886292247
chr1 111019618 - 111020608	-0.640811077	0.854554082		1.50387703	0.655754408
chr1 111030430 - 111030688	0.011552119	0.996263118		0.276225601	0.844877639
chr1 111050634 - 111051132	-0.964993527	0.638941692		-0.229916686	0.895432498
chr1 111067022 - 111067335	-0.895175786	0.608302464		0.254491617	0.885548335
chr1 111080142 - 111080341	0.193585276	0.885328587		-0.554651142	0.550806963
chr1 111091072 - 111091297	-0.541297775	0.626401743		-0.199716446	0.879319656
chr1 111097790 - 111098370	1.974217752	0.178178563		0.214751938	0.926592048
chr1 111148992 - 111149712	-1.037059075	0.517893767		-1.238786299	0.604049835
chr1 111149775 - 111150130	1.711967619	0.186564874		-0.702583344	0.628372475
chr1 111154748 - 111155034	-0.205272513	0.940078894		-0.327579689	0.758439369
chr1 111158444 - 111158708	0.707389673	0.535812443		-0.218941665	0.902818624
chr1 111161981 - 111162568	1.445106305	0.303582363		0.779528348	0.759146129
chr1 111162875 - 111163083	-0.197802287	0.908592492		-0.129193346	0.913565277
chr1 111173423 - 111173855	0.203345258	0.92729313		-0.076740751	0.971443414
chr1 111177339 - 111177818	-1.774682618	0.227951026		-0.822198203	0.577392489
chr1 11119559 - 11120539	5.440187093	0.065674529		4.255931972	0.095515602
chr1 111216805 - 111217004	0.067266467	0.968290921		0.090180177	0.943656079
chr1 111217036 - 111218365	-1.250618863	0.715836628		-2.067628793	0.492637445
chr1 111289374 - 111289582	-0.019178372	0.991024473		-0.667766008	0.508736098
chr1 111292537 - 111292772	0.147353251	0.90545683		0.170832121	0.897114362
chr1 111323305 - 111323793	1.206329918	0.231678607		-0.342839028	0.847187036
chr1 111330458 - 111330657	0.30193108	0.781075608		-0.32324093	0.722261741
chr1 111331067 - 111331266	-0.321660807	0.842705558		-0.701627376	0.271496242
chr1 11136688 - 11136887	-0.488124778	0.597444092		0.07792763	0.94841887
chr1 111367155 - 111367445	0.006105328	0.997887338		-0.1653308	0.893216859
chr1 111372499 - 111372875	0.094731812	0.963706138		-0.03207971	0.984851392
chr1 11139757 - 11139956	0.251028761	0.80260818		-0.627780068	0.392512669
chr1 111422528 - 111422735	0.306273714	0.765312842		-0.34196773	0.652511754
chr1 111423348 - 111423957	1.434225862	0.438776124		1.265534409	0.434005906
chr1 111446783 - 111446982	0.197417198	0.88308058		-0.134999263	0.896514708
chr1 111459497 - 111459901	-0.453594276	0.774464311		0.30157056	0.885247675
chr1 111477424 - 111477663	-0.143616449	0.923326526		-0.385462351	0.693369991
chr1 111505782 - 111507087	4.110006856	0.535684685		3.672931184	0.53702842
chr1 111529744 - 111529973	0.121025645	0.933228232		-0.103698508	0.931421755
chr1 111561641 - 111561840	0.72211658	0.400127422		-0.348117446	0.650344189
chr1 111567805 - 111568063	-0.364882918	0.66266451		-0.223775213	0.862920096
chr1 111570781 - 111571013	-0.089674685	0.931405296		0.070523523	0.948793749
chr1 111573085 - 111573398	-0.870277771	0.31522986		0.330044566	0.81128094
chr1 111576840 - 111577049	0.034190916	0.980448356		-0.575955915	0.475701947
chr1 11159338 - 11160237	-0.978389725	0.70487583		-0.117013499	0.970804365
chr1 111604914 - 111605132	0.573663432	0.420948514		-0.091034904	0.945016241
chr1 111639682 - 111639881	0.07424966	0.958731307		-0.187974402	0.868284722
chr1 111644362 - 111644668	0.020887229	0.993993373		-0.661769439	0.490681862
chr1 111644717 - 111645354	-1.000216339	0.481623778		-0.821434118	0.628630499
chr1 11165781 - 11166027	0.311585166	0.803614362		-0.123029667	0.917923003
chr1 111681978 - 111683475	5.000358394	0.104267226		3.816490093	0.358886882
chr1 1116857 - 1117128	0.10528859	0.964543947		-1.017513618	0.385124261
chr1 111735467 - 111735694	-0.084299558	0.965099708		-0.442391174	0.710142282
chr1 111746259 - 111747491	2.76142107	0.275014209		2.253783666	0.510617867
chr1 111752275 - 111752584	-1.304519168	0.235042839		0.494377971	0.78393308
chr1 111765513 - 111765935	-0.429572363	0.814018727		-0.655940205	0.691753859
chr1 111770373 - 111770636	0.06590067	0.966221879		-0.530785071	0.486052261
chr1 111777577 - 111777787	0.276563521	0.857287094		0.425418591	0.664680319
chr1 111813141 - 111813649	0.420494116	0.815087609		-0.877645156	0.558554837
chr1 111817777 - 111818007	-0.4741216	0.710728572		-0.078367095	0.953298536
chr1 111826773 - 111826972	-0.389359048	0.609234088		0.055012563	0.96258753
chr1 111828414 - 111828674	-0.038325699	0.985937306		-0.501113686	0.542789989
chr1 111858412 - 111858611	0.052459736	0.972054267		-0.603465932	0.317074315
chr1 111875064 - 111875330	0.040290963	0.984225223		0.117907877	0.933768581
chr1 111876962 - 111877161	0.207090082	0.861676835		-0.145116291	0.882832368
chr1 111888676 - 111889633	1.785477874	0.31510871		0.165926448	0.948443055
chr1 111911607 - 111911806	-0.196687867	0.904327592		-0.46956036	0.497332716
chr1 111914880 - 111915148	-0.177765923	0.899580963		-0.303990573	0.76145888
chr1 111915617 - 111916081	-0.221073202	0.913972351		-0.285564475	0.833396912
chr1 111925630 - 111926027	0.221768263	0.898208847		-0.890640678	0.515231242
chr1 111927072 - 111927341	-0.037844009	0.983919168		-0.306562288	0.798270656
chr1 11194340 - 11194697	-0.291355612	0.874928725		-0.584453301	0.650440628
chr1 111948908 - 111949388	-1.944277428	0.128975851		-0.349251956	0.834871739
chr1 111965224 - 111966065	-1.748735884	0.529879397		-0.665678355	0.776454913
chr1 111971154 - 111971353	0.081136628	0.957653305		-0.00326589	0.998284025
chr1 111989984 - 111990246	-0.307259933	0.847197383		0.074626116	0.966468584
chr1 111991127 - 111992405	3.631955703	0.194667334		5.319285373	0.061492024
chr1 112010770 - 112010969	-0.451691439	0.655423716		-0.206002123	0.777550943
chr1 112024319 - 112024553	-0.26041201	0.83120418		-0.301098337	0.783978201
chr1 112050219 - 112051176	0.548920348	0.854963429		-0.017734486	0.996187345
chr1 112058188 - 112058927	-0.822761624	0.689552694		-0.730459962	0.776671095
chr1 112095851 - 112096128	0.125478809	0.94399931		0.3146694	0.823400819
chr1 112107715 - 112107964	-0.416736633	0.726464249		-0.018810233	0.990952402
chr1 112113618 - 112113817	-0.682521977	0.424792606		-0.291014182	0.680983158
chr1 112135158 - 112136127	-1.654613399	0.579338021		3.214311183	0.212177601
chr1 112161934 - 112163339	3.018033655	0.258183831		1.76508165	0.61476279
chr1 11218811 - 11219080	-0.6283256	0.622335925		-0.701249439	0.524619345
chr1 112247448 - 112247775	-0.892266023	0.554870863		-0.470250535	0.744135795
chr1 112250618 - 112250857	-0.489951753	0.61316947		-0.346903519	0.764355146
chr1 112262613 - 112262874	-0.282021085	0.869953728		0.849254404	0.460301431
chr1 112263274 - 112264088	0.106935983	0.974788592		-1.080122928	0.511902957
chr1 112264488 - 112264827	-0.280704116	0.911976759		-0.465955972	0.832919805
chr1 112280932 - 112282641	2.659524712	0.699987448		-0.994267227	0.87139884
chr1 112282826 - 112283171	1.005207974	0.435519607		0.74359539	0.643434542
chr1 112297678 - 112299051	4.885953506	0.054313671		2.612304108	0.522847151
chr1 11235691 - 11235891	-0.49592084	0.42849532		-0.121762842	0.900452999
chr1 11236287 - 11236520	-0.428238412	0.62464303		-0.226224583	0.829801997
chr1 112394237 - 112394496	-0.899382236	0.54629819		-0.838260238	0.458195393
chr1 112421279 - 112421716	0.958758123	0.550525591		0.609779693	0.588201432
chr1 112439920 - 112440119	0.249837561	0.843892747		-0.997056938	0.267660669
chr1 112447447 - 112447740	0.190072588	0.909469196		0.652144192	0.533899006
chr1 112462901 - 112463301	-0.298205795	0.866186666		-0.525446621	0.687263326
chr1 112480767 - 112481126	-0.334143301	0.811295612		-0.110990864	0.944163129
chr1 112490743 - 112491803	-1.084962009	0.811312601		1.60928703	0.639598087
chr1 11249433 - 11249696	0.087401763	0.955213073		-0.248124951	0.816695895
chr1 112494752 - 112495181	-0.034672023	0.99153006		-0.338023624	0.870370903
chr1 112518927 - 112519416	-0.681406969	0.73419438		0.714204551	0.696986228
chr1 112531771 - 112533153	1.708389742	0.466506806		-0.648202735	0.881416179
chr1 112533184 - 112533975	-1.112017213	0.656361206		0.324040727	0.907926573
chr1 112534003 - 112534347	-0.594485322	0.731207743		0.064042406	0.972192739
chr1 11253470 - 11253778	-0.570122766	0.574582347		-0.092499908	0.94750768
chr1 112554040 - 112554239	0.025967209	0.988892944		0.005613377	0.997086553
chr1 112568137 - 112568336	-0.577046552	0.347184658		-0.146772827	0.894475193
chr1 112603775 - 112604134	-0.383424697	0.860710248		-0.050557704	0.983139348
chr1 112604273 - 112605008	0.214900913	0.964031949		2.268556219	0.268812096
chr1 112618452 - 112618690	-0.08870205	0.950124166		-0.767232863	0.329423093
chr1 112638423 - 112638622	0.463921404	0.539387859		-0.573027382	0.310485243
chr1 112657199 - 112657445	0.153674553	0.917217955		-0.166126003	0.891488046
chr1 112715018 - 112715217	-0.10823374	0.938224939		-0.534891658	0.627493624
chr1 112728491 - 112728877	-0.24070083	0.885906058		-0.668314791	0.531244337
chr1 112739239 - 112739438	-0.089219223	0.939812533		-0.573133934	0.420027999
chr1 112772984 - 112773339	-0.335147107	0.874918259		0.202365221	0.879761862
chr1 112794426 - 112794689	0.152856741	0.948645059		-0.033333881	0.985150005
chr1 112810780 - 112810979	-0.86022969	0.110732001		0.301913968	0.770132697
chr1 112817777 - 112817976	-0.232007563	0.820936063		-0.438131487	0.496984591
chr1 112823663 - 112823862	-0.053302161	0.970598738		-0.285756168	0.710489335
chr1 112843465 - 112843695	0.133598549	0.928880188		-0.495787756	0.529401093
chr1 112856472 - 112856713	-0.21089629	0.90210946		-0.062220175	0.963624505
chr1 112901422 - 112901954	0.014202691	0.9957172		-0.100908719	0.969633807
chr1 112902072 - 112902465	0.209313049	0.915316791		-0.418695367	0.791668474
chr1 112902790 - 112903301	-0.795608981	0.568834652		-0.694740408	0.681548975
chr1 112912296 - 112912807	0.888641759	0.633382075		0.783911959	0.672819666
chr1 112933482 - 112933910	0.597761591	0.66131172		0.647543046	0.655971313
chr1 112936709 - 112937472	-1.021172763	0.792450002		1.870082765	0.448684248
chr1 112938475 - 112939196	0.319294199	0.929177334		0.997770322	0.723539398
chr1 113006962 - 113007627	0.132311526	0.973059699		0.636744389	0.769145734
chr1 113007958 - 113008300	-0.353090615	0.793091952		-0.572163554	0.673740381
chr1 113008557 - 113009126	0.773886511	0.630859237		1.127494846	0.553594584
chr1 11301924 - 11302123	0.36540307	0.789973666		0.067579645	0.949806974
chr1 113044438 - 113044957	-0.439359784	0.834274036		-0.979590715	0.53681171
chr1 113051224 - 113051679	-0.16505853	0.954349039		0.063658153	0.977404157
chr1 113051782 - 113052057	-0.117608392	0.962168259		-0.848026891	0.509898122
chr1 113059928 - 113060203	-0.327439991	0.865952831		-1.084049412	0.322357811
chr1 113065307 - 113065537	0.051414417	0.977187831		-0.429790675	0.684454125
chr1 113071913 - 113072212	-1.162155887	0.164551503		0.56720514	0.611247203
chr1 113086686 - 113086951	-1.16987678	0.121862734		0.423349878	0.727350287
chr1 113148314 - 113148904	-1.037913387	0.487631637		-0.208224894	0.920581732
chr1 113161203 - 113162731	2.062084694	0.439561834		0.930799573	0.778059997
chr1 11316758 - 11317014	0.398110825	0.790028772		-0.007200554	0.995629278
chr1 113216292 - 113216521	-0.271267806	0.886811801		0.26517376	0.792580284
chr1 113216898 - 113218171	4.822166549	0.024273233		1.076437325	0.691316283
chr1 11322018 - 11322994	-0.107494267	0.981691369		1.740036101	0.54015844
chr1 113229992 - 113230518	-0.773343755	0.604678755		1.025521091	0.517290279
chr1 113247379 - 113248197	-0.808404597	0.87522898		1.64520778	0.611442568
chr1 113249654 - 113250231	2.043707136	0.44442273		0.821015308	0.753310614
chr1 113257555 - 113258540	8.198672649	0.000602861		4.358766449	0.157799598
chr1 113258904 - 113259143	0.84215257	0.479648473		0.78032502	0.549497625
chr1 113261379 - 113261683	0.818081782	0.530641696		-0.252922642	0.902433557
chr1 113265436 - 113265664	-0.380085406	0.804644542		-0.569402794	0.520405969
chr1 113276453 - 113276708	-0.04573248	0.979193478		-0.734433274	0.325438574
chr1 113278397 - 113278721	0.140098867	0.944758698		0.506449565	0.690098765
chr1 113286176 - 113287253	2.46399091	0.148213974		-1.155983177	0.623530161
chr1 1132956 - 1133176	-0.915120604	0.443645482		-0.409071371	0.784622166
chr1 113305625 - 113306041	-0.657401539	0.708927488		-0.765481428	0.467696532
chr1 113325373 - 113325616	-0.143134602	0.926780659		-0.776861636	0.477028229
chr1 11332815 - 11333882	-0.503191347	0.925599831		3.340829486	0.137438003
chr1 113346851 - 113347140	1.077053596	0.194094776		-0.328909556	0.826088256
chr1 1133688 - 1133919	-0.668879995	0.617200461		-0.827409049	0.402563458
chr1 113392067 - 113392624	0.202001388	0.945041119		-2.052294498	0.141313576
chr1 113392722 - 113392930	0.293919159	0.786253714		-0.091235133	0.929788654
chr1 113423620 - 113423843	0.299424274	0.869008314		0.64354927	0.532495947
chr1 113424462 - 113424661	-0.53131685	0.452303873		-0.315870317	0.809194563
chr1 113424672 - 113424970	-0.61386592	0.584561772		-0.603500613	0.556978411
chr1 113428314 - 113428524	-0.231682517	0.868183357		-0.511763667	0.636560258
chr1 113430395 - 113430611	0.140779433	0.915252543		0.272106394	0.832828665
chr1 113437432 - 113437638	-0.165515987	0.929486207		-0.295598164	0.819219851
chr1 113446657 - 113447021	0.439224268	0.761437569		0.326098625	0.843852854
chr1 113447636 - 113447874	0.47641379	0.620790056		-0.159614902	0.898872899
chr1 113465972 - 113466187	-0.305119819	0.818244877		-0.584209931	0.479271885
chr1 113497929 - 113499712	6.090378296	0.012011625		2.476891744	0.367328743
chr1 113540896 - 113541095	-0.471633438	0.524088285		-0.382304209	0.565205561
chr1 113577717 - 113578027	-0.398684186	0.814263072		0.369156195	0.823703514
chr1 113584882 - 113585273	-0.577245134	0.726494749		-1.428433605	0.190721843
chr1 113585297 - 113585669	-0.121945538	0.958055811		-0.661173759	0.568861886
chr1 11359284 - 11359520	-0.083216104	0.966024673		-0.763698764	0.379447389
chr1 113601527 - 113601973	0.682762646	0.694274622		-1.114019922	0.340186837
chr1 113615069 - 113616430	5.602372701	0.044822206		1.94493715	0.516804731
chr1 11363924 - 11364150	-0.08316358	0.962980811		-0.156917162	0.858645996
chr1 1136650 - 1136849	0.498929549	0.669087135		-0.817125876	0.399997258
chr1 113683610 - 113683854	-0.072971852	0.965534923		-0.267840326	0.796768565
chr1 1136869 - 1137132	-0.312542686	0.873383339		-0.549126262	0.667468093
chr1 113689249 - 113689647	-0.085131853	0.973801188		-0.448166815	0.710446547
chr1 113695746 - 113696134	-0.272023777	0.875841329		-1.274636033	0.209415307
chr1 113712283 - 113712606	0.032405671	0.987419475		-0.104328759	0.933572754
chr1 113720322 - 113720524	-0.149963568	0.902159904		-0.256833855	0.764376775
chr1 11372083 - 11372282	0.494265363	0.736239642		-0.169030772	0.884394349
chr1 113734275 - 113734927	0.731115828	0.719119628		-0.507769265	0.810500258
chr1 113739537 - 113739769	-0.191456416	0.907537608		-0.335637844	0.637384274
chr1 113741435 - 113741663	-0.525524568	0.605654961		0.236657195	0.8021151
chr1 11376664 - 11377198	-1.68775037	0.355387202		-0.289678303	0.900452066
chr1 113774738 - 113774986	0.148210623	0.926747579		-0.209074404	0.814150655
chr1 113790440 - 113790895	-1.106344794	0.371626478		-0.498567108	0.80245377
chr1 113809492 - 113809716	-0.29644135	0.804737659		-0.359469168	0.755969102
chr1 113810022 - 113810286	-0.058290518	0.972491185		-0.342082044	0.734268767
chr1 1138262 - 1138504	-0.302330761	0.871469503		-1.00237293	0.39052955
chr1 113826340 - 113826539	0.126180708	0.880817907		-0.75557466	0.288825103
chr1 113850399 - 113850800	-1.175541148	0.239292106		-0.557818489	0.600698698
chr1 113850895 - 113851358	-0.03977711	0.990135813		0.779220761	0.609302731
chr1 113870143 - 113870342	-0.229691365	0.865341255		-0.351561909	0.720472482
chr1 113871160 - 113871523	-0.117379175	0.945244356		-0.763898549	0.497963498
chr1 113931302 - 113931575	-0.562443873	0.612309317		-1.058059804	0.27981953
chr1 113932504 - 113934228	4.541665395	0.161222128		4.341206097	0.252447116
chr1 113934289 - 113934529	0.353321116	0.777872775		0.240049636	0.822041736
chr1 113965124 - 113965589	-0.269021629	0.893213563		-0.985452959	0.447325079
chr1 113966198 - 113966782	-0.604739861	0.769086445		-1.040277497	0.445708738
chr1 113999600 - 113999913	-0.595401585	0.727269041		-0.038170698	0.982236205
chr1 11399981 - 11400262	-0.979856065	0.309048786		-1.068660099	0.279555177
chr1 114030985 - 114031207	-0.637528259	0.556270517		-0.081614978	0.956949291
chr1 114031327 - 114031692	-0.733861478	0.569458985		-0.178497791	0.914139245
chr1 114084745 - 114085096	-0.596448849	0.58091463		-0.463661252	0.755548721
chr1 114172911 - 114173110	0.010618011	0.995877055		-0.812231419	0.216066443
chr1 114173149 - 114173350	-0.279168549	0.828343066		-0.525104441	0.532135694
chr1 114195548 - 114195756	-0.504508342	0.543980117		0.92370387	0.149386122
chr1 114217992 - 114218228	-0.374394695	0.758213027		0.044216795	0.971554362
chr1 11423950 - 11424149	-0.165132798	0.912995904		-0.136496713	0.909227464
chr1 114256669 - 114256893	-0.878207536	0.443474069		-0.300201145	0.740599953
chr1 114260999 - 114261198	-0.38098104	0.694162405		-0.299378522	0.72189211
chr1 114285244 - 114285480	0.295266346	0.810729581		0.147906489	0.870382564
chr1 114287434 - 114287633	-0.807634585	0.203271259		-0.497007907	0.532959599
chr1 114301322 - 114302744	3.687686825	0.139254866		1.787546687	0.560880943
chr1 114354111 - 114355364	1.430527478	0.735045736		3.394848084	0.250756102
chr1 114368695 - 114368930	-0.094888066	0.952104475		-0.477175533	0.543596537
chr1 114414231 - 114414470	-0.973497855	0.318002517		0.809030239	0.371566293
chr1 114446935 - 114448267	1.770713871	0.721090251		0.119160638	0.986507965
chr1 114448271 - 114448470	0.219911449	0.901222462		0.435752585	0.671368611
chr1 11445527 - 11445815	-0.392873995	0.779180842		-1.151742581	0.238620924
chr1 114460231 - 114460530	-0.484006111	0.726246655		0.374097127	0.766976979
chr1 114471766 - 114473376	7.230099127	0.003719926		3.771678869	0.221988467
chr1 114521790 - 114522291	-1.011966025	0.645538948		0.925844764	0.48112327
chr1 114525249 - 114525526	-1.033573614	0.232360371		-0.905502678	0.42298629
chr1 11453864 - 11454142	-0.086204345	0.970704776		-0.102775441	0.943808665
chr1 114544851 - 114545098	-0.33882557	0.746607045		0.186003588	0.850572601
chr1 114557800 - 114558059	-0.685598413	0.4456002		-0.204317624	0.874815567
chr1 114575536 - 114575802	-0.177235202	0.920974652		0.619080135	0.533004395
chr1 114604111 - 114604586	-1.057073745	0.320948495		-1.043729309	0.394277212
chr1 114669816 - 114670015	0.194218227	0.851377118		-0.071600974	0.952722974
chr1 114695225 - 114695624	-0.47422582	0.83646895		-1.67202731	0.272054779
chr1 114696772 - 114697053	0.481994706	0.6570029		-1.151821363	0.185473633
chr1 114709317 - 114709516	-0.366018122	0.682822293		-0.690635107	0.324929228
chr1 11472618 - 11472881	-0.340342396	0.788555415		-0.74008291	0.39052955
chr1 114738683 - 114738997	-0.737675864	0.426500059		-0.499131518	0.583875903
chr1 114775484 - 114775691	-0.024323384	0.98454603		-0.036239901	0.973645122
chr1 114782712 - 114782911	0.405606948	0.688847439		-0.103708174	0.937339863
chr1 114825451 - 114825693	-0.55709875	0.508148807		0.410323615	0.698736066
chr1 114866657 - 114866877	-0.055088303	0.973283464		-0.018911379	0.990668287
chr1 114888590 - 114889544	1.569398076	0.487631637		1.16604299	0.606239569
chr1 115000931 - 115001253	-0.054262459	0.977173201		-0.366356044	0.755382313
chr1 115011703 - 115012085	-0.191202379	0.919097596		0.040267549	0.981504279
chr1 115052655 - 115054282	6.834765115	0.002831108		3.259340231	0.337524753
chr1 115123927 - 115124556	-2.348656704	0.059678023		0.512947235	0.802911155
chr1 115124697 - 115124929	-0.609033132	0.373520964		-0.063761204	0.960471494
chr1 115153205 - 115153939	-0.799794092	0.724559014		0.82747183	0.699673757
chr1 115211875 - 115213563	5.237570575	0.188258734		6.963591414	0.086560542
chr1 115214499 - 115214774	-0.053513265	0.978953139		-0.870645315	0.316596841
chr1 115258815 - 115259628	-0.657469432	0.774528324		0.586237033	0.820619732
chr1 115299585 - 115299841	0.832739299	0.421381888		0.169903318	0.913740042
chr1 115299847 - 115300929	1.752143593	0.708648042		2.971020991	0.34523103
chr1 115322922 - 115323533	-1.29017499	0.447917336		0.317580849	0.914216571
chr1 115345506 - 115346086	-1.949060391	0.147211118		0.569260885	0.789794682
chr1 115361791 - 115361990	-0.025641787	0.975061831		-0.203281287	0.70860671
chr1 115371030 - 115371236	0.142201384	0.909278083		0.296298252	0.714701872
chr1 115375717 - 115376323	0.559815289	0.761389245		-0.628823604	0.730726854
chr1 11538756 - 11539389	1.792192447	0.345155745		0.684453531	0.823802013
chr1 11540093 - 11540371	0.230459684	0.896116467		-0.288285761	0.823204337
chr1 115434794 - 115435037	-0.043749789	0.980473622		-0.968479843	0.282729962
chr1 115594291 - 115594918	-1.345810837	0.411065155		-0.860300236	0.615142438
chr1 115595168 - 115595470	-0.225600082	0.907007431		0.297208982	0.84982207
chr1 115605224 - 115605722	-0.510900888	0.82646141		-0.53357017	0.696509203
chr1 115611824 - 115612023	-0.403795351	0.721142573		-1.106547688	0.194286693
chr1 11562871 - 11563070	-0.181825259	0.899338635		-0.224278892	0.824834217
chr1 115631817 - 115632615	0.433038206	0.875065912		-1.660691111	0.503164081
chr1 115655530 - 115655808	-0.017671734	0.992755982		-0.205529867	0.863068359
chr1 115656877 - 115657331	0.241226871	0.910825007		-0.368673076	0.788709845
chr1 115675911 - 115676380	-2.113654262	0.053892229		0.638946247	0.645671772
chr1 115677731 - 115678066	-0.660257715	0.621318724		-0.389266139	0.787192578
chr1 115681604 - 115681923	0.843883088	0.556484767		-0.02367451	0.988876133
chr1 115699787 - 115699986	0.426697233	0.591017525		-0.157437484	0.827819655
chr1 115700788 - 115701173	-0.034134624	0.989421185		-0.214411574	0.877119139
chr1 115711376 - 115711692	0.095002726	0.960637176		0.394651197	0.792158344
chr1 115721875 - 115722406	-0.392166177	0.847535751		0.469182033	0.725830851
chr1 115727610 - 115727862	0.728338013	0.368568724		-0.377037823	0.763005984
chr1 11575357 - 11575767	-0.087086607	0.969478857		-0.889995643	0.562493587
chr1 115765813 - 115766083	-0.432013563	0.732596024		-0.444269062	0.616656145
chr1 11579418 - 11579637	0.033232283	0.986846142		-0.863878622	0.401655145
chr1 115820016 - 115820215	-0.4435984	0.598777814		-0.409114364	0.669002993
chr1 11582623 - 11583025	-1.205451306	0.648417142		-2.439246728	0.342321143
chr1 115832288 - 115832540	-0.049139938	0.970983932		0.311183552	0.799518088
chr1 115836482 - 115836681	0.328560422	0.777089837		-0.31258528	0.724846755
chr1 115843171 - 115843467	-0.426015695	0.825320614		0.050805633	0.975562507
chr1 115844943 - 115845143	-0.208009314	0.864450222		0.191963658	0.856200003
chr1 115845217 - 115845416	-0.465468668	0.665978175		-0.086507919	0.951814745
chr1 115866036 - 115866305	-0.155039082	0.936841839		-0.017542863	0.991327597
chr1 115880111 - 115881276	-1.378511432	0.645196716		-4.142563331	0.08757755
chr1 115895672 - 115895871	0.1324873	0.906320935		-0.114145976	0.905192076
chr1 115899005 - 115899248	0.599235203	0.620410311		-0.497067524	0.529401093
chr1 115902869 - 115903170	-0.278796484	0.873865979		-0.243950643	0.86981139
chr1 11591470 - 11591669	0.181222924	0.908271159		0.167183402	0.919039481
chr1 115915974 - 115916173	-0.027138833	0.986358458		0.170706706	0.877666315
chr1 115920892 - 115921091	-0.233145922	0.878620196		-0.27738543	0.774325321
chr1 115922703 - 115922905	-0.12897715	0.925174728		-0.207052534	0.817531439
chr1 115943084 - 115943398	-0.909258477	0.310381117		0.051402455	0.974053175
chr1 115943539 - 115943877	-0.225042838	0.900187461		0.250956612	0.86950498
chr1 115954226 - 115954578	0.209164675	0.929402518		-0.010473309	0.995675805
chr1 115973481 - 115973740	-0.412231214	0.758632329		0.310930537	0.781616311
chr1 115974750 - 115975051	-1.10844677	0.26007535		-1.240252401	0.114449534
chr1 116012357 - 116012598	0.614056922	0.488000051		-0.677657726	0.469698631
chr1 116016826 - 116017025	0.774585838	0.3856426		-0.822469807	0.315047319
chr1 116036666 - 116036934	0.601869475	0.520447822		0.040411966	0.981843916
chr1 116039754 - 116040044	-0.285455471	0.824448071		0.147683548	0.930087777
chr1 116041028 - 116041230	-0.39902164	0.707141314		-0.174013743	0.889085582
chr1 116066717 - 116067202	-0.191310403	0.919552435		-0.602584784	0.708100127
chr1 116088344 - 116089135	0.979163555	0.740706773		1.541025074	0.468683606
chr1 116094583 - 116094808	-0.28589217	0.827610165		-0.579131611	0.463210096
chr1 116137549 - 116137748	-0.250925252	0.826326832		-0.756360441	0.367618879
chr1 116138024 - 116138996	0.152972266	0.967523547		-0.556905784	0.771079318
chr1 116151570 - 116152013	-0.975855385	0.309048786		-0.444802106	0.754058079
chr1 116167523 - 116167722	0.099758368	0.944758698		-0.828804246	0.262565941
chr1 116184064 - 116185689	3.943408661	0.06304338		-0.140923472	0.979148842
chr1 11619350 - 11619553	-0.429183557	0.662413683		-0.127654606	0.933908191
chr1 116197847 - 116198205	-0.240540338	0.903442934		-0.870556424	0.411038076
chr1 116206802 - 116207009	-0.466936638	0.567926527		-0.486485616	0.642987071
chr1 116213617 - 116214416	-1.056129583	0.709343294		-0.644777602	0.710873455
chr1 116221689 - 116222215	-1.188972117	0.404270244		-0.447775745	0.791483929
chr1 116222672 - 116223111	-0.313011288	0.870393223		-0.774325336	0.619833089
chr1 116234932 - 116235223	-0.305028932	0.831290642		-0.471071652	0.621403801
chr1 11623785 - 11624178	-1.449087884	0.198102418		1.002134771	0.502077649
chr1 116253676 - 116253921	0.288298804	0.826194863		0.05644888	0.970354719
chr1 116256554 - 116256959	0.802953735	0.439850713		0.12946554	0.946999221
chr1 116257079 - 116257830	-0.312647049	0.938165803		0.045034022	0.988876133
chr1 116270428 - 116270864	-0.37421998	0.863146778		-0.433877336	0.737844962
chr1 11628854 - 11629116	-0.857975454	0.360075983		0.341858203	0.767568864
chr1 11629606 - 11629985	0.329698858	0.878225841		-0.086182988	0.961533212
chr1 116296872 - 116297071	-0.19193845	0.829656957		-0.257896178	0.674132403
chr1 116314240 - 116314821	0.140955855	0.963706138		-1.165216407	0.423064181
chr1 116324075 - 116324296	-0.042175259	0.982976514		-0.557959758	0.495844678
chr1 116325175 - 116325987	-5.496699834	0.002925232		-0.977606707	0.714070585
chr1 116357424 - 116357623	-0.377994181	0.616518038		-0.216073116	0.814011895
chr1 116370865 - 116371528	0.033932557	0.993993373		-1.401320107	0.341179369
chr1 116371818 - 116372260	-1.620134959	0.198480194		-1.162583958	0.356200963
chr1 116380766 - 116381402	0.322715203	0.927338926		-2.187412538	0.183196023
chr1 116381555 - 116382284	1.281715758	0.340359796		-0.690761233	0.739707537
chr1 116402036 - 116402312	-0.267871022	0.852795896		-0.365734458	0.693369991
chr1 116402403 - 116402640	-0.398712677	0.723623138		-0.569928757	0.426470073
chr1 116420121 - 116420465	-1.281889475	0.177716057		-0.005077858	0.997940626
chr1 116451252 - 116451451	-0.917117397	0.138675982		-0.364779557	0.608722614
chr1 116454089 - 116454301	-0.306666185	0.81386414		-0.678314366	0.427315809
chr1 116518653 - 116519779	1.600824513	0.587359145		0.156705521	0.95560524
chr1 116520164 - 116520517	-1.124479095	0.320608714		-1.398148678	0.14636293
chr1 116523855 - 116524091	-0.438613731	0.7187634		-0.452328318	0.635523025
chr1 11659595 - 11659794	-0.236030832	0.836264478		-0.515271153	0.526520326
chr1 116634834 - 116635101	0.227419488	0.876321942		-0.921704681	0.169676318
chr1 116635121 - 116635320	0.199948696	0.834311206		0.009796942	0.993512386
chr1 116635415 - 116635614	0.051164811	0.968853317		-0.482584084	0.580075493
chr1 116652830 - 116653173	-0.037123736	0.988049308		0.232341475	0.878697541
chr1 116653866 - 116654065	-0.440960874	0.647906425		-0.536064464	0.51492383
chr1 116658175 - 116658877	-0.297315776	0.91910559		2.081983934	0.190483446
chr1 116665665 - 116665872	-0.280893446	0.863771574		-0.310021646	0.754090174
chr1 116671768 - 116672036	-0.209394283	0.903613433		0.066777284	0.961659717
chr1 116674456 - 116674915	-1.231572387	0.145717258		-0.218846857	0.903478775
chr1 116675605 - 116675841	0.109212716	0.931084581		-0.022247763	0.986899518
chr1 116681683 - 116682006	0.276474634	0.859820455		-0.036694392	0.983332041
chr1 116694442 - 116695260	0.152383039	0.97072811		-1.111592608	0.598267572
chr1 1167064 - 1167928	1.561336874	0.744436196		0.25154345	0.949296305
chr1 116710371 - 116710591	-0.019844267	0.99248137		-0.163645872	0.902818624
chr1 116710625 - 116710842	0.016824841	0.993472504		-0.721451909	0.480088499
chr1 116710949 - 116711319	1.060188862	0.529650389		0.169304414	0.92015952
chr1 11676294 - 11676493	-0.030595581	0.986788147		-0.151412973	0.919946287
chr1 116775818 - 116776017	0.215263389	0.865148147		-0.776237341	0.290647006
chr1 116788304 - 116788503	-0.432687255	0.6824255		-0.217803543	0.753712294
chr1 116810835 - 116811243	-0.211647552	0.916741952		-0.56160856	0.662661661
chr1 116832800 - 116833201	-0.68553615	0.516313136		-0.556555693	0.573214342
chr1 116840705 - 116840937	-0.318049671	0.800365209		-0.557067583	0.596837844
chr1 116851743 - 116852098	-0.437257837	0.685970877		-0.681590353	0.482984103
chr1 116853678 - 116853913	-0.734662649	0.30825245		-0.731429256	0.273481446
chr1 116854534 - 116855291	-0.87993414	0.701456744		-1.535712553	0.324435568
chr1 116876647 - 116876958	0.253549824	0.859262047		-1.148359486	0.363984263
chr1 116883192 - 116883821	-1.450042207	0.309740246		-0.270905511	0.91796149
chr1 116915305 - 116916994	7.229233725	0.004893463		0.262621651	0.964767615
chr1 116918986 - 116919394	0.146800344	0.950054431		0.310744888	0.87386831
chr1 116920566 - 116920800	-0.210029272	0.895617354		0.073049092	0.967678289
chr1 116935121 - 116935328	0.206855333	0.875555457		-0.625934867	0.300580145
chr1 116947424 - 116947631	-0.338009049	0.845721932		-0.341460951	0.747338838
chr1 116960920 - 116961364	-0.449209256	0.836901258		-1.433655461	0.25502045
chr1 116975855 - 116976712	0.379121076	0.908645398		-1.057864392	0.574749931
chr1 116987157 - 116987356	0.324529231	0.715486899		-0.13389609	0.917758717
chr1 117008682 - 117008881	-0.175291682	0.882951862		-1.020202959	0.235393475
chr1 117027893 - 117028138	-0.335916776	0.857117756		-0.592005572	0.523638754
chr1 117046991 - 117047343	-0.897836385	0.590282378		-0.262948514	0.863805424
chr1 117048779 - 117049008	0.736446747	0.428238119		0.511813039	0.675818094
chr1 117051522 - 117052334	-0.528491841	0.845560937		1.466828841	0.489431542
chr1 117057577 - 117058100	0.22750065	0.940158086		-0.754973394	0.577314114
chr1 117059849 - 117060240	-0.181066967	0.95288664		-0.201680806	0.913162702
chr1 117078471 - 117078757	-0.213997895	0.899345207		0.05112624	0.9711
chr1 117079963 - 117080507	-0.973046746	0.727609675		0.37951114	0.9006083
chr1 117081289 - 117081651	0.001282522	0.999407654		0.016637564	0.992878541
chr1 11708886 - 11709191	1.194741066	0.445432104		-0.294376753	0.842359748
chr1 117096041 - 117096258	-0.069385455	0.967147026		0.087754151	0.948257218
chr1 117096439 - 117096646	0.023312855	0.98739022		0.712821164	0.388370068
chr1 117099093 - 117099625	-0.829846646	0.662884544		0.049339513	0.98680696
chr1 11710418 - 11710888	2.185266608	0.229737683		1.071007784	0.502202375
chr1 117112477 - 117112790	0.11456172	0.955857412		-0.751529586	0.57853771
chr1 117112859 - 117113893	5.079814604	0.016482298		3.321528641	0.154460565
chr1 117132028 - 117132392	-0.394377066	0.782957694		-0.218472303	0.898955899
chr1 11713237 - 11713544	-0.292707638	0.878095755		-0.232290268	0.886363806
chr1 117142564 - 117142926	0.082086244	0.973755723		0.194777123	0.898592433
chr1 11714324 - 11715112	1.520898154	0.535154462		0.260823707	0.93994625
chr1 117153328 - 117153527	-0.044569104	0.978054902		-0.756521244	0.369795821
chr1 117156354 - 117156587	0.15830741	0.93081538		-0.731593065	0.521155925
chr1 117161824 - 117162023	-0.73211993	0.291087641		0.343844895	0.751791911
chr1 117164560 - 117164759	-0.415230504	0.61830107		-0.40527948	0.595633755
chr1 117186045 - 117186280	0.492184011	0.663849258		0.04586985	0.972151918
chr1 117189322 - 117189683	0.590983049	0.679873359		0.47391202	0.667239782
chr1 117209378 - 117209625	0.172653024	0.91661179		-0.498132437	0.57494439
chr1 117209754 - 117210763	2.317676506	0.350743724		-0.807001251	0.722797363
chr1 117223462 - 117223722	-0.643168303	0.66424099		0.079081933	0.948558239
chr1 117225327 - 117225577	-0.196189871	0.894775624		0.263204486	0.836253083
chr1 117235937 - 117236137	-0.049499142	0.975961344		-0.197000341	0.854900833
chr1 117236348 - 117237113	-1.397893983	0.520872095		-1.892134414	0.374636503
chr1 117239300 - 117239565	-0.631418675	0.616049311		-0.051557236	0.978594193
chr1 11724095 - 11724745	2.662322674	0.036834736		1.249940446	0.57955694
chr1 117253857 - 117254223	0.139049925	0.940324481		-1.007630193	0.319806097
chr1 117263095 - 117263313	-0.797930436	0.275122423		-0.453073273	0.648800688
chr1 117263677 - 117263876	0.607435942	0.305942431		-0.226859885	0.79200855
chr1 117265200 - 117265399	-0.530686537	0.571395567		0.437960392	0.61829956
chr1 117281438 - 117281686	-0.851090135	0.388205682		-0.509236542	0.618728602
chr1 117284258 - 117284570	-0.451156811	0.777440244		-0.829226261	0.472496207
chr1 117284888 - 117285087	0.120082363	0.921452224		-0.41256397	0.5648265
chr1 117327687 - 117328288	-0.497579955	0.813615116		-2.496917264	0.090690699
chr1 117350927 - 117351819	-1.949782176	0.166183488		-1.372575608	0.39392597
chr1 117360282 - 117360523	1.251593921	0.074615508		0.079814507	0.949205193
chr1 117363039 - 117363309	-0.459183935	0.731652731		0.089078328	0.94291976
chr1 117377186 - 117377499	-0.265413305	0.850606135		-1.278234624	0.19438298
chr1 117395645 - 117395844	0.085975982	0.956368931		-0.312986648	0.692116459
chr1 117396370 - 117396687	-0.65467663	0.615840595		-0.720308172	0.585407934
chr1 11740828 - 11741694	4.662044661	0.002252156		2.760756409	0.266159283
chr1 117418246 - 117418445	-0.223371819	0.88328565		-0.357679294	0.631914494
chr1 117420970 - 117421253	0.531947622	0.702319012		0.028819606	0.984504846
chr1 117421418 - 117422100	-1.350857783	0.549696255		-0.237581441	0.932178676
chr1 117429139 - 117429563	-1.161630237	0.473226143		0.185102163	0.934696622
chr1 117449414 - 117449872	0.233798053	0.936380315		-0.108901641	0.962758157
chr1 117452331 - 117453376	2.646300948	0.138077627		-0.301434336	0.919843481
chr1 117459733 - 117460004	-0.070204218	0.958581123		0.113790995	0.931222241
chr1 117487333 - 117487602	0.243942975	0.884651755		-0.828989171	0.469731971
chr1 11751311 - 11752010	1.398783954	0.618590828		0.002136436	0.999211946
chr1 117514598 - 117514882	-0.242927537	0.854853114		-0.295021439	0.78017921
chr1 11752332 - 11752556	-0.079646432	0.960906245		-0.780028216	0.398941906
chr1 117525147 - 117525350	0.528037865	0.484309754		-0.360977694	0.646532335
chr1 117531049 - 117531248	-0.226792621	0.828932509		0.497541086	0.600938365
chr1 117531300 - 117531792	-0.501630718	0.73585845		-1.084353717	0.345750401
chr1 11753257 - 11753492	-0.180436586	0.898749099		-0.500948891	0.657955754
chr1 117533215 - 117533638	-1.753595834	0.047950094		-0.244658	0.891804444
chr1 11754033 - 11754262	0.098203262	0.961859366		-0.934327042	0.33472095
chr1 117555995 - 117556196	-1.108096209	0.070655744		0.522125908	0.435283263
chr1 117581120 - 117581319	-0.058549344	0.9770809		0.369455437	0.693369991
chr1 117602026 - 117602301	0.932468138	0.479643015		0.854941505	0.476128617
chr1 117602336 - 117603597	3.231526108	0.109735414		3.864051484	0.1775941
chr1 117619799 - 117620348	-0.286647642	0.936790967		1.272532254	0.459669995
chr1 117635707 - 117636212	-2.26400411	0.274463016		1.154389242	0.634274332
chr1 117636519 - 117636909	-0.677384616	0.665408013		1.267059612	0.304504986
chr1 117663974 - 117665141	0.452529728	0.922647603		0.525078734	0.908580142
chr1 117679648 - 117679899	0.233593667	0.859262047		0.40539499	0.544206703
chr1 117702453 - 117702707	0.442881773	0.686276845		-0.638027431	0.505758286
chr1 117708716 - 117709029	-0.320118157	0.883997885		-0.187055182	0.902433557
chr1 117714445 - 117715013	-0.642953405	0.824459798		0.103978233	0.972114692
chr1 117753003 - 117753890	-0.978430334	0.741120549		-0.523329981	0.795187882
chr1 117758545 - 117758744	0.325654775	0.774871643		-0.094044108	0.934592454
chr1 117773468 - 117773716	0.640137688	0.56298944		-0.061319293	0.952162781
chr1 117809823 - 117810092	-0.453909396	0.618604351		0.129544788	0.903952081
chr1 117855033 - 117855317	0.0835267	0.962857295		0.035207527	0.984339751
chr1 117876358 - 117876557	0.096911523	0.936925575		0.478789414	0.635396244
chr1 117879210 - 117879445	-0.66853151	0.323764467		-0.380563399	0.626226377
chr1 117882624 - 117882901	-1.045304273	0.246188579		0.640665435	0.52464268
chr1 117889237 - 117889524	0.421373664	0.762172464		-0.635874645	0.51930043
chr1 117900781 - 117901147	-0.053634911	0.981554312		0.417313363	0.729564697
chr1 117904400 - 117904615	-0.15307721	0.894551733		-0.571949879	0.329498153
chr1 117909053 - 117910326	6.623439995	0.003153583		2.046149628	0.509099093
chr1 11795839 - 11796749	-0.051867465	0.991173604		2.014713721	0.252340018
chr1 11796769 - 11797366	-0.945258875	0.706605774		-0.149343998	0.95560524
chr1 11807269 - 11807512	0.062734616	0.972530028		-0.900677628	0.334291529
chr1 118078464 - 118078666	0.028205867	0.989659313		0.292307391	0.762719116
chr1 118083415 - 118083682	0.012197064	0.995769377		-0.384021998	0.756706782
chr1 118083805 - 118084008	-0.338901848	0.730208504		-0.827985831	0.264718844
chr1 11809232 - 11809568	0.900602324	0.297063853		-0.310856022	0.853684864
chr1 118113591 - 118113944	-1.108617981	0.417040963		-0.146079063	0.938081161
chr1 118147926 - 118149363	4.612939654	0.049118464		2.705758938	0.453177954
chr1 118149483 - 118149924	-0.395906582	0.836377255		0.138636357	0.942850037
chr1 118173251 - 118173644	1.661453996	0.12815175		-0.094757554	0.968456828
chr1 118174934 - 118175283	-0.502641224	0.712856217		-0.223932973	0.887597638
chr1 118199642 - 118199954	-0.865262637	0.520866914		-0.762991705	0.532135694
chr1 11821909 - 11822315	0.255500318	0.903185917		-1.116964685	0.328084854
chr1 118252060 - 118252284	-0.217176162	0.85763285		0.276884461	0.804071063
chr1 118258488 - 118258687	0.199846753	0.881070209		0.477175029	0.566693745
chr1 118276237 - 118276471	0.28159631	0.792712429		-0.503183695	0.579873388
chr1 118301492 - 118301922	0.481088894	0.831025861		0.619241272	0.639816304
chr1 118312174 - 118312417	-0.004612837	0.998301098		-0.573798936	0.571750193
chr1 118337787 - 118338316	-0.927160463	0.704399508		1.751838409	0.356185093
chr1 118357699 - 118357970	-0.213800263	0.879437553		-0.443569474	0.6299296
chr1 118364252 - 118364750	-0.305166063	0.919796784		0.206211631	0.94506957
chr1 118369007 - 118369390	-1.486915584	0.176496153		0.508824719	0.765065741
chr1 118369571 - 118369772	0.001578704	0.999145758		0.251086758	0.848010162
chr1 118384838 - 118385093	-0.397850064	0.756547226		-0.868163747	0.213463294
chr1 118385195 - 118385872	1.157911981	0.481623778		-1.335551946	0.398216195
chr1 11845125 - 11845451	1.649450993	0.177716057		-0.366941884	0.858096551
chr1 118471426 - 118472892	1.538276043	0.778789374		6.782887721	0.137646713
chr1 118473074 - 118473408	0.096687176	0.954509832		-0.284438244	0.819665692
chr1 11847689 - 11847905	-0.712558379	0.468218804		0.45711238	0.668930031
chr1 11848194 - 11848393	-0.591666567	0.610026604		-0.233908679	0.894254284
chr1 11850956 - 11851290	-0.555255003	0.760526818		-1.774338945	0.1503436
chr1 118510235 - 118510434	-0.929341686	0.190139733		0.143917185	0.886066219
chr1 118510571 - 118510835	-0.664849875	0.32468453		-0.424165468	0.622266682
chr1 11854104 - 11854350	0.21199042	0.891866056		-0.454800541	0.5684313
chr1 118570894 - 118571245	0.224877026	0.909202341		-0.167857013	0.893034807
chr1 118590221 - 118590815	-1.176696681	0.426745305		-0.230250038	0.909523984
chr1 1186210 - 1186448	-1.091629394	0.233434208		-0.20243967	0.896131318
chr1 118625627 - 118625830	0.557387272	0.470690409		0.102134996	0.895326527
chr1 11863505 - 11863877	-0.814501509	0.506858549		0.687621674	0.69718343
chr1 118654097 - 118654296	-0.738068355	0.443842913		0.064097113	0.951465716
chr1 11865417 - 11866606	0.978855352	0.855001345		4.494933597	0.238397238
chr1 118655946 - 118656225	0.092763781	0.967977303		0.658974743	0.578088554
chr1 118664912 - 118665237	-0.779278765	0.480276061		1.332768456	0.258693456
chr1 118679145 - 118679518	-0.587551908	0.728011049		0.008855015	0.996790984
chr1 118690246 - 118690697	-0.71774397	0.733756939		-0.047438239	0.979689157
chr1 118697806 - 118698005	0.345045029	0.660593024		-0.245896309	0.789092943
chr1 118701565 - 118701924	0.27928037	0.879937681		0.956089997	0.359290414
chr1 118703460 - 118703872	-0.125717678	0.958079431		0.653433579	0.713226856
chr1 118727350 - 118728262	0.558157039	0.811949796		1.051134151	0.631914494
chr1 118752210 - 118752776	-0.053745191	0.993236759		2.731745467	0.355128907
chr1 118753018 - 118753217	0.741422439	0.257980061		0.747471309	0.417725555
chr1 118753405 - 118753638	0.09682874	0.956832947		0.262269522	0.837319558
chr1 118790214 - 118790563	0.041316723	0.980774983		0.49374411	0.680491627
chr1 118847544 - 118847927	0.064946493	0.968451487		0.18232307	0.896277701
chr1 118877876 - 118878329	-1.650570895	0.145895611		-0.426365372	0.738716691
chr1 118882066 - 118882517	1.449129147	0.253484171		1.376611985	0.450679531
chr1 118882564 - 118882799	-0.66960454	0.528374609		0.435705116	0.609357113
chr1 118884075 - 118884447	-0.242132027	0.88694588		-0.383885425	0.763433229
chr1 11888740 - 11888939	-0.474534746	0.60972489		0.162269556	0.897100216
chr1 118923931 - 118924130	0.272899589	0.786549532		-0.266819952	0.704933571
chr1 11894683 - 11894882	0.408987752	0.708159517		-0.712792516	0.317319221
chr1 11897675 - 11897874	-0.364526647	0.803043454		-0.246769033	0.810955934
chr1 119003854 - 119004159	-0.787419057	0.355813022		-0.339870584	0.754772711
chr1 119028328 - 119029168	-0.978742124	0.746484132		0.640127388	0.810898899
chr1 11903642 - 11903841	-0.587079048	0.308315111		-0.508164183	0.373142045
chr1 119178559 - 119178796	0.072518614	0.96272337		-0.251453308	0.813204487
chr1 11919266 - 11919564	-0.35082293	0.846786503		-0.395180081	0.767786876
chr1 11922600 - 11922847	0.442139551	0.72290581		-0.559149348	0.509595762
chr1 119331386 - 119332041	-0.215074598	0.93977057		0.002370018	0.998889107
chr1 119369387 - 119369653	-0.327662538	0.823225551		-0.224565624	0.862363524
chr1 11938795 - 11938994	0.089460462	0.965191425		0.021998213	0.988876133
chr1 119421508 - 119421725	0.551389126	0.506284402		-0.030980038	0.986070221
chr1 119427711 - 119427916	0.187610835	0.890016581		0.036211577	0.972532033
chr1 11943019 - 11943257	-0.676589321	0.605007337		0.475998583	0.726258665
chr1 119454249 - 119454449	-0.244076802	0.838508414		-0.80397399	0.315239359
chr1 119490642 - 119490852	0.58069321	0.461638297		0.653311025	0.348691345
chr1 119502772 - 119503054	-0.413869984	0.759888189		0.441385966	0.747035493
chr1 119530132 - 119530331	-0.122900159	0.935143484		-0.379519441	0.687000211
chr1 119530441 - 119530679	-0.026983378	0.991916945		-1.271511595	0.154794144
chr1 11953895 - 11954331	-0.283188691	0.896003929		0.647058057	0.641943302
chr1 119544233 - 119545096	-0.456835244	0.909255773		-0.692746293	0.840206119
chr1 119549449 - 119549648	0.231710082	0.870769913		-0.341267701	0.730590983
chr1 119550096 - 119550802	-0.525965235	0.848626573		-1.113792498	0.517637769
chr1 119550944 - 119551198	0.319659241	0.842830175		0.254065411	0.860851662
chr1 119562127 - 119562326	0.046021389	0.975594466		-0.05727667	0.960471494
chr1 11958431 - 11958647	0.269822967	0.825909491		0.095167069	0.948195856
chr1 11958728 - 11959277	0.189110658	0.952465015		-0.273739941	0.894550228
chr1 119589072 - 119589449	-0.530905128	0.774796355		0.744248772	0.58028594
chr1 119591278 - 119591477	0.081888491	0.948645059		-0.359084712	0.587327633
chr1 119591536 - 119591735	0.010050542	0.99377319		-0.107744265	0.892454167
chr1 119592242 - 119592473	-0.144273472	0.901453701		-0.246684602	0.767689358
chr1 119606554 - 119606757	0.10294623	0.93636076		-0.150746561	0.904719735
chr1 119623199 - 119623607	-0.540070948	0.757308125		0.75704467	0.581016918
chr1 11967809 - 11968008	0.271742374	0.890997337		0.008072517	0.996511071
chr1 11968110 - 11969247	2.605833673	0.373634225		4.279625205	0.158774186
chr1 119682548 - 119683797	3.386988289	0.534962057		2.990664029	0.573717036
chr1 11969500 - 11970061	-0.814280915	0.733556823		0.506238898	0.789188242
chr1 119721713 - 119722046	-0.332530255	0.837278664		-0.850494364	0.517014465
chr1 119755939 - 119756138	-0.377481443	0.772204273		0.230055096	0.845474285
chr1 119769565 - 119769882	-1.031840518	0.357407698		-0.148593247	0.928035591
chr1 119771030 - 119771304	-0.544721197	0.578534612		-0.414243625	0.716103616
chr1 119796936 - 119797326	-0.845232382	0.533711053		0.622160092	0.654883968
chr1 119818046 - 119818309	0.00266878	0.998877843		0.34670343	0.803218869
chr1 119822030 - 119822595	-0.381251896	0.925602153		2.440437555	0.300353557
chr1 119828079 - 119828323	-1.238216741	0.282604594		-0.33957454	0.827500389
chr1 119832963 - 119833305	-0.206562717	0.909777359		-0.274301871	0.853397232
chr1 119841348 - 119841627	-0.574655086	0.517893767		0.112101126	0.926970718
chr1 119857023 - 119857315	-0.495512683	0.704150172		0.162494151	0.903244948
chr1 119859397 - 119859596	-0.105514662	0.922851779		-0.356147241	0.705188966
chr1 11986076 - 11986734	1.053762542	0.656149261		0.035172239	0.992061896
chr1 119861927 - 119862126	-0.416334782	0.681518694		0.392980074	0.636459273
chr1 119870213 - 119870461	0.279760212	0.891414873		0.05470429	0.971785572
chr1 119890513 - 119890852	-0.168903857	0.935909923		-0.151187757	0.909353815
chr1 119901309 - 119901803	-0.664918478	0.743536429		-0.60941488	0.735336488
chr1 119916052 - 119916450	0.249392628	0.913930303		0.278695666	0.917894021
chr1 11994495 - 11995118	-0.558409393	0.851377118		0.219563936	0.92972695
chr1 119947518 - 119947806	-0.067223602	0.967523547		-0.725531036	0.523057934
chr1 119995680 - 119996158	-0.38503633	0.885606137		-0.21069699	0.907338303
chr1 120009902 - 120010147	-0.924402773	0.24046974		0.01355884	0.993373819
chr1 120018436 - 120018783	0.771591374	0.555016281		-0.026388074	0.988914443
chr1 120085346 - 120085575	0.337513339	0.746984952		-0.289336035	0.788930399
chr1 120096143 - 120096342	-0.161713907	0.885982303		-0.16827266	0.84349136
chr1 120111591 - 120111790	0.245069954	0.779427449		0.32405356	0.751239035
chr1 120125385 - 120125803	-0.226583728	0.914164326		1.312902441	0.331504133
chr1 120136989 - 120137311	-0.648071818	0.626684285		0.091129767	0.952823043
chr1 120147788 - 120147992	0.498267241	0.664201564		0.461867317	0.569316059
chr1 120149197 - 120149446	-0.343902712	0.800707824		-0.517788282	0.466415839
chr1 12015189 - 12015388	-0.31355515	0.852838484		0.048882071	0.973360547
chr1 120154146 - 120154538	0.876306364	0.56932856		0.59493756	0.652672636
chr1 120154602 - 120154838	0.023521992	0.987601607		-0.560440917	0.569707987
chr1 120156477 - 120156784	0.335560199	0.832974242		-0.743839638	0.575973238
chr1 120166169 - 120166395	0.078150725	0.96611016		-0.685296869	0.518874344
chr1 120173842 - 120174582	-0.300975052	0.921118921		-0.070348586	0.979479085
chr1 12017715 - 12018029	-0.832501688	0.469751518		-0.36701228	0.814391569
chr1 120189445 - 120191312	4.633381774	0.129711959		3.453174464	0.355935525
chr1 120216588 - 120217096	-0.18216471	0.948721297		0.370987913	0.814189017
chr1 120217430 - 120217755	-0.356117061	0.872063533		0.750217904	0.57849853
chr1 120218078 - 120218449	0.848593479	0.553624912		0.029416876	0.989074577
chr1 120229310 - 120229680	-0.638094397	0.713141284		0.536696751	0.724846755
chr1 120230119 - 120230405	-0.27943511	0.837396379		-0.567353984	0.54890982
chr1 120239593 - 120239841	-0.826385042	0.372930759		-0.887863723	0.382039131
chr1 120242104 - 120242303	0.134332748	0.881186989		-0.604181183	0.348026761
chr1 120244247 - 120244481	0.00728115	0.996068808		-0.146598288	0.903243992
chr1 120245006 - 120245364	-0.55209701	0.684990874		0.776666274	0.589716312
chr1 120254324 - 120254671	0.056168873	0.982702253		0.228157609	0.87231369
chr1 120254763 - 120255509	0.939749472	0.604895727		-1.294715272	0.423694931
chr1 120270695 - 120270904	-0.397356597	0.595121867		-0.434894407	0.462694244
chr1 12027133 - 12027544	0.202985312	0.922462153		-0.240709296	0.903787175
chr1 120284997 - 120285228	0.205016136	0.917925617		-0.031024935	0.983275865
chr1 120311502 - 120311820	-0.468169809	0.720277875		-0.95669059	0.37921686
chr1 120322618 - 120322901	0.024408649	0.989848034		0.165508883	0.901436781
chr1 120325556 - 120325971	-0.314966508	0.883444464		-0.673669031	0.688787388
chr1 120338218 - 120338509	-0.387311617	0.785565471		-0.465613113	0.729389103
chr1 120364754 - 120365163	-0.503968402	0.737399088		-0.118731102	0.938343156
chr1 120378748 - 120378947	0.229339507	0.83614428		-0.19288423	0.837507299
chr1 12039744 - 12040946	-0.972924927	0.859380675		2.200630079	0.595631276
chr1 120402294 - 120402526	-0.119994464	0.939812533		-0.496107149	0.579917871
chr1 120402943 - 120403154	-0.132578617	0.928195678		0.007455881	0.996055955
chr1 120413607 - 120413874	0.214946799	0.896075088		0.415730076	0.716963321
chr1 12041718 - 12042260	0.720054442	0.822980459		-0.131739344	0.952655263
chr1 120428841 - 120429045	0.167455668	0.892638756		0.037522848	0.973902993
chr1 120435777 - 120436044	0.003768263	0.998375553		-0.652269046	0.477229903
chr1 120450098 - 120450481	-0.472192213	0.704201597		0.131348014	0.936846477
chr1 120491342 - 120491920	-0.036489094	0.988102443		-1.011285743	0.322059912
chr1 120510689 - 120510968	0.935609304	0.347770433		0.331472043	0.811379029
chr1 120516697 - 120516934	-0.329848787	0.746510021		-0.116443037	0.931875509
chr1 120520703 - 120520949	-0.821669882	0.217264497		-0.425430221	0.668272582
chr1 120529377 - 120529600	-0.007457661	0.995929644		-0.382168069	0.610017634
chr1 120529742 - 120530023	-0.258574133	0.880734679		-0.401762409	0.711399911
chr1 120555952 - 120556151	-0.457822111	0.64988707		-0.559121122	0.575699334
chr1 120578252 - 120578519	0.445343507	0.791329626		-0.498643737	0.736369978
chr1 120604146 - 120604475	-1.08547988	0.30663986		-0.082619658	0.96742287
chr1 120611113 - 120612308	3.621166037	0.017238495		-0.252162917	0.93835192
chr1 12062032 - 12062231	-0.435072874	0.651963817		-0.44733247	0.624093343
chr1 120629504 - 120629730	-0.345201288	0.814124876		-0.784177999	0.285766799
chr1 120630640 - 120630876	-0.08234416	0.95989068		0.239360776	0.864036232
chr1 120633513 - 120633748	-0.366215699	0.772204273		0.355900612	0.710493183
chr1 1207799 - 1208221	-0.513533916	0.817425717		-0.635632186	0.72785305
chr1 12079175 - 12079866	1.310432028	0.754800734		1.093807723	0.710907389
chr1 12079986 - 12080185	-0.060300221	0.971544818		-0.685741678	0.417553168
chr1 12082013 - 12082348	-0.53363281	0.717314532		-0.364358365	0.839712938
chr1 120838198 - 120838854	0.342502793	0.955115657		0.889948526	0.880341605
chr1 1208872 - 1209592	2.629017546	0.113273959		-0.069653189	0.981275145
chr1 120904866 - 120905065	0.437421489	0.56148665		0.416631781	0.432450117
chr1 12091413 - 12091612	-0.117383091	0.933104959		-0.219159904	0.839118001
chr1 120925412 - 120925729	0.910146284	0.41753321		0.035288403	0.985150005
chr1 12107674 - 12107908	0.030663118	0.988339424		-0.295593446	0.762881559
chr1 12112065 - 12112576	-0.926802731	0.654290936		-0.053495983	0.982625138
chr1 121137898 - 121138956	0.034076971	0.995791401		-2.194980542	0.414994829
chr1 121156931 - 121157138	-0.469920657	0.609086812		0.098603282	0.91074923
chr1 121159187 - 121159470	0.337621534	0.816361514		0.980478411	0.324896693
chr1 12115946 - 12116145	-0.382326154	0.58918162		-0.613414099	0.447633433
chr1 121185944 - 121186338	-0.543011791	0.706403362		0.300197143	0.858744161
chr1 121229693 - 121229892	-0.457705357	0.438081774		-0.455621215	0.549132968
chr1 12123992 - 12124234	-0.482875204	0.731748316		-1.279804679	0.124636844
chr1 121253236 - 121253932	-0.109952155	0.9799396		0.417404717	0.822762584
chr1 121260664 - 121261726	-0.656217102	0.83968151		1.289732723	0.616471475
chr1 12127957 - 12128285	-0.453445662	0.756166345		-0.443072479	0.692937008
chr1 121280104 - 121280309	-0.767238145	0.417809213		-0.488851141	0.618807866
chr1 121288626 - 121289042	-1.198627951	0.29532515		-0.055133009	0.971308043
chr1 121315705 - 121316017	-0.039893247	0.985678539		0.261254863	0.860804627
chr1 121316335 - 121316582	0.000623667	0.999407654		-0.175327186	0.858096551
chr1 121328483 - 121329060	-0.316865672	0.914130226		-0.369210333	0.849046431
chr1 121329575 - 121329984	0.933874364	0.490923052		1.256736903	0.253490701
chr1 121351861 - 121352084	-0.091173704	0.973059699		0.085715065	0.9669674
chr1 121354195 - 121354511	-1.496583777	0.665278987		-1.036994639	0.719411363
chr1 121355639 - 121355900	-1.178868667	0.791736684		-0.602365259	0.871073902
chr1 121355973 - 121356222	0.431919425	0.89106029		0.065221952	0.981927658
chr1 121356726 - 121357105	0.066980383	0.985032771		-0.428052199	0.832877559
chr1 121357876 - 121358164	-1.456585263	0.742805969		-0.317607775	0.937428858
chr1 121380822 - 121381080	0.069375355	0.977495445		0.241305866	0.90276176
chr1 121381343 - 121381549	-0.031912575	0.988928991		0.048239405	0.980628649
chr1 121382231 - 121382604	-0.445229591	0.750503565		-0.333448758	0.874887708
chr1 121386166 - 121386432	-0.805600387	0.769839989		-0.763311963	0.751849869
chr1 121386657 - 121387191	0.430723267	0.884604031		-0.008535309	0.998223301
chr1 121478548 - 121478780	-2.088607279	0.755950643		-0.046603088	0.994408194
chr1 121483125 - 121483628	-3.350339001	0.623688502		-3.535079144	0.470994652
chr1 121484036 - 121485511	-53.83983958	0.710208024		33.09653743	0.755972249
chr1 12164717 - 12164932	-0.354334422	0.657325559		0.025832613	0.984220981
chr1 12165073 - 12165338	-0.203408785	0.88663609		-0.970548427	0.342808766
chr1 12166328 - 12166558	0.172612617	0.903196782		-0.295144644	0.769430572
chr1 12170072 - 12170324	-0.169410643	0.935909923		-0.971921836	0.251153982
chr1 12186195 - 12186394	-0.058168056	0.97352073		-0.498736864	0.656404641
chr1 12187081 - 12187316	-0.38662454	0.792648126		0.061267376	0.964037416
chr1 12192182 - 12192527	-0.583987819	0.634901893		0.039149242	0.979286078
chr1 12203630 - 12204219	-0.462640206	0.882641002		1.175319323	0.614488104
chr1 12221883 - 12222224	-1.212284599	0.367554746		0.185789083	0.894181838
chr1 12226935 - 12227506	-0.034467838	0.99387647		-0.472885704	0.790038273
chr1 12268973 - 12269237	0.633784102	0.5853147		0.073120121	0.966401295
chr1 1227115 - 1227465	0.217546826	0.928962138		-0.580281774	0.712587449
chr1 12289849 - 12291494	6.140522355	0.010969412		2.616783469	0.332225286
chr1 12292325 - 12292674	-0.960215612	0.564908027		0.961607995	0.595652709
chr1 12304680 - 12304879	-0.111862302	0.916854399		-0.650352333	0.408198843
chr1 12336550 - 12336768	-0.43311849	0.714560971		0.159823839	0.8834222
chr1 12356792 - 12357043	-0.103756216	0.95719403		-0.079661078	0.962933517
chr1 12372259 - 12372498	0.179969977	0.876932094		-0.040302307	0.971333319
chr1 1241071 - 1241270	-0.136101896	0.962448572		0.830490177	0.541163934
chr1 12416113 - 12416349	0.012528179	0.993015014		0.030267109	0.978157928
chr1 1243158 - 1244167	4.997107287	0.138207875		4.131268344	0.247500737
chr1 12440582 - 12440845	-0.361931702	0.804476133		0.10410996	0.927106458
chr1 12441254 - 12441741	-0.569137245	0.733007061		-0.520344092	0.703518896
chr1 12446248 - 12446723	-0.730810507	0.562375655		0.131965019	0.948244689
chr1 12465493 - 12465692	0.462601946	0.6393745		0.265416099	0.714399426
chr1 12494332 - 12494644	-0.88193128	0.39414221		-0.06241299	0.97707536
chr1 12497007 - 12497410	-0.470591368	0.839953202		0.758059216	0.706139344
chr1 12498684 - 12498980	-0.417483272	0.804452854		0.354366012	0.821827324
chr1 12524710 - 12525018	-1.034346365	0.197293946		-0.469030436	0.627121177
chr1 12533470 - 12533669	0.13439581	0.943661671		-0.105796583	0.942856826
chr1 12538063 - 12539003	-4.826019749	0.129412466		-2.396537773	0.497559673
chr1 12540821 - 12541451	-0.410655456	0.926328661		0.862962726	0.71598797
chr1 12546615 - 12546917	-0.081929786	0.974715917		-0.382474119	0.719888806
chr1 12588474 - 12588749	-0.261596756	0.862473381		-0.598372007	0.5556376
chr1 1259664 - 1260586	-1.445131229	0.516699212		-1.102903721	0.692895336
chr1 12600578 - 12600803	0.095619775	0.960375813		-0.540597877	0.573827874
chr1 12609585 - 12610285	0.214077996	0.963879487		0.289088215	0.929871037
chr1 12627257 - 12627485	-0.787971669	0.492809949		-0.629470183	0.5300486
chr1 12633845 - 12634282	-1.223686875	0.508879765		0.226878445	0.908547788
chr1 12648221 - 12648664	-1.154138759	0.561238103		-0.766324447	0.739685266
chr1 12655060 - 12655544	-2.976080645	0.037628863		-1.411592861	0.460514861
chr1 12655631 - 12656829	-7.097224135	0.002316559		-3.362316618	0.4405765
chr1 12664374 - 12664722	-1.168258269	0.534737511		-0.398161193	0.868615469
chr1 12676610 - 12676814	0.39553282	0.813272124		0.549428749	0.55801822
chr1 12677957 - 12678709	1.452505383	0.737655567		2.748969265	0.338969863
chr1 12678849 - 12679691	0.619952653	0.887401369		2.572190961	0.405929397
chr1 12679829 - 12680165	1.15559566	0.532024473		0.904424082	0.60672467
chr1 12690361 - 12690560	-0.59031072	0.529035734		0.024171783	0.986493189
chr1 12719100 - 12719313	0.199768691	0.916416215		0.231304038	0.854855754
chr1 12729632 - 12729870	-0.560557637	0.576938156		-0.253824034	0.823877585
chr1 12741248 - 12741447	0.082700103	0.933776981		0.227287316	0.767487836
chr1 12752299 - 12752498	0.251701604	0.772259248		-0.026279625	0.974918919
chr1 12753154 - 12753382	-0.123097371	0.916705248		-0.304260522	0.687963449
chr1 12780925 - 12781152	0.012952511	0.995620616		0.060580252	0.956136939
chr1 12787665 - 12787897	0.008297999	0.996068808		-0.310229853	0.742592419
chr1 1280149 - 1280880	1.613575839	0.629910267		-0.371168093	0.925341638
chr1 12815379 - 12815601	0.153860902	0.913195212		-0.829167837	0.262212726
chr1 12820386 - 12820590	0.454629763	0.763541176		-1.047322996	0.307763952
chr1 12820810 - 12821027	-0.076557407	0.962840982		-0.590088532	0.464547717
chr1 1284452 - 1284977	4.043990191	0.008773496		1.044123343	0.569183147
chr1 12853103 - 12853320	0.018730436	0.990070169		-0.285502793	0.749910311
chr1 12857344 - 12857605	0.358461259	0.83473996		-0.117639911	0.920413215
chr1 12857839 - 12858038	-0.284524894	0.820833331		-0.250807838	0.760431207
chr1 12867501 - 12867730	0.434399267	0.677385122		-0.852011676	0.276574523
chr1 12870100 - 12870454	0.489438666	0.700735318		0.144293097	0.914071303
chr1 1293901 - 1294117	-0.487377143	0.688515907		0.039178233	0.982157957
chr1 1295549 - 1295771	-0.315998748	0.832237135		-0.965691319	0.347243403
chr1 1306922 - 1307167	-0.160045271	0.938662775		-0.871437819	0.444228223
chr1 1307330 - 1307731	0.474559349	0.808092046		-0.040364498	0.988034553
chr1 1309928 - 1311007	-0.003310724	0.999407654		1.923751814	0.554947571
chr1 1322925 - 1323140	-1.016236855	0.180910024		-0.796906159	0.331573787
chr1 1334144 - 1335467	2.619571168	0.356450941		0.87657441	0.777624229
chr1 1342450 - 1342979	1.477270628	0.329826911		0.099974781	0.973360547
chr1 1347135 - 1347334	-0.414708888	0.710687533		-0.554381027	0.553594584
chr1 1354393 - 1354600	0.119684232	0.940763952		0.269273491	0.799915386
chr1 1355017 - 1355216	-0.128738361	0.931180379		0.14568752	0.915947114
chr1 1355350 - 1355902	0.824871474	0.667249011		-1.555153435	0.397544973
chr1 1356654 - 1357014	-0.783340981	0.633423517		-1.533743871	0.287562395
chr1 1362691 - 1362942	-1.27524467	0.603404683		-0.854762088	0.657889412
chr1 1370911 - 1371284	0.197429316	0.952879011		-0.769626463	0.617951659
chr1 1376360 - 1376559	0.510549313	0.7301767		0.427873889	0.749216972
chr1 13785339 - 13785538	0.168375295	0.888874073		-0.266870575	0.732214503
chr1 13794731 - 13794930	-0.34463377	0.712131551		-0.462267302	0.570328204
chr1 13840367 - 13840746	1.326116054	0.291332541		-1.731547414	0.120022668
chr1 13854882 - 13855142	-0.176432114	0.923131329		0.440040856	0.665895487
chr1 13867352 - 13867618	0.241711917	0.909060337		-0.431872761	0.721393129
chr1 13870497 - 13870853	-0.597473822	0.656331606		0.885142367	0.48942281
chr1 1387542 - 1387772	-0.962565313	0.3238924		-1.273823137	0.124159451
chr1 1387856 - 1388074	-0.633488982	0.345821969		-0.429326606	0.61215182
chr1 13890459 - 13890767	-0.184900966	0.886759028		0.412285398	0.712984339
chr1 13910158 - 13911263	-1.050007375	0.752411076		-0.327025002	0.937808863
chr1 13913779 - 13914150	-0.251225364	0.905152608		0.411665293	0.81147495
chr1 13920034 - 13920700	0.814420424	0.804466226		1.10646975	0.598267572
chr1 13926189 - 13926526	-1.222521792	0.072144143		-0.049747394	0.978416736
chr1 13926694 - 13927005	-0.746405184	0.539034218		-0.10606698	0.955987822
chr1 13927304 - 13927620	-0.156447333	0.923100265		-0.136901743	0.935699477
chr1 13931719 - 13932023	-0.760080331	0.466968041		-0.717907376	0.470252987
chr1 13944248 - 13944696	-0.352104304	0.836829968		-1.210226483	0.346957469
chr1 13955223 - 13955613	1.027215081	0.388570135		0.229890481	0.853525315
chr1 1396130 - 1396551	-1.040498395	0.382060519		-0.707820945	0.588176458
chr1 13961307 - 13961520	0.508767689	0.551879771		-0.247301216	0.830643828
chr1 1397174 - 1397452	-0.096211919	0.967916486		-0.561867701	0.600024472
chr1 1397676 - 1398428	-0.283343216	0.939550018		-0.522753839	0.85670352
chr1 13977696 - 13978214	-0.557478024	0.752754895		0.528359916	0.686052183
chr1 13988094 - 13988326	-0.017681195	0.993435091		-0.28555662	0.836309537
chr1 13990555 - 13991645	2.259060702	0.415243428		3.15304536	0.210110546
chr1 13992210 - 13992528	0.778516669	0.456568386		-0.033209837	0.984639527
chr1 13992741 - 13993071	-0.5664746	0.629123018		-0.809886024	0.435999769
chr1 14008403 - 14008864	-0.571252118	0.675385281		-0.33659261	0.811187056
chr1 14010549 - 14010892	-0.782649331	0.579876746		0.83973398	0.493920936
chr1 14026374 - 14027328	0.754350337	0.789716437		0.748495582	0.72860522
chr1 14049690 - 14049974	-0.169951415	0.922462153		0.063573842	0.963003284
chr1 14050136 - 14050662	-1.058187785	0.413363659		-1.033008949	0.495936128
chr1 14052354 - 14052626	-0.106014834	0.947989248		-0.495156404	0.600287344
chr1 14057453 - 14057738	-0.202231457	0.900242212		0.043461573	0.980013597
chr1 1406783 - 1407261	-0.008570863	0.99832318		1.358003774	0.357055961
chr1 14075255 - 14076603	4.207283869	0.258361428		5.654842849	0.202130755
chr1 14085709 - 14086073	-1.026582058	0.207663742		-0.181487033	0.888760995
chr1 14108576 - 14108996	-0.360218325	0.82915718		-0.195303412	0.903556257
chr1 14115395 - 14115657	-0.279377327	0.824907741		0.1436485	0.902310816
chr1 14125299 - 14125753	-0.482465958	0.8949628		2.271876451	0.351929717
chr1 14127573 - 14128504	-3.115730203	0.327659168		-0.779045816	0.856161127
chr1 14137857 - 14138056	0.744023994	0.29532515		-0.127281868	0.938677482
chr1 14155191 - 14155703	0.347488965	0.890179273		-1.724844381	0.303553865
chr1 14155798 - 14156199	-0.536236341	0.656859313		-0.72944974	0.648893808
chr1 14204619 - 14204871	0.139922871	0.914287657		-0.353681996	0.752018687
chr1 1421325 - 1421524	0.140908359	0.936615678		-0.306124505	0.809730192
chr1 14219414 - 14219874	-0.44900543	0.797414583		-0.718918484	0.693353868
chr1 14243256 - 14243455	0.02404767	0.988764681		-0.478743652	0.52856897
chr1 1424552 - 1424812	-0.105153608	0.953166007		-0.379595968	0.743003274
chr1 142535433 - 142539794	-12.97186005	0.848956401		-25.92497618	0.55253064
chr1 142585377 - 142586013	-0.450953477	0.877062409		-2.541864241	0.245463933
chr1 142589709 - 142589911	-0.734691583	0.558600549		0.002441268	0.99892265
chr1 142594717 - 142595001	0.056542078	0.979850682		-0.246624097	0.882074802
chr1 142598341 - 142598727	-0.660755242	0.7648457		-2.387804319	0.154418469
chr1 142602383 - 142602657	-0.303620275	0.865498995		0.247527106	0.89466522
chr1 142603370 - 142603594	-0.436329775	0.774229205		-0.674884109	0.458716273
chr1 142604939 - 142605418	-1.739041708	0.208779816		-0.57604703	0.825402079
chr1 142616888 - 142617297	-0.686993076	0.672062683		-0.937299892	0.576338371
chr1 142617361 - 142617710	0.199659283	0.942675434		-1.297701777	0.338969863
chr1 142618596 - 142619010	-1.161389892	0.683193944		-2.123300204	0.333857861
chr1 142619281 - 142619574	0.119581187	0.963668004		-0.938023861	0.503166704
chr1 142622525 - 142622780	0.753902424	0.722271858		-1.443225087	0.202880145
chr1 142631955 - 142632171	-0.06888572	0.974935091		-0.148040084	0.918434597
chr1 142632437 - 142632760	-0.88661612	0.51447688		-0.787181687	0.652449035
chr1 142634168 - 142634662	-0.08435	0.981197077		-1.846293088	0.294872326
chr1 142634863 - 142635240	-0.51618076	0.855323488		-1.202298073	0.548603174
chr1 142635342 - 142635554	-0.046379376	0.986788147		-0.611602326	0.680792387
chr1 1426363 - 1426569	-0.330812993	0.810239512		-1.002380944	0.256532979
chr1 142637566 - 142637894	-0.936176895	0.457992877		-1.046607917	0.480907868
chr1 142638132 - 142638489	-0.96129123	0.706659114		-1.128391276	0.588232249
chr1 142644425 - 142644629	-0.255440756	0.83525528		-0.628886092	0.481042707
chr1 142653849 - 142654408	0.111989075	0.986478497		-2.395166008	0.242143373
chr1 142655870 - 142656232	0.427643393	0.88694588		-1.712641467	0.271496242
chr1 142657989 - 142658212	-0.291583264	0.893940904		-1.185139787	0.361001369
chr1 142661066 - 142661501	0.539280183	0.803614362		-2.194180983	0.206224459
chr1 142671519 - 142671966	0.102381323	0.979476525		-0.633793567	0.750925448
chr1 14276542 - 14276761	-0.153852894	0.923718678		-0.424619781	0.730726854
chr1 142782121 - 142782360	-0.188219454	0.93740903		-0.963970394	0.392714815
chr1 142782931 - 142783171	-0.043415797	0.987122099		-0.605131734	0.602117153
chr1 142784345 - 142784738	0.755556488	0.749779799		-1.163462777	0.479371241
chr1 142784958 - 142785452	-0.447479773	0.891508102		0.129191275	0.957057077
chr1 142785812 - 142786013	0.486895466	0.666205898		-1.29974868	0.140764025
chr1 142787018 - 142787236	0.428480862	0.713869505		-0.348333636	0.726951411
chr1 142787447 - 142787909	-0.717787832	0.846970563		-2.563485632	0.106919787
chr1 142792057 - 142792375	0.781365215	0.586565021		-0.885453925	0.567146492
chr1 142794232 - 142794563	0.471433899	0.798917981		0.251635035	0.912389969
chr1 142803125 - 142803327	0.239402732	0.90966438		-0.168220133	0.90808915
chr1 142811322 - 142811701	0.240307405	0.931336648		-0.557695705	0.641899205
chr1 142817522 - 142818177	0.004339537	0.999181907		-0.206531371	0.95211131
chr1 142818350 - 142818641	0.539544407	0.63099944		-0.892494516	0.411387644
chr1 142829601 - 142829800	-0.051624798	0.981422311		-0.603889169	0.544286886
chr1 142830057 - 142830256	-0.048821959	0.980037019		-0.27450094	0.834367228
chr1 142833171 - 142833455	-0.043890449	0.986451726		-0.618092402	0.570617413
chr1 142834627 - 142834826	0.585216403	0.561066511		0.222966269	0.854157817
chr1 142836874 - 142837124	0.509350047	0.772417449		-0.112574301	0.946680596
chr1 142838824 - 142839223	1.238530862	0.341321866		-1.001099159	0.483833417
chr1 142854686 - 142854885	0.287429247	0.802803886		-0.257386034	0.732244596
chr1 142854956 - 142855297	0.323890978	0.89957891		-0.163083717	0.941092333
chr1 142890867 - 142891108	-0.233631514	0.899979667		0.752575121	0.401135297
chr1 142913658 - 142913993	0.12689855	0.949673015		-0.166017001	0.908813667
chr1 142914090 - 142914483	-0.591267757	0.728497936		-0.313881525	0.873855748
chr1 142914950 - 142915300	-0.609752753	0.735415626		-0.40186537	0.770891634
chr1 142915466 - 142915793	0.144080172	0.955090464		-0.719397598	0.509086724
chr1 14292343 - 14292727	-0.799514015	0.535858117		-0.445191931	0.756552444
chr1 142949659 - 142949962	-0.668024855	0.697386931		-0.370939133	0.887523317
chr1 142953526 - 142953926	0.268647664	0.914164326		-1.896045762	0.180431682
chr1 1430626 - 1431174	-0.535095606	0.833748813		-2.3176133	0.259521802
chr1 143134036 - 143134271	0.466735977	0.709675756		-0.757840725	0.325741542
chr1 143143104 - 143143308	0.143278378	0.934738804		-0.623099557	0.353691753
chr1 1431467 - 1431758	-0.866370424	0.501510083		0.038131372	0.983461834
chr1 143157083 - 143157312	0.139850492	0.92855124		-0.220049353	0.851424456
chr1 143158144 - 143158357	0.396237422	0.618075917		-0.23178623	0.801182391
chr1 143164999 - 143165228	0.528968035	0.619356549		0.017702728	0.988954173
chr1 143167965 - 143168204	0.196713522	0.91493942		-0.421020491	0.69293427
chr1 143168213 - 143168412	-0.365264035	0.76203084		-0.379852008	0.786540119
chr1 143169051 - 143169406	-0.774208099	0.566741926		-0.173468358	0.912687206
chr1 143174666 - 143174899	0.228695904	0.881892136		0.724695207	0.469213183
chr1 143181069 - 143181338	0.248190385	0.90677396		-0.324346556	0.827548194
chr1 143187520 - 143187805	-0.01596267	0.995541139		-0.604807995	0.689470456
chr1 14322960 - 14323332	0.152627619	0.943618585		-1.398038998	0.247416944
chr1 143270200 - 143270577	-0.078885606	0.973413879		-0.819816882	0.62540338
chr1 143278671 - 143279140	-1.439100845	0.765595769		0.00398746	0.999171393
chr1 143280242 - 143280523	0.222662962	0.943933489		-0.310167892	0.874664865
chr1 143283333 - 143283910	-2.494247349	0.793568803		-0.683166976	0.913726787
chr1 143389458 - 143389707	-0.22549278	0.894896622		0.335263377	0.802746677
chr1 143406931 - 143407130	0.370682998	0.735045736		-0.221089003	0.837770275
chr1 143418725 - 143418931	-0.202567673	0.894775624		-0.667519929	0.426420826
chr1 143422452 - 143422894	0.716735906	0.701850987		-1.762933321	0.218448284
chr1 143423462 - 143423749	0.16065049	0.948984884		-0.663832482	0.566433557
chr1 143430659 - 143430970	-0.498562335	0.791459642		-1.151154165	0.292943778
chr1 143436580 - 143436779	0.073873523	0.962785323		-0.436158156	0.778758087
chr1 143437410 - 143437876	0.55677541	0.783284584		-1.168969005	0.548318838
chr1 14343815 - 14344132	-0.58444583	0.705391581		-0.640032482	0.452276164
chr1 14344315 - 14344538	-0.183229757	0.894798719		-0.115150906	0.920963688
chr1 143443479 - 143443759	-0.338343957	0.878620825		-1.293208701	0.112867972
chr1 143444208 - 143444407	-0.775234737	0.39237662		-0.307682294	0.712992218
chr1 143444775 - 143445031	-0.63096293	0.726661896		-0.795722887	0.557549958
chr1 143447846 - 143448211	1.179981905	0.557380746		-0.923089214	0.575840397
chr1 143449592 - 143449878	-0.459866157	0.851041592		-0.253798659	0.921441
chr1 143450000 - 143450218	-0.058156617	0.980555712		-0.962750198	0.441463201
chr1 143454375 - 143454648	-0.312087856	0.879884531		-1.225818909	0.395660605
chr1 143455299 - 143455530	-0.950719333	0.340420921		0.389120533	0.754646896
chr1 143456997 - 143457523	0.367674206	0.925468975		-1.035312245	0.667146769
chr1 143457861 - 143458110	-0.426508562	0.774293769		-0.27116631	0.863574154
chr1 143466893 - 143467305	-0.335179831	0.889440689		-0.778893246	0.540329106
chr1 143467591 - 143467873	0.346059312	0.840910828		0.445760736	0.775076063
chr1 143486310 - 143486668	0.128101492	0.962785323		-0.069878672	0.975782908
chr1 143486819 - 143487025	0.028421012	0.987467753		-0.250906875	0.842336406
chr1 143488004 - 143488203	-0.234419954	0.85463047		0.258087619	0.813204487
chr1 143490110 - 143490309	0.031525735	0.989508625		0.261895744	0.871101136
chr1 143491728 - 143491927	-0.278765449	0.839575385		-0.644271099	0.448731056
chr1 143492128 - 143492536	-0.371805076	0.820281713		0.302835491	0.773381146
chr1 143494058 - 143494297	0.135406196	0.938976704		-0.728746605	0.470404638
chr1 143509896 - 143510102	0.902140019	0.274198344		0.077319756	0.955348289
chr1 143534111 - 143535680	0.618142655	0.957126443		-6.068090687	0.268003159
chr1 143536596 - 143537182	-0.586039538	0.887141475		0.436997776	0.912978142
chr1 143537361 - 143537602	0.178147586	0.944042349		-1.040145327	0.454750219
chr1 143539208 - 143539727	-0.170176558	0.958039742		-0.474074241	0.855630238
chr1 143540042 - 143540541	1.697993402	0.532453539		-1.449008168	0.494915011
chr1 143540612 - 143540911	0.133058444	0.969486916		-1.324106441	0.466844884
chr1 143743318 - 143743593	1.169939344	0.228746135		0.594825891	0.542400246
chr1 14376720 - 14376932	-0.126960615	0.921392942		-0.742937399	0.239372869
chr1 14381920 - 14382376	-0.427113437	0.829627591		-0.111506983	0.952746082
chr1 143913255 - 143913648	-1.589911883	0.699356566		2.684248384	0.352171668
chr1 143913707 - 143913913	-0.439855798	0.718600312		0.234533269	0.852466834
chr1 1440025 - 1440594	1.511565704	0.270313714		-0.761573337	0.648893808
chr1 144005309 - 144005740	0.049226614	0.988102443		-1.776566242	0.252406705
chr1 144006704 - 144007162	0.049010088	0.989131169		-1.541695237	0.377784418
chr1 144008122 - 144008593	-0.394979371	0.919944928		-1.40210266	0.466424458
chr1 144009832 - 144010407	-0.288339851	0.947833353		-3.028423771	0.105952159
chr1 144010554 - 144011665	-2.690221412	0.322845989		-2.222926733	0.553462562
chr1 144012140 - 144012348	1.101472637	0.516435277		-1.116995073	0.402350939
chr1 144012518 - 144013210	-0.897383683	0.680558963		-2.288578729	0.439112393
chr1 144013446 - 144013753	-0.683222038	0.719860847		-0.87473785	0.550679202
chr1 144013912 - 144014187	-0.151437015	0.96427675		-1.81613107	0.17664524
chr1 144015651 - 144016159	-0.319065523	0.923062595		-0.429015881	0.856804813
chr1 14426036 - 14426262	-0.006445345	0.996068808		-0.512777319	0.49108238
chr1 14435407 - 14435818	0.140873414	0.96023062		0.179932351	0.915724293
chr1 14440453 - 14440739	-0.054340937	0.978928231		0.258079485	0.845312805
chr1 14447393 - 14447850	0.327134987	0.886240488		-0.063024702	0.981349138
chr1 144520031 - 144520230	0.087605512	0.9591495		0.278512434	0.746978376
chr1 144520910 - 144521140	-0.195949606	0.857523138		0.432515114	0.636363423
chr1 144526722 - 144526934	0.227459811	0.894469717		0.270857163	0.846277208
chr1 144527984 - 144528489	1.061656804	0.694496775		-2.201821629	0.242775438
chr1 144529170 - 144529643	1.170189001	0.59691905		-1.359507396	0.488626088
chr1 144529914 - 144530375	0.937270017	0.653545667		-0.945060172	0.702979801
chr1 144530628 - 144531652	0.414471084	0.946724184		-4.350301912	0.110705822
chr1 144532727 - 144533002	-0.462716513	0.839821802		-2.031648973	0.179918912
chr1 144533455 - 144534497	-0.427508408	0.954349039		0.020724288	0.997793632
chr1 144536127 - 144536364	-0.161766747	0.944135504		0.327849997	0.873988468
chr1 144539423 - 144540127	0.976014846	0.773659211		-2.139828787	0.366398563
chr1 144546790 - 144547104	0.18610694	0.94479873		-0.84974198	0.440937183
chr1 14454693 - 14454907	-0.47843895	0.688307991		-0.441913483	0.685517526
chr1 144548349 - 144548548	0.053854936	0.972530028		-0.926121631	0.35598151
chr1 144550322 - 144550597	0.135664466	0.942922208		-0.317949085	0.847253353
chr1 144550681 - 144550899	0.142616881	0.91077493		-0.376072953	0.695834043
chr1 144550931 - 144551459	-0.69175786	0.711970765		-1.726224991	0.302913214
chr1 144593569 - 144593831	-0.294128214	0.870510733		0.402743423	0.715466155
chr1 144594048 - 144594599	0.269135055	0.926575901		-1.315373037	0.235475793
chr1 14463385 - 14465186	-0.357423937	0.970961279		6.500874282	0.237140399
chr1 1446848 - 1447687	-0.454380458	0.912971372		1.601065403	0.485146771
chr1 144690470 - 144690669	-0.267399258	0.733570886		0.56998936	0.531009181
chr1 144838148 - 144838347	-0.86682875	0.474075529		-0.314825308	0.810443343
chr1 144838926 - 144839165	0.46531393	0.701381936		-1.171547741	0.405575691
chr1 144840890 - 144841523	-0.77317276	0.751680743		-2.471889037	0.144303573
chr1 144843090 - 144843738	-0.427459279	0.842141712		-2.684361341	0.076107557
chr1 144850143 - 144850536	0.732350436	0.748949502		-1.408006761	0.324261349
chr1 144852551 - 144853022	-0.224433864	0.938968508		-0.830707879	0.651611057
chr1 144853994 - 144854663	-0.512024981	0.89248919		-1.866689309	0.340849711
chr1 144855335 - 144855587	-0.458474899	0.777440244		-0.898967946	0.478899079
chr1 144867699 - 144867898	0.304261194	0.827780366		-0.813076114	0.543116322
chr1 144891156 - 144892133	0.006994799	0.998877843		-0.287774718	0.935548019
chr1 144892230 - 144892647	-0.157831565	0.948375365		0.188848752	0.938208216
chr1 144908686 - 144909113	0.802523988	0.60635723		0.321516136	0.81374727
chr1 144930791 - 144930990	-0.455789642	0.783588165		-0.63332416	0.684343648
chr1 144931125 - 144932920	2.621334796	0.480340288		3.002631152	0.578296416
chr1 144932997 - 144933274	0.598983988	0.746419012		-0.030704878	0.987514429
chr1 144988418 - 144988631	-0.457128294	0.776710078		0.219348316	0.909284695
chr1 144989359 - 144989916	-1.618526944	0.357941676		-0.286265151	0.936666048
chr1 144992780 - 144993389	0.296822245	0.95743218		-2.116043583	0.475726076
chr1 144993980 - 144994179	-0.176157112	0.941446507		-1.01328063	0.565274776
chr1 144994300 - 144995127	-0.673248921	0.928771506		-3.530633655	0.432450117
chr1 145009506 - 145009705	-1.246693418	0.32863912		-0.673323057	0.576803556
chr1 145016405 - 145016651	-0.242637156	0.918836026		-0.631041114	0.707644959
chr1 145021368 - 145021605	-0.32212069	0.902298678		-0.246271782	0.912749678
chr1 145028657 - 145028975	-0.353146089	0.88022733		-0.701117147	0.71461329
chr1 145038991 - 145040455	-1.413939104	0.864671296		-1.508826106	0.845280095
chr1 145042811 - 145043190	-0.644280773	0.803092946		-0.741865494	0.709839401
chr1 145046374 - 145046669	-0.03030539	0.991269567		-1.55517186	0.404388117
chr1 145057610 - 145058005	-0.253460291	0.9564232		-2.019400646	0.226475298
chr1 145058684 - 145058909	0.845025618	0.515520498		-0.430436037	0.801055137
chr1 145058947 - 145059834	0.220496896	0.981691369		-5.109691269	0.160691796
chr1 145059953 - 145060286	0.095772275	0.97628428		-0.339023064	0.894718194
chr1 145061866 - 145062248	-0.515591805	0.881186989		-1.089804737	0.55429389
chr1 145075067 - 145076257	-2.539019785	0.718828386		-4.836370527	0.296287002
chr1 14507689 - 14507930	-0.434422452	0.631794479		-0.322708779	0.756244492
chr1 145088489 - 145088725	0.208966869	0.930071897		-1.31058729	0.300400242
chr1 145090136 - 145090365	-0.077959962	0.97043061		-0.409979493	0.819893179
chr1 145092270 - 145092857	0.617558731	0.839953202		-3.501689525	0.08757755
chr1 145096302 - 145096585	-0.08457644	0.974344186		0.944984351	0.419748762
chr1 145110527 - 145111067	-0.168670413	0.975937964		-3.597516864	0.137091691
chr1 145114459 - 145114824	-2.242579938	0.027857432		-0.32984781	0.904398757
chr1 145115829 - 145116169	1.141974377	0.625832653		-0.891152221	0.639690777
chr1 145117865 - 145118319	0.77187488	0.804751361		-1.276302289	0.511367676
chr1 14516846 - 14517448	-0.935735412	0.682782622		0.983619697	0.656933697
chr1 145189156 - 145189355	0.345107821	0.750467278		0.577468266	0.543781452
chr1 145195837 - 145196107	-1.159647188	0.043918315		-0.117473032	0.944407201
chr1 145208846 - 145210306	6.068773837	0.003719926		0.086956975	0.985288944
chr1 145211542 - 145211753	0.788922853	0.178479765		-0.490508039	0.607132387
chr1 145216962 - 145217249	-0.957137351	0.450543491		-1.468186994	0.189352405
chr1 145243259 - 145243458	0.464628727	0.631891368		-0.035898401	0.975568577
chr1 145277045 - 145277370	-0.852246742	0.641225016		-0.890131372	0.543602284
chr1 145277475 - 145277711	-0.08785819	0.968073044		-1.329170213	0.194976271
chr1 145281387 - 145281696	-1.106266474	0.481894544		-0.644892477	0.662379675
chr1 145289067 - 145289509	-0.187463229	0.949110533		-0.177031491	0.941598739
chr1 145289739 - 145291488	0.199068882	0.986064709		-5.538432399	0.209975109
chr1 145291569 - 145292826	0.214829808	0.979775118		-7.083554569	0.01851226
chr1 145294082 - 145294347	-0.279438222	0.865334492		-0.095028252	0.936194793
chr1 145296640 - 145296935	-0.087993817	0.972568123		-0.098146084	0.952746082
chr1 145378812 - 145379058	-0.078463337	0.962758939		-0.880975053	0.36522444
chr1 145381141 - 145381340	-0.056847335	0.973202944		-1.156424255	0.185085082
chr1 145382244 - 145383455	-1.085140925	0.774609926		-1.024061848	0.771553677
chr1 145395413 - 145396069	0.496584774	0.862474275		-0.706315043	0.73901231
chr1 145396588 - 145398004	2.581833715	0.297205677		-0.168605881	0.970527853
chr1 145399132 - 145399551	-0.698125895	0.751542483		0.906495891	0.4703934
chr1 1454028 - 1454245	-0.102984787	0.954714592		-0.378543019	0.710765813
chr1 145414688 - 145414944	-0.337286511	0.769590048		0.817258866	0.407176511
chr1 145415400 - 145415599	-0.218245247	0.856771229		-0.61757708	0.509099093
chr1 145438170 - 145438589	0.154428355	0.960292195		0.840995745	0.704559042
chr1 145449440 - 145449643	-0.452191686	0.658047965		-0.047208377	0.968738335
chr1 145455081 - 145455788	-0.439914145	0.882504057		2.68012062	0.25885347
chr1 145456041 - 145456246	0.439353707	0.723219238		-0.118762108	0.920612105
chr1 145457243 - 145457464	-0.253184717	0.869556721		-0.074434874	0.956127436
chr1 145470155 - 145470687	-0.631164864	0.766478241		-1.281451672	0.389199841
chr1 145473586 - 145473785	-0.436826747	0.773723288		-0.222729606	0.862475704
chr1 145474250 - 145474769	-0.15827403	0.950134882		-0.610783542	0.703003053
chr1 145476813 - 145477659	-1.171818074	0.708821128		-0.895551605	0.779795158
chr1 145502299 - 145502498	-0.301460181	0.675711083		0.321347178	0.806532697
chr1 145507334 - 145507700	-0.535990079	0.752938651		0.916852484	0.454630188
chr1 145507748 - 145508163	0.951549639	0.302135497		-0.166748069	0.92034545
chr1 145515305 - 145517227	0.946552053	0.822802839		-1.787050722	0.545151697
chr1 145517954 - 145518162	0.632857119	0.463304013		0.219142429	0.824902283
chr1 145542583 - 145543231	-1.483171898	0.524043432		0.900881462	0.667962024
chr1 145548822 - 145549284	0.25651659	0.906344246		0.326505069	0.878209922
chr1 145556013 - 145556421	-1.07464335	0.521058018		-0.628936763	0.69338744
chr1 145556691 - 145557123	-0.853218191	0.579824149		0.275839199	0.895810512
chr1 145562160 - 145562377	0.186745538	0.901657604		-0.919152526	0.243102638
chr1 145562410 - 145562614	0.118477177	0.940858044		-0.639909035	0.431141631
chr1 145575012 - 145576339	2.270422283	0.607646015		0.283417229	0.954481202
chr1 145576513 - 145576712	-0.700366249	0.690181269		0.666476747	0.638923081
chr1 145588609 - 145589606	0.647357517	0.843933372		-0.439691023	0.886156866
chr1 145610571 - 145611314	0.300433457	0.932406099		-0.245853197	0.923486819
chr1 14563076 - 14563289	-0.00603132	0.997017416		-0.499878719	0.527746739
chr1 145652407 - 145652715	-0.161416073	0.93724799		-0.272986157	0.841131949
chr1 14566810 - 14567009	-0.065795985	0.967387468		-0.761567529	0.405717043
chr1 145670248 - 145670448	-0.893497997	0.282642714		0.020781485	0.989074577
chr1 145694576 - 145694781	-0.02773762	0.98739022		0.110394286	0.912784101
chr1 145697970 - 145698273	-0.338465979	0.79127389		0.237542093	0.877629795
chr1 145713455 - 145714057	0.166029515	0.963259828		-1.159954634	0.547216657
chr1 145714129 - 145714398	-0.094616279	0.960721311		0.267433157	0.799378333
chr1 145728361 - 145728884	0.408428671	0.840400255		1.436303199	0.372630345
chr1 1457295 - 1457504	-0.298198048	0.797319552		-0.553817446	0.40334706
chr1 145743638 - 145743872	-1.199903982	0.148976411		-0.140973098	0.910992986
chr1 145744211 - 145744502	-0.651908595	0.643208351		-0.485584412	0.706033568
chr1 145744855 - 145745166	-0.118548132	0.947168319		0.466701673	0.661143674
chr1 145745677 - 145745965	-0.142889097	0.920373372		0.105881311	0.9311581
chr1 145826694 - 145827239	1.414189208	0.354662357		0.53198976	0.801631208
chr1 14585684 - 14585939	0.545060229	0.602910092		-0.659314987	0.431141631
chr1 14594450 - 14594855	-0.645345534	0.721937968		-0.368702995	0.811613292
chr1 146009515 - 146009741	1.075746271	0.289249918		-0.278080452	0.82238776
chr1 1460351 - 1460550	-0.647448311	0.594088727		-0.515176476	0.532273808
chr1 14609125 - 14609402	0.067488678	0.969389825		-0.559120198	0.664934987
chr1 14609411 - 14609639	0.167575522	0.929968721		0.202892722	0.838267199
chr1 14611827 - 14612054	-0.318168367	0.768146116		-0.534662455	0.571993889
chr1 14617725 - 14618112	-1.912374139	0.038434513		-1.035223259	0.391070505
chr1 14627776 - 14628333	-0.771019268	0.627581433		-0.171435648	0.948289593
chr1 146373463 - 146373795	0.124636346	0.956368931		0.821873389	0.467747052
chr1 146374263 - 146374544	0.834947782	0.467463469		-0.280310586	0.816917716
chr1 146522372 - 146522644	0.167042754	0.925427627		0.063976751	0.96337251
chr1 146544063 - 146544514	0.522752183	0.737432989		-1.627502789	0.170158595
chr1 146544847 - 146545163	0.263683548	0.854623194		-0.945854862	0.346688196
chr1 146548899 - 146549155	-0.097532976	0.954831729		-1.28398721	0.115411789
chr1 146549663 - 146550025	-0.566804829	0.705652181		-0.134959686	0.934696622
chr1 146552129 - 146552425	-0.434843852	0.733918631		0.103913019	0.957936495
chr1 146555725 - 146556787	0.654744722	0.868629456		1.895763365	0.353691753
chr1 146638758 - 146639387	-0.420474412	0.8717456		-0.073432955	0.97945212
chr1 146643519 - 146644758	7.759671722	0.002252156		3.374022609	0.293376068
chr1 146696632 - 146697139	0.683035382	0.687823117		-1.204921509	0.375897405
chr1 146708697 - 146709293	-0.002631543	0.999407654		-0.129506242	0.953680424
chr1 146709880 - 146710082	-1.503254549	0.024956488		0.097867418	0.953768997
chr1 146714034 - 146715282	4.963127468	0.017589699		3.847958471	0.168768432
chr1 146764480 - 146764906	0.253902447	0.908166195		0.590348772	0.682226781
chr1 146829736 - 146830311	1.068713555	0.531926036		-1.46230618	0.23990149
chr1 146860424 - 146860641	0.176528433	0.878041528		0.237570226	0.819326405
chr1 146861116 - 146861315	-0.501864248	0.556890204		-0.070285675	0.952787215
chr1 146861638 - 146861876	0.570344835	0.58723999		-0.034424013	0.979311112
chr1 14687556 - 14688010	0.040980488	0.986779637		0.521629801	0.719520982
chr1 146906902 - 146907140	0.136756103	0.922817834		-0.372657702	0.598267572
chr1 146940287 - 146940584	0.348752268	0.80260818		-0.439910649	0.663798582
chr1 146966858 - 146967233	0.584813183	0.588439062		-0.391166326	0.711898123
chr1 146987208 - 146987584	-0.530081355	0.714670748		-1.498964468	0.185222874
chr1 147010927 - 147011248	0.404312698	0.799258761		0.254897385	0.867846568
chr1 147012766 - 147013385	-0.592446922	0.836355613		1.326883114	0.464162711
chr1 147013571 - 147014212	-0.269058823	0.928112969		-1.120826406	0.445708738
chr1 147016787 - 147017318	0.533477925	0.901355761		0.916681835	0.736386681
chr1 14706417 - 14706616	0.00366694	0.998257379		0.188493443	0.866252205
chr1 147070805 - 147072329	0.416511755	0.961324093		5.54381133	0.23835237
chr1 147084284 - 147084483	0.127922113	0.92313055		-0.26893058	0.733022053
chr1 147095785 - 147096026	0.010293047	0.996088901		-0.405626911	0.678437393
chr1 147096402 - 147096665	-0.241906212	0.864671296		-0.329696997	0.735367053
chr1 147112572 - 147112999	1.240320646	0.312737196		0.926666335	0.519277263
chr1 147119795 - 147120084	-0.168354465	0.92916749		0.269516638	0.833545466
chr1 147141568 - 147142993	1.970734963	0.603545954		-0.984153515	0.778059997
chr1 147153458 - 147153769	0.141146903	0.94528097		-0.802261902	0.591743008
chr1 147153921 - 147154315	0.058583036	0.981200303		-0.485479379	0.698163352
chr1 147172146 - 147172424	-0.02606778	0.989295633		-0.659231713	0.543248321
chr1 147189093 - 147189779	-1.754390123	0.427323626		0.953874229	0.743753006
chr1 147189800 - 147190237	0.86611219	0.613190268		1.015765464	0.482984103
chr1 147190620 - 147190866	0.07981596	0.963879487		-0.408347572	0.675314344
chr1 147194017 - 147194225	-0.165825797	0.912305445		-0.492888731	0.67443755
chr1 147229393 - 147230159	-0.804619144	0.69714279		-1.267604306	0.484082007
chr1 147243318 - 147243740	-0.709313955	0.684068691		-1.055284004	0.425087343
chr1 147296907 - 147297106	0.206866415	0.798552016		-0.213698904	0.788638072
chr1 147305345 - 147305738	0.266976806	0.885392743		-0.017963142	0.99266118
chr1 147309894 - 147310093	-0.10357386	0.941565693		-0.444875729	0.626318046
chr1 147313197 - 147313455	-0.067645768	0.965263156		0.129385347	0.921807204
chr1 147333802 - 147334025	0.485553248	0.549759993		0.124983036	0.912311054
chr1 147334202 - 147334411	0.002378537	0.999003238		-0.262423943	0.777550943
chr1 147362328 - 147362782	-0.113208591	0.958581123		-0.18343602	0.913726787
chr1 147363106 - 147363305	0.135716038	0.935899756		-0.259100021	0.82238776
chr1 147380215 - 147380414	-0.126018439	0.92966833		-0.49083297	0.580831849
chr1 147380460 - 147380688	-0.062705053	0.966750703		-0.325845923	0.756616872
chr1 147400335 - 147400909	0.128992801	0.974715917		1.754247444	0.201197142
chr1 147706563 - 147707730	-2.305505373	0.305729673		-2.486194707	0.344132161
chr1 147708648 - 147708878	-0.369738431	0.764572254		-0.687917133	0.371238642
chr1 147710043 - 147710253	-0.469139267	0.752739941		-0.22053266	0.868140762
chr1 147716130 - 147716329	0.144123421	0.934319497		-0.380944163	0.779003134
chr1 147718362 - 147719089	1.052404805	0.717879453		-3.565797094	0.208111241
chr1 147719109 - 147719345	-0.040482238	0.985267068		-1.604429973	0.197827716
chr1 147727215 - 147727514	-0.235881281	0.913560813		-0.362216126	0.833770311
chr1 147735351 - 147736311	0.514221374	0.883319619		0.663833317	0.753386128
chr1 147737022 - 147737424	1.165133739	0.393596137		0.674089316	0.646556995
chr1 147750256 - 147750539	-0.624770512	0.567405371		-0.157932984	0.90678219
chr1 147752596 - 147752938	1.141979111	0.266939402		0.710261042	0.532273808
chr1 147775541 - 147775822	0.808399852	0.398843845		-0.676511392	0.573861337
chr1 147781984 - 147782527	-0.091064929	0.977187831		-1.006020528	0.463576358
chr1 147801032 - 147801296	0.547229164	0.584666612		-0.452173678	0.689434884
chr1 147806288 - 147807436	-0.384502903	0.933982936		1.87794031	0.536477667
chr1 147823362 - 147823649	0.624814185	0.67722524		-1.330747038	0.136368822
chr1 147825657 - 147826331	0.082075376	0.981268911		-1.002243989	0.559618351
chr1 147993791 - 147994343	-0.643186527	0.839017901		0.250356584	0.936931887
chr1 147994451 - 147994832	0.379101257	0.819230287		0.342382683	0.853525315
chr1 148000016 - 148001050	1.154450256	0.790068361		-0.010198179	0.998199678
chr1 148009065 - 148010034	-0.315332473	0.967941504		-2.388029656	0.627013071
chr1 14808367 - 14808656	0.500894143	0.683253372		-0.427297958	0.70700906
chr1 148176237 - 148176549	1.810962226	0.040136356		-0.320628196	0.808873012
chr1 148241368 - 148241956	-0.581357498	0.861953512		0.668413456	0.762718299
chr1 148247877 - 148248391	0.984132536	0.32602328		0.885171522	0.491948809
chr1 14842937 - 14843136	0.291043211	0.830288246		0.171223931	0.922159366
chr1 14843502 - 14844388	0.258834054	0.972951745		2.399890533	0.536915324
chr1 14847022 - 14847221	0.322371055	0.775711208		0.26462898	0.874058289
chr1 14847365 - 14847709	0.576394917	0.646077212		0.640208837	0.688353716
chr1 14848938 - 14849672	-0.442371954	0.897171703		0.674419707	0.788538489
chr1 148531728 - 148532172	-0.288888263	0.878618492		-1.303786409	0.273575805
chr1 148534123 - 148534322	-0.046665619	0.980663563		-0.34548848	0.78703894
chr1 148549961 - 148550181	0.491658772	0.637263192		-0.247643197	0.762477661
chr1 148550574 - 148551023	0.738359333	0.659001831		-1.059893132	0.332974752
chr1 148551392 - 148552881	0.46809954	0.956280827		-6.242916689	0.053705841
chr1 148555850 - 148557051	-0.134295519	0.980663761		2.03626376	0.479772667
chr1 148604826 - 148605025	-0.241282034	0.884492254		0.633888341	0.584951382
chr1 148848439 - 148848638	-0.286118757	0.852470944		0.234581317	0.788972294
chr1 148851190 - 148851783	-0.017737697	0.996262441		-0.765030445	0.654519369
chr1 148853765 - 148855880	-0.365023064	0.970124734		-3.63963491	0.479743821
chr1 148864077 - 148864337	0.017679858	0.993353719		-0.226648015	0.862475704
chr1 148865614 - 148865870	-0.664633468	0.589740226		-0.573936374	0.499210017
chr1 14887465 - 14887664	-0.231349456	0.812840752		-0.414413231	0.667377826
chr1 148901808 - 148902136	-0.443346741	0.802447663		-1.104770915	0.472646171
chr1 148902268 - 148902612	0.341602362	0.845308615		-1.494606716	0.234790283
chr1 148903527 - 148903762	0.149534982	0.942750564		-0.917727317	0.369043167
chr1 148911653 - 148911956	-0.266912979	0.912769353		-1.230297342	0.284754246
chr1 148917348 - 148917556	0.109299368	0.945530882		-1.326134472	0.104412997
chr1 148928002 - 148928437	-1.79010416	0.376501893		0.109149926	0.9711
chr1 148928570 - 148929277	0.363985603	0.926735341		-0.624876358	0.860804627
chr1 148929432 - 148929843	-1.101437284	0.616338367		-2.143170847	0.18482206
chr1 148929984 - 148931311	1.365138948	0.814124876		-4.145027838	0.283753654
chr1 148947809 - 148948070	0.081173521	0.968397133		-0.357113899	0.726258665
chr1 148948133 - 148948566	-0.255563545	0.890621649		-0.793150898	0.464465158
chr1 148949467 - 148949666	0.335900155	0.854642363		0.814763419	0.40970233
chr1 1490234 - 1490622	-0.754824579	0.675544498		-0.30958026	0.847905265
chr1 149031124 - 149031388	0.009034251	0.997113743		-0.826211526	0.445378263
chr1 149034083 - 149034283	0.422684008	0.778664578		-0.957605594	0.222177419
chr1 149034798 - 149035517	-1.814671968	0.441120911		-1.698990672	0.530903228
chr1 149067616 - 149067827	-0.380621649	0.712856217		-0.555006722	0.475889883
chr1 149069728 - 149070105	0.023400266	0.993741287		-1.215064089	0.330095011
chr1 149077544 - 149077743	-0.126160149	0.922831223		-0.418151749	0.59048458
chr1 149137579 - 149138324	0.86012057	0.675109866		-1.022624861	0.589640931
chr1 149147069 - 149147281	-0.223304447	0.838278595		-0.111039524	0.915445129
chr1 149193777 - 149193976	-0.337071713	0.627727282		0.080746675	0.928553585
chr1 149204322 - 149204657	-0.551429724	0.766478241		-0.425668471	0.798814723
chr1 149223153 - 149224938	-0.796657659	0.934526738		-1.872651249	0.724516316
chr1 149224992 - 149225287	0.194254785	0.916475429		-0.658890436	0.574071587
chr1 149237536 - 149238198	0.012655225	0.997466103		-0.94743657	0.682240173
chr1 149238255 - 149238481	-0.791513333	0.346471994		-0.7521954	0.382001237
chr1 14924664 - 14924920	0.322067515	0.799511763		-1.05416221	0.381325893
chr1 14925115 - 14925454	-0.316137492	0.885269198		-0.83544056	0.434505994
chr1 14925547 - 14925990	1.149575724	0.475027363		-0.434615505	0.803152949
chr1 149285702 - 149285938	-0.329709185	0.853312343		-0.172249391	0.912898372
chr1 149286277 - 149286654	0.935162522	0.576078055		-1.479708229	0.142313602
chr1 149294251 - 149294779	-0.069728321	0.980774983		-0.243956479	0.888945057
chr1 149297722 - 149297949	-0.199471925	0.879407883		-0.226106909	0.850326224
chr1 149298510 - 149298952	-0.616230587	0.713044632		-0.301883081	0.87148414
chr1 149299322 - 149299545	0.067252689	0.957813364		-0.869933531	0.151834981
chr1 149299622 - 149299876	0.017365952	0.993685103		0.898806797	0.345295571
chr1 149307424 - 149307649	-0.132315088	0.952889947		-0.457787336	0.629269189
chr1 149312664 - 149312919	0.475581836	0.693403248		0.479434743	0.687986772
chr1 149379555 - 149379803	0.987383577	0.34017017		0.419622767	0.699330362
chr1 149400155 - 149400440	1.004678406	0.460103331		0.38413613	0.757593802
chr1 149658452 - 149658716	-0.386697419	0.791913114		-0.919846644	0.420321286
chr1 149680086 - 149680309	0.443134267	0.717812451		0.219648348	0.828381969
chr1 149684139 - 149684510	0.687269919	0.657322435		1.319980686	0.278026346
chr1 149684990 - 149685193	0.239644313	0.827672803		-0.735989086	0.333722627
chr1 149698235 - 149698441	-0.112573609	0.941666146		-0.084081586	0.939450999
chr1 149764098 - 149764299	0.12683355	0.938118988		0.385570363	0.704225406
chr1 149764494 - 149764814	0.666919084	0.637697311		0.455358536	0.770437836
chr1 149783735 - 149784156	0.891591076	0.517301113		1.248036455	0.295178203
chr1 149820444 - 149820705	-0.499706533	0.506667972		-0.326512416	0.716351904
chr1 14984352 - 14984571	-0.188841046	0.894012132		-0.503257401	0.57849853
chr1 149857050 - 149857551	1.559849114	0.21075141		-0.570951574	0.640787056
chr1 149858090 - 149858698	0.458475656	0.897669998		0.894839949	0.705032255
chr1 149859016 - 149860308	0.954220574	0.789460558		0.525456658	0.897760375
chr1 149860353 - 149860619	-0.245119063	0.849110552		-0.80814053	0.404517834
chr1 149870964 - 149871892	-0.853432972	0.732581162		-1.851537006	0.292123082
chr1 149899362 - 149899913	0.554316537	0.83646895		-0.310679984	0.875712926
chr1 149909304 - 149909597	-0.750892937	0.600337591		-0.17086567	0.911433245
chr1 149911000 - 149911483	-0.523879352	0.80218471		-0.141701532	0.947006719
chr1 149967934 - 149968235	-0.330901746	0.859470616		-0.333101291	0.815472162
chr1 149981704 - 149981961	0.753624696	0.315821314		-0.544185352	0.52975479
chr1 149982138 - 149983032	2.442480304	0.370452673		0.390151938	0.886778706
chr1 149989215 - 149989609	0.192872947	0.914702914		-0.255079608	0.876855669
chr1 149994425 - 149994655	-0.450440369	0.582748429		-0.267713231	0.789313278
chr1 149994765 - 149994964	-0.044743407	0.968451487		-0.392531838	0.587327633
chr1 150038868 - 150039947	-0.365597712	0.897660489		0.266686485	0.934386327
chr1 150121756 - 150122485	0.981546396	0.729384282		0.45705034	0.855510416
chr1 150134846 - 150135786	-0.754624501	0.765713074		-1.06015322	0.698163352
chr1 15014487 - 15014687	0.571910701	0.374370859		-0.433203919	0.68710102
chr1 150185817 - 150186208	0.078496064	0.972649605		-0.10415119	0.943906668
chr1 150206746 - 150207927	2.614183831	0.229796688		0.741147345	0.817127491
chr1 150207946 - 150208787	-1.107440505	0.603545954		-0.315923165	0.919132828
chr1 150232267 - 150232732	-0.912263712	0.551446921		-1.115071401	0.43570103
chr1 150240661 - 150240882	0.476315428	0.706429769		-0.078605164	0.952746082
chr1 150241112 - 150241688	0.921833571	0.674737633		-0.354924335	0.849214714
chr1 150254089 - 150255394	2.550302107	0.324993928		-0.491885691	0.895666469
chr1 150266084 - 150266540	-0.175998444	0.949896379		-0.678178558	0.584622013
chr1 150290033 - 150290240	0.24846878	0.851377118		0.260293722	0.740925419
chr1 150293747 - 150294360	-0.611780033	0.723544935		0.439036181	0.805075477
chr1 150336033 - 150336889	2.17041679	0.287158276		0.771885684	0.787585229
chr1 150336912 - 150337501	1.211473737	0.321787596		-0.648280095	0.743729302
chr1 15039466 - 15040021	-1.423008107	0.353068498		0.227799191	0.928042779
chr1 150444763 - 150445006	0.540635283	0.480960317		-0.648148114	0.446446
chr1 150449784 - 150450575	-1.000121937	0.642917057		-0.578637788	0.791493581
chr1 150459647 - 150460192	0.33068648	0.876329779		-0.209994241	0.925341638
chr1 150470874 - 150471073	-0.309913143	0.848304835		-0.622845066	0.528773598
chr1 150487684 - 150488485	1.486130423	0.635493495		0.347369678	0.901279372
chr1 150506445 - 150506719	-0.70753744	0.683067033		-1.038446738	0.290076935
chr1 150509825 - 150510063	0.053132751	0.974458586		-1.010205683	0.296491214
chr1 150510553 - 150510783	0.088471663	0.957422785		-0.644907452	0.588920932
chr1 150521075 - 150522119	1.901825781	0.516656991		0.360495795	0.918460737
chr1 150533492 - 150534378	0.054784872	0.993056033		-0.593218665	0.878247751
chr1 150534472 - 150534875	-1.134672193	0.434401603		-1.851551158	0.25055387
chr1 150540753 - 150540971	-0.373129319	0.816553211		0.729710557	0.455863372
chr1 150551236 - 150552504	-0.090327937	0.988049308		-1.602131401	0.579907692
chr1 150567586 - 150567785	-0.219922579	0.79384185		-0.362928023	0.723082577
chr1 150577151 - 150577500	-0.373365945	0.819477689		-0.487259037	0.738146246
chr1 15058376 - 15058799	0.549115162	0.845036167		1.739984647	0.304094022
chr1 150583815 - 150584618	-0.866345408	0.738004378		-0.417575889	0.904329921
chr1 15059469 - 15060009	-0.417297011	0.897598886		0.020902986	0.994798434
chr1 150596602 - 150597006	-0.011382182	0.996189759		0.702421088	0.656415648
chr1 15060059 - 15060289	-0.126786561	0.950517672		0.116804049	0.935699477
chr1 150601498 - 150602444	-1.81383011	0.599235882		0.183081148	0.968780407
chr1 150669522 - 150670028	-2.036861252	0.110452217		0.026598706	0.992148734
chr1 15068652 - 15069378	-1.23312757	0.74918359		3.597580263	0.347797015
chr1 150793419 - 150793618	-0.761989057	0.444899793		-0.655603712	0.345750401
chr1 15082413 - 15082718	-0.322369985	0.85043462		-0.294748598	0.8267325
chr1 150848594 - 150849488	2.176521675	0.421003843		0.789002962	0.829089709
chr1 15086409 - 15086708	0.009928291	0.996269314		-0.786637433	0.648026653
chr1 150894996 - 150895371	0.479393755	0.747124044		-0.831440366	0.43699601
chr1 150898537 - 150898925	1.850584846	0.054552312		0.614961316	0.588970768
chr1 150898981 - 150899181	0.194318368	0.890052471		-0.995830335	0.154418469
chr1 15092195 - 15092720	-0.624874667	0.778759515		0.345321	0.881867985
chr1 150922939 - 150923290	-0.264070497	0.871908109		-0.224828791	0.855631435
chr1 150933394 - 150933593	0.199190677	0.877908852		-0.157840236	0.875046252
chr1 150946506 - 150947581	3.684185058	0.107917605		0.010472148	0.997564947
chr1 150958499 - 150958698	-0.29907287	0.780338068		-0.490814247	0.511231352
chr1 1509609 - 1510829	4.056832671	0.036826754		-0.930701721	0.762983955
chr1 150979142 - 150979535	0.681916015	0.559630753		-0.900752648	0.518925542
chr1 150980681 - 150981076	1.649365731	0.230748165		-0.461234629	0.812010979
chr1 150981378 - 150981726	-0.484245215	0.735476255		-0.090512108	0.957533236
chr1 15099658 - 15099975	-0.511914313	0.629120938		-0.449700887	0.714182891
chr1 151006247 - 151006454	0.022528826	0.990135813		-0.489409925	0.646803224
chr1 151006511 - 151006710	0.181534685	0.904862302		-1.304062304	0.119697136
chr1 151011106 - 151011305	-0.052100342	0.972811571		-0.382842543	0.699681865
chr1 151020127 - 151021242	1.832029384	0.521378807		0.570538181	0.862503406
chr1 151030141 - 151030340	-0.392759359	0.731047892		-0.40214677	0.693364047
chr1 151031157 - 151031473	-0.098011198	0.965135177		0.095038514	0.951380077
chr1 151031742 - 151032418	2.658104461	0.075515923		0.33455676	0.889357203
chr1 151042780 - 151043204	0.013408107	0.99588009		-0.72597626	0.588087673
chr1 151043221 - 151043811	1.311833393	0.377346724		-1.173479349	0.494137888
chr1 151062864 - 151063092	-0.454517742	0.620384671		-0.027732055	0.98063314
chr1 151082249 - 151082540	0.254884552	0.785013524		-0.426367422	0.630114502
chr1 151103724 - 151104064	-1.706009612	0.068377065		-0.968481982	0.530995235
chr1 151104987 - 151105571	0.106147175	0.97072811		-2.752990366	0.081056631
chr1 151105952 - 151106278	-0.135498917	0.953077189		-0.576857189	0.669308897
chr1 151107518 - 151107787	-0.707284118	0.632483106		-1.609265393	0.082995303
chr1 151118234 - 151118556	0.157599791	0.952501692		-0.920934548	0.317698459
chr1 151118611 - 151119622	0.765807426	0.851000753		-1.194459958	0.615706378
chr1 151138253 - 151138743	-0.45937196	0.845865884		-0.680505758	0.663651322
chr1 15114191 - 15114449	0.215616627	0.921852455		-0.634672083	0.53078446
chr1 151162220 - 151162837	-0.011105677	0.997249281		-0.957243114	0.579447459
chr1 151167766 - 151168029	-1.108774449	0.26458073		0.350408104	0.839820167
chr1 151170754 - 151171192	-0.626639665	0.76427245		-0.594106759	0.696035091
chr1 151171339 - 151171929	0.880694789	0.570151375		-1.269538493	0.476910003
chr1 151226877 - 151227595	0.725924983	0.774628676		-1.226231416	0.60087164
chr1 151253628 - 151255274	0.946220091	0.903789572		-0.658956754	0.891559521
chr1 151284021 - 151284407	-0.56897135	0.81410341		0.49107056	0.822848998
chr1 151299356 - 151300352	0.718437012	0.731391775		-0.700167619	0.787011205
chr1 151300529 - 151300780	0.296258345	0.827163749		-0.2407835	0.827626516
chr1 151319394 - 151320215	-0.078489484	0.983415317		-0.378885781	0.903952081
chr1 151338234 - 151338433	-0.34164576	0.759222146		-0.255161986	0.809420336
chr1 151344524 - 151344754	0.098319167	0.959500406		-0.330714693	0.679454825
chr1 151354298 - 151354506	0.045140786	0.981020542		-0.02561221	0.981504279
chr1 1513620 - 1514074	-0.25559295	0.901310728		-0.812549924	0.584978045
chr1 151371804 - 151372167	0.506929777	0.772799612		-0.050747174	0.975092039
chr1 151430817 - 151432134	2.704904354	0.099449309		-0.11125075	0.972772059
chr1 151464569 - 151464768	0.256289113	0.829963641		0.31812576	0.670249717
chr1 151483604 - 151484386	2.834241645	0.123914328		1.705403448	0.443803576
chr1 151485366 - 151485835	-0.176629693	0.949110533		-1.016146047	0.474419167
chr1 151486085 - 151486740	0.706642477	0.757765346		0.110944808	0.971055925
chr1 15148921 - 15149397	0.118150706	0.967434761		-0.473500376	0.813634671
chr1 151511937 - 151513198	2.07591227	0.60850044		-0.729702459	0.864468294
chr1 151519600 - 151520379	-1.315069297	0.582019247		-1.491943287	0.546697014
chr1 151541243 - 151541630	0.265468536	0.88726066		-0.005197638	0.997595912
chr1 151542200 - 151542696	0.631078246	0.666952959		-0.334861471	0.88150288
chr1 151547436 - 151547727	-0.222295597	0.912211716		-0.561552719	0.635092082
chr1 151569877 - 151570100	-0.222097245	0.8676464		-0.138377712	0.902917487
chr1 151578786 - 151579257	-1.238097002	0.335310589		0.136703656	0.943656079
chr1 151583776 - 151583975	-0.0353505	0.98454603		0.019356441	0.98879637
chr1 151584280 - 151585552	0.900182681	0.845308615		-2.499809635	0.387906542
chr1 15160161 - 15160477	-0.787635049	0.558293832		-0.25082412	0.864677427
chr1 151603620 - 151603819	-0.011590439	0.994037982		-0.579801402	0.343450783
chr1 151653381 - 151653580	-0.521248412	0.567447404		-0.741714496	0.482051431
chr1 151707569 - 151707806	0.508228286	0.661638544		0.323428686	0.757905446
chr1 151712430 - 151712794	-0.017451978	0.993779123		-0.364164879	0.837914788
chr1 151722118 - 151722317	0.214423415	0.876349084		-0.308993114	0.750645041
chr1 151735459 - 151736180	0.702572205	0.777440244		-1.830588459	0.24051737
chr1 151743759 - 151744011	-0.069729591	0.969741404		-0.14015506	0.906973324
chr1 151746283 - 151746581	-0.359783638	0.803862632		0.677222628	0.458977526
chr1 151762492 - 151763520	0.397409047	0.908964652		-0.21899217	0.95481371
chr1 15177341 - 15177657	0.109053915	0.950054431		-0.198900011	0.90329917
chr1 151774138 - 151774337	-0.234158809	0.830574663		-0.753111981	0.431766842
chr1 151803125 - 151803324	0.013024441	0.994622532		0.782380657	0.509529654
chr1 151809012 - 151809612	-0.49844087	0.860055093		-0.514454325	0.788189389
chr1 151810888 - 151811261	0.281575739	0.913245196		0.346481494	0.860347054
chr1 151811972 - 151812735	0.397191926	0.900847853		0.002972711	0.999253259
chr1 151859504 - 151859906	-1.200346694	0.279896194		0.410605199	0.812856027
chr1 151871014 - 151871213	0.047113407	0.972496291		-0.467945299	0.485613845
chr1 151881607 - 151882499	0.781728889	0.826421915		2.539713489	0.170473698
chr1 151913875 - 151914225	0.463848154	0.768883115		-0.909949746	0.398932829
chr1 151918261 - 151918563	-0.377514968	0.795992815		-0.654528436	0.602540856
chr1 151918833 - 151919216	-0.481125568	0.757765346		0.430329165	0.834758687
chr1 151922168 - 151922617	0.019783068	0.994607233		-0.387321271	0.795690567
chr1 151949383 - 151949656	-0.161141815	0.934278106		0.009693166	0.995427474
chr1 151961117 - 151961353	-0.251520356	0.897660489		-0.312280403	0.846949328
chr1 151962010 - 151962305	-0.29455031	0.890179273		-0.583245603	0.713164117
chr1 151964848 - 151965445	0.559297528	0.855830881		-1.180275933	0.561374449
chr1 151966001 - 151966959	2.854275158	0.317804392		-0.312771903	0.921962631
chr1 151971394 - 151971593	0.296227105	0.831689973		0.083545922	0.958033692
chr1 151973824 - 151974042	-0.1999972	0.893302543		0.142329641	0.944295933
chr1 151974063 - 151974485	-1.763960705	0.129337374		-0.640055835	0.635523025
chr1 151996448 - 151997114	-0.745149492	0.72786815		-0.674677663	0.745020341
chr1 152006967 - 152007354	-0.095988911	0.962785323		0.001905804	0.99892265
chr1 152008989 - 152009226	0.679097644	0.441092421		-1.254785775	0.137091691
chr1 152009294 - 152009685	-1.018650376	0.578240231		-1.190245328	0.379906009
chr1 152020030 - 152021322	0.112214837	0.987216595		1.006946565	0.811191366
chr1 152023743 - 152024121	-1.044364934	0.478368788		-0.398772925	0.840729537
chr1 152025098 - 152025302	-0.190567119	0.903625014		-0.425045493	0.671492792
chr1 15202568 - 15203071	-1.873883267	0.136935882		-0.643752176	0.716758412
chr1 15203193 - 15203721	-0.012613399	0.996599807		-0.707963267	0.705779282
chr1 152051526 - 152051876	0.986042302	0.494288432		-0.864957937	0.458977526
chr1 15207379 - 15207933	-0.328036987	0.914130226		0.344208429	0.900125102
chr1 152081483 - 152081941	0.254799549	0.894775624		-0.103586404	0.943467998
chr1 152081944 - 152082244	-0.182234804	0.90672093		-0.313375624	0.825556925
chr1 152082940 - 152083139	0.52798423	0.600907878		-0.496556252	0.615882293
chr1 152083181 - 152084397	0.646900604	0.885643295		-1.465913144	0.581825649
chr1 152120586 - 152120785	-0.161458081	0.938695077		-0.794949668	0.344732133
chr1 152137270 - 152137617	-1.095152375	0.248683627		-1.133826176	0.379918835
chr1 152140269 - 152140911	-1.927095944	0.317023869		-1.154486595	0.562768706
chr1 152155377 - 152155859	-0.92766163	0.635324703		-0.218627376	0.917923003
chr1 152163743 - 152164151	0.39030505	0.866186666		0.514272041	0.684357576
chr1 152187514 - 152187723	-0.150135934	0.957866265		-0.89536875	0.540731799
chr1 152188094 - 152188542	0.771015781	0.786059359		-1.001326923	0.599777759
chr1 152191346 - 152191561	-0.032805575	0.984394452		-0.327458014	0.781595555
chr1 152191778 - 152191977	-0.41595281	0.654089204		-0.1141311	0.916553487
chr1 152192678 - 152192972	0.078572433	0.968258767		-0.855595944	0.375827149
chr1 152193195 - 152193443	-0.228431595	0.908517909		-0.348065201	0.760941451
chr1 152198202 - 152198554	-0.601571806	0.7301767		0.330455418	0.842818048
chr1 152201368 - 152201607	-0.568111034	0.505084187		-0.337086377	0.748536417
chr1 15221330 - 15221662	-0.148870241	0.951694113		-0.649258547	0.522847151
chr1 152224738 - 152224937	0.212320725	0.861690113		-0.753584487	0.368438189
chr1 152250281 - 152250482	-0.047097346	0.977642968		-1.004060304	0.155358181
chr1 152282096 - 152282380	-0.159657428	0.92225796		-0.810094276	0.412073663
chr1 152282690 - 152283026	-0.330023384	0.828873361		-0.367328957	0.80936696
chr1 152297675 - 152297897	0.022959165	0.989191462		-0.103380926	0.94261569
chr1 152324850 - 152325115	-0.198563447	0.904408395		-1.116553796	0.228100077
chr1 152328699 - 152328898	0.485253827	0.638348988		-0.765947066	0.422903936
chr1 152339683 - 152339882	0.025024963	0.98414655		-0.347189439	0.666286299
chr1 152339910 - 152340244	-0.78471516	0.331803427		-0.873196392	0.49562902
chr1 152352678 - 152352877	0.351597228	0.805803717		-0.282010591	0.725431782
chr1 152365335 - 152365706	-0.347006615	0.829391093		-0.112050264	0.927139904
chr1 152371418 - 152371617	0.333555581	0.765312842		-0.224194685	0.835103317
chr1 152371685 - 152371957	-0.839456696	0.279066354		-0.531768023	0.599165848
chr1 15237713 - 15238352	-0.18661581	0.959759348		0.039145235	0.990671706
chr1 152382065 - 152382986	-1.292795155	0.617959895		-1.174271259	0.624263529
chr1 152383102 - 152383315	0.017396779	0.993741287		-0.516202567	0.622895845
chr1 15240078 - 15240682	-0.43765931	0.870965208		-0.831084989	0.69321736
chr1 152409185 - 152409432	0.421490239	0.74657644		0.333292133	0.734516047
chr1 152413296 - 152413688	0.097352916	0.971239551		-0.664272579	0.628928079
chr1 152414262 - 152414480	-0.388469055	0.743869209		-0.217837937	0.820123887
chr1 152446511 - 152446752	0.199233495	0.902298678		0.114882734	0.917203307
chr1 152447944 - 152448154	-0.000440704	0.999751975		-0.074995705	0.935266754
chr1 152451255 - 152451454	0.559488769	0.617513963		-0.576521277	0.355175585
chr1 152458931 - 152459131	0.593393953	0.548115969		-0.30135002	0.743729302
chr1 152470730 - 152471039	0.672566707	0.492554776		-0.365100643	0.756331726
chr1 152475271 - 152475621	0.179313282	0.925602153		-0.583477294	0.701720048
chr1 152487836 - 152488158	0.820593699	0.519959388		-0.62725324	0.627400985
chr1 152489587 - 152490291	0.332437484	0.913693785		-0.404412699	0.839965981
chr1 15250270 - 15251565	2.544794539	0.312118544		-0.600054128	0.877444426
chr1 152518063 - 152518518	0.393099968	0.858413158		-0.299949438	0.881759344
chr1 152518811 - 152519099	0.309501973	0.852160356		-0.010762314	0.99417338
chr1 152530781 - 152531010	0.154402051	0.905313372		-0.824432423	0.248598555
chr1 152533655 - 152533891	-0.519763788	0.555692915		-0.360098468	0.715302678
chr1 152538208 - 152538456	0.137100734	0.933546242		-0.680180182	0.480021205
chr1 152538994 - 152539617	0.533895534	0.800170464		0.235803109	0.908092083
chr1 152545777 - 152545976	0.098910197	0.943781415		-0.394454319	0.641752974
chr1 152602747 - 152602965	-0.058261692	0.971006456		-1.185545447	0.201380556
chr1 152616959 - 152617186	0.270679677	0.828838894		-0.54458633	0.624488266
chr1 15266472 - 15266720	0.69813899	0.582748429		0.604494238	0.645270534
chr1 152685099 - 152685413	0.340810995	0.83053451		-0.47868968	0.612334526
chr1 152690939 - 152691145	-0.221475851	0.853607964		-0.484784577	0.524824392
chr1 152709999 - 152710263	0.483981449	0.64503552		0.166567522	0.89699939
chr1 152724823 - 152725029	-0.528437183	0.592036613		-0.155694973	0.909542881
chr1 152730327 - 152730664	0.195598203	0.892557281		-0.532148339	0.679930444
[truncated: 140,123 more rows]
