# Supplementary material for: Altered transcriptional and chromatin responses to rhinovirus in bronchial epithelial cells from adults with asthma
Source: Commun Biol. 2020 Nov 13;3:678. doi: 10.1038/s42003-020-01411-4 (PMC7666152; doi:10.1038/s42003-020-01411-4)
Supplement: Supplementary file 8 — Supplementary Data 5 [file 42003_2020_1411_MOESM8_ESM.csv]

Supplementary Data 5: Enrichment of Transcription Factor Binding Motifs in Areas of Open Chromatin in Cases and Controls in both Increased Accessibility and Decreased Accessibility Sites
Enriched in Increased Accessibility Regions in RV infected Cases										Enriched in Decreased Accessibility Regions in RV infected Cases										Enriched in Increased Accessibility Regions in RV infected Controls										Enriched in Decreased Accessibility Regions in RV infected Controls
Motif.Name	Consensus	p-value	log10 p-value	q.value(Benjamini)	Num.of.Target.Sequences.with.Motif(of.5022)	Percent.of.Target.Sequences.with.Motif	Num.of.Background.Sequences.with.Motif(of.270871)	Percent.of.Background.Sequences.with.Motif		Motif.Name	Consensus	p-value	log10 p-value	q.value(Benjamini)	Num.of.Target.Sequences.with.Motif(of.5022)	Percent.of.Target.Sequences.with.Motif	Num.of.Background.Sequences.with.Motif(of.270871)	Percent.of.Background.Sequences.with.Motif		Motif.Name	Consensus	p-value	log10 p-value	q.value(Benjamini)	Num.of.Target.Sequences.with.Motif(of.5022)	Percent.of.Target.Sequences.with.Motif	Num.of.Background.Sequences.with.Motif(of.270871)	Percent.of.Background.Sequences.with.Motif		Motif.Name	Consensus	p-value	log10 p-value	q.value(Benjamini)	Num.of.Target.Sequences.with.Motif(of.5022)	Percent.of.Target.Sequences.with.Motif	Num.of.Background.Sequences.with.Motif(of.270871)	Percent.of.Background.Sequences.with.Motif
ISRE(IRF)/ThioMac-LPS-Expression(GSE23622)/Homer	AGTTTCASTTTC	1.00E-06	-1.44E+01	0.0002	12	3.92%	1459.8	0.61%		Egr2(Zf)/Thymocytes-Egr2-ChIP-Seq(GSE34254)/Homer	NGCGTGGGCGGR	1.00E-03	-8.30E+00	0.0905	20	11.76%	11968	4.86%		BORIS(Zf)/K562-CTCFL-ChIP-Seq(GSE32465)/Homer	CNNBRGCGCCCCCTGSTGGC	1.00E-42	-9.70E+01	0	756	21.51%	27037	13.12%		CEBP(bZIP)/ThioMac-CEBPb-ChIP-Seq(GSE21512)/Homer	ATTGCGCAAC	1.00E-22	-5.08E+01	0	266	24.86%	37797.4	13.63%
ZNF189(Zf)/HEK293-ZNF189.GFP-ChIP-Seq(GSE58341)/Homer	TGGAACAGMA	1.00E-05	-1.23E+01	0.0008	54	17.65%	22424.9	9.34%		GRE(NR),IR3/A549-GR-ChIP-Seq(GSE32465)/Homer	NRGVACABNVTGTYCY	1.00E-03	-7.25E+00	0.1293	10	5.88%	4172.6	1.69%		CTCF(Zf)/CD4+-CTCF-ChIP-Seq(Barski_et_al.)/Homer	AYAGTGCCMYCTRGTGGCCA	1.00E-29	-6.75E+01	0	328	9.33%	9788.2	4.75%		NF1(CTF)/LNCAP-NF1-ChIP-Seq(Unpublished)/Homer	CYTGGCABNSTGCCAR	1.00E-20	-4.71E+01	0	200	18.69%	25871.9	9.33%
Sp1(Zf)/Promoter/Homer	GGCCCCGCCCCC	1.00E-04	-9.23E+00	0.0119	96	31.37%	52911.8	22.03%		PPARE(NR),DR1/3T3L1-Pparg-ChIP-Seq(GSE13511)/Homer	TGACCTTTGCCCCA	1.00E-02	-6.62E+00	0.1613	46	27.06%	43196.8	17.54%		MYB(HTH)/ERMYB-Myb-ChIPSeq(GSE22095)/Homer	GGCVGTTR	1.00E-09	-2.19E+01	0	760	21.63%	36127.6	17.53%		HLF(bZIP)/HSC-HLF.Flag-ChIP-Seq(GSE69817)/Homer	RTTATGYAAB	1.00E-19	-4.56E+01	0	276	25.79%	41317	14.90%
GABPA(ETS)/Jurkat-GABPa-ChIP-Seq(GSE17954)/Homer	RACCGGAAGT	1.00E-03	-8.19E+00	0.0252	76	24.84%	40617.9	16.91%		Rbpj1(?)/Panc1-Rbpj1-ChIP-Seq(GSE47459)/Homer	HTTTCCCASG	1.00E-02	-6.10E+00	0.2035	56	32.94%	56939.9	23.12%		Cux2(Homeobox)/Liver-Cux2-ChIP-Seq(GSE35985)/Homer	HNRAATCAAT	1.00E-07	-1.76E+01	0	64	1.82%	1730.4	0.84%		FOXK1(Forkhead)/HEK293-FOXK1-ChIP-Seq(GSE51673)/Homer	NVWTGTTTAC	1.00E-13	-3.10E+01	0	278	25.98%	46726.9	16.85%
IRF1(IRF)/PBMC-IRF1-ChIP-Seq(GSE43036)/Homer	GAAAGTGAAAGT	1.00E-03	-8.09E+00	0.0252	12	3.92%	2800.2	1.17%		Pax7(Paired,Homeobox),long/Myoblast-Pax7-ChIP-Seq(GSE25064)/Homer	TAATCHGATTAC	1.00E-02	-5.33E+00	0.3533	2	1.18%	148.6	0.06%		BMYB(HTH)/Hela-BMYB-ChIP-Seq(GSE27030)/Homer	NHAACBGYYV	1.00E-07	-1.69E+01	0	504	14.34%	23431.7	11.37%		FOXA1(Forkhead)/LNCAP-FOXA1-ChIP-Seq(GSE27824)/Homer	WAAGTAAACA	1.00E-13	-3.06E+01	0	326	30.47%	57561	20.76%
JunD(bZIP)/K562-JunD-ChIP-Seq/Homer	ATGACGTCATCN	1.00E-03	-7.79E+00	0.0252	14	4.58%	3767.4	1.57%		Klf4(Zf)/mES-Klf4-ChIP-Seq(GSE11431)/Homer	GCCACACCCA	1.00E-02	-5.28E+00	0.3533	34	20.00%	31416.5	12.76%		Tcfcp2l1(CP2)/mES-Tcfcp2l1-ChIP-Seq(GSE11431)/Homer	NRAACCRGTTYRAACCRGYT	1.00E-07	-1.66E+01	0	110	3.13%	3735.8	1.81%		p63(p53)/Keratinocyte-p63-ChIP-Seq(GSE17611)/Homer	NNDRCATGYCYNRRCATGYH	1.00E-12	-2.93E+01	0	220	20.56%	34918.7	12.59%
IRF3(IRF)/BMDM-Irf3-ChIP-Seq(GSE67343)/Homer	AGTTTCAKTTTC	1.00E-03	-7.64E+00	0.0252	18	5.88%	5726.7	2.38%		Twist(bHLH)/HMLE-TWIST1-ChIP-Seq(Chang_et_al)/Homer	VCAKCTGGNNNCCAGMTGBN	1.00E-02	-5.16E+00	0.3533	12	7.06%	7422.5	3.01%		IRF1(IRF)/PBMC-IRF1-ChIP-Seq(GSE43036)/Homer	GAAAGTGAAAGT	1.00E-06	-1.59E+01	0	52	1.48%	1347.8	0.65%		CEBP:AP1(bZIP)/ThioMac-CEBPb-ChIP-Seq(GSE21512)/Homer	DRTGTTGCAA	1.00E-12	-2.87E+01	0	244	22.80%	40243.5	14.51%
Atf1(bZIP)/K562-ATF1-ChIP-Seq(GSE31477)/Homer	GATGACGTCA	1.00E-03	-7.43E+00	0.027	40	13.07%	18238.7	7.59%		Pitx1:Ebox(Homeobox,bHLH)/Hindlimb-Pitx1-ChIP-Seq(GSE41591)/Homer	YTAATTRAWWCCAGATGT	1.00E-02	-5.16E+00	0.3533	6	3.53%	2315.4	0.94%		IRF3(IRF)/BMDM-Irf3-ChIP-Seq(GSE67343)/Homer	AGTTTCAKTTTC	1.00E-06	-1.53E+01	0	84	2.39%	2688.9	1.30%		FOXA1(Forkhead)/MCF7-FOXA1-ChIP-Seq(GSE26831)/Homer	WAAGTAAACA	1.00E-12	-2.78E+01	0	278	25.98%	48013.3	17.31%
Hoxc9(Homeobox)/Ainv15-Hoxc9-ChIP-Seq(GSE21812)/Homer	GGCCATAAATCA	1.00E-02	-6.41E+00	0.0664	20	6.54%	7458.2	3.11%		KLF10(Zf)/HEK293-KLF10.GFP-ChIP-Seq(GSE58341)/Homer	GGGGGTGTGTCC	1.00E-02	-4.80E+00	0.3533	38	22.35%	37348.7	15.17%		GFX(?)/Promoter/Homer	ATTCTCGCGAGA	1.00E-06	-1.50E+01	0	44	1.25%	1085	0.53%		Atf4(bZIP)/MEF-Atf4-ChIP-Seq(GSE35681)/Homer	MTGATGCAAT	1.00E-10	-2.50E+01	0	124	11.59%	16959.6	6.12%
IRF2(IRF)/Erythroblas-IRF2-ChIP-Seq(GSE36985)/Homer	GAAASYGAAASY	1.00E-02	-6.07E+00	0.084	10	3.27%	2633.5	1.10%		Zic3(Zf)/mES-Zic3-ChIP-Seq(GSE37889)/Homer	GGCCYCCTGCTGDGH	1.00E-02	-4.79E+00	0.3533	46	27.06%	47428.5	19.26%		HNF6(Homeobox)/Liver-Hnf6-ChIP-Seq(ERP000394)/Homer	NTATYGATCH	1.00E-06	-1.47E+01	0	80	2.28%	2559.5	1.24%		p53(p53)/Saos-p53-ChIP-Seq(GSE15780)/Homer	RRCATGYCYRGRCATGYYYN	1.00E-09	-2.25E+01	0	106	9.91%	14232.1	5.13%
Sp5(Zf)/mES-Sp5.Flag-ChIP-Seq(GSE72989)/Homer	RGKGGGCGGAGC	1.00E-02	-6.02E+00	0.084	148	48.37%	96662.8	40.25%		Tbet(T-box)/CD8-Tbet-ChIP-Seq(GSE33802)/Homer	AGGTGTGAAM	1.00E-02	-4.75E+00	0.3533	32	18.82%	30131.5	12.24%		CTCF-SatelliteElement(Zf?)/CD4+-CTCF-ChIP-Seq(Barski_et_al.)/Homer	TGCAGTTCCMVNWRTGGCCA	1.00E-05	-1.24E+01	0.0001	22	0.63%	408.8	0.20%		p53(p53)/Saos-p53-ChIP-Seq/Homer	RRCATGYCYRGRCATGYYYN	1.00E-09	-2.25E+01	0	106	9.91%	14232.1	5.13%
c-Jun-CRE(bZIP)/K562-cJun-ChIP-Seq(GSE31477)/Homer	ATGACGTCATCY	1.00E-02	-5.98E+00	0.084	22	7.19%	8867	3.69%		Tbx5(T-box)/HL1-Tbx5.biotin-ChIP-Seq(GSE21529)/Homer	AGGTGTCA	1.00E-02	-4.63E+00	0.3533	106	62.35%	130927	53.17%		ISRE(IRF)/ThioMac-LPS-Expression(GSE23622)/Homer	AGTTTCASTTTC	1.00E-05	-1.23E+01	0.0001	32	0.91%	752.8	0.37%		FOXK2(Forkhead)/U2OS-FOXK2-ChIP-Seq(E-MTAB-2204)/Homer	SCHTGTTTACAT	1.00E-09	-2.24E+01	0	188	17.57%	30719.3	11.08%
CTCF-SatelliteElement(Zf?)/CD4+-CTCF-ChIP-Seq(Barski_et_al.)/Homer	TGCAGTTCCMVNWRTGGCCA	1.00E-02	-5.21E+00	0.1527	4	1.31%	543.2	0.23%		Foxh1(Forkhead)/hESC-FOXH1-ChIP-Seq(GSE29422)/Homer	NNTGTGGATTSS	1.00E-01	-4.54E+00	0.3533	16	9.41%	12191.6	4.95%		IRF2(IRF)/Erythroblas-IRF2-ChIP-Seq(GSE36985)/Homer	GAAASYGAAASY	1.00E-05	-1.21E+01	0.0002	52	1.48%	1543.5	0.75%		Fox:Ebox(Forkhead,bHLH)/Panc1-Foxa2-ChIP-Seq(GSE47459)/Homer	NNNVCTGWGYAAACASN	1.00E-09	-2.20E+01	0	298	27.85%	55217.7	19.91%
Fli1(ETS)/CD8-FLI-ChIP-Seq(GSE20898)/Homer	NRYTTCCGGH	1.00E-02	-5.14E+00	0.1531	88	28.76%	53888	22.44%		Gata6(Zf)/HUG1N-GATA6-ChIP-Seq(GSE51936)/Homer	YCTTATCTBN	1.00E-01	-4.25E+00	0.3707	18	10.59%	14794.8	6.01%		Zfp281(Zf)/ES-Zfp281-ChIP-Seq(GSE81042)/Homer	CCCCTCCCCCAC	1.00E-04	-1.07E+01	0.0006	356	10.13%	16841.9	8.17%		FoxL2(Forkhead)/Ovary-FoxL2-ChIP-Seq(GSE60858)/Homer	WWTRTAAACAVG	1.00E-09	-2.18E+01	0	218	20.37%	37432.5	13.50%
ETV1(ETS)/GIST48-ETV1-ChIP-Seq(GSE22441)/Homer	AACCGGAAGT	1.00E-02	-4.96E+00	0.1697	92	30.07%	57123.9	23.79%		PRDM14(Zf)/H1-PRDM14-ChIP-Seq(GSE22767)/Homer	RGGTCTCTAACY	1.00E-01	-4.23E+00	0.3707	12	7.06%	8424.1	3.42%		AMYB(HTH)/Testes-AMYB-ChIP-Seq(GSE44588)/Homer	TGGCAGTTGG	1.00E-04	-1.06E+01	0.0006	536	15.25%	26558.9	12.89%		Tlx?(NR)/NPC-H3K4me1-ChIP-Seq(GSE16256)/Homer	CTGGCAGSCTGCCA	1.00E-09	-2.16E+01	0	168	15.70%	26834.2	9.68%
Atf2(bZIP)/3T3L1-Atf2-ChIP-Seq(GSE56872)/Homer	NRRTGACGTCAT	1.00E-02	-4.72E+00	0.2039	22	7.19%	9906.3	4.13%		RXR(NR),DR1/3T3L1-RXR-ChIP-Seq(GSE13511)/Homer	TAGGGCAAAGGTCA	1.00E-01	-4.06E+00	0.3943	50	29.41%	54696.2	22.21%		T1ISRE(IRF)/ThioMac-Ifnb-Expression/Homer	ACTTTCGTTTCT	1.00E-04	-1.02E+01	0.0009	6	0.17%	35.9	0.02%		Foxo1(Forkhead)/RAW-Foxo1-ChIP-Seq(Fan_et_al.)/Homer	CTGTTTAC	1.00E-09	-2.10E+01	0	430	40.19%	87064.9	31.39%
IRF8(IRF)/BMDM-IRF8-ChIP-Seq(GSE77884)/Homer	GRAASTGAAAST	1.00E-02	-4.67E+00	0.2039	18	5.88%	7587	3.16%		LRF(Zf)/Erythroblasts-ZBTB7A-ChIP-Seq(GSE74977)/Homer	AAGACCCYYN	1.00E-01	-4.05E+00	0.3943	74	43.53%	87202.3	35.41%		IRF4(IRF)/GM12878-IRF4-ChIP-Seq(GSE32465)/Homer	ACTGAAACCA	1.00E-03	-8.90E+00	0.0029	92	2.62%	3599	1.75%		Foxa2(Forkhead)/Liver-Foxa2-ChIP-Seq(GSE25694)/Homer	CYTGTTTACWYW	1.00E-08	-2.07E+01	0	236	22.06%	41886.7	15.10%
Atf7(bZIP)/3T3L1-Atf7-ChIP-Seq(GSE56872)/Homer	NGRTGACGTCAY	1.00E-01	-4.48E+00	0.2295	28	9.15%	13844.4	5.77%		NFkB-p65(RHD)/GM12787-p65-ChIP-Seq(GSE19485)/Homer	WGGGGATTTCCC	1.00E-01	-3.89E+00	0.4149	24	14.12%	22378.5	9.09%		PRDM1(Zf)/Hela-PRDM1-ChIP-Seq(GSE31477)/Homer	ACTTTCACTTTC	1.00E-03	-8.30E+00	0.005	108	3.07%	4446.7	2.16%		ELF3(ETS)/PDAC-ELF3-ChIP-Seq(GSE64557)/Homer	ANCAGGAAGT	1.00E-08	-2.04E+01	0	232	21.68%	41118.6	14.83%
Nkx6.1(Homeobox)/Islet-Nkx6.1-ChIP-Seq(GSE40975)/Homer	GKTAATGR	1.00E-01	-4.42E+00	0.2312	66	21.57%	39583.3	16.48%		CEBP:AP1(bZIP)/ThioMac-CEBPb-ChIP-Seq(GSE21512)/Homer	DRTGTTGCAA	1.00E-01	-3.76E+00	0.4475	20	11.76%	17934.6	7.28%		PU.1:IRF8(ETS:IRF)/pDC-Irf8-ChIP-Seq(GSE66899)/Homer	GGAAGTGAAAST	1.00E-03	-7.06E+00	0.0165	50	1.42%	1807.3	0.88%		EHF(ETS)/LoVo-EHF-ChIP-Seq(GSE49402)/Homer	AVCAGGAAGT	1.00E-08	-1.93E+01	0	338	31.59%	66010.3	23.80%
HOXA9(Homeobox)/HSC-Hoxa9-ChIP-Seq(GSE33509)/Homer	GGCCATAAATCA	1.00E-01	-4.32E+00	0.2429	22	7.19%	10286.3	4.28%		Egr1(Zf)/K562-Egr1-ChIP-Seq(GSE32465)/Homer	TGCGTGGGYG	1.00E-01	-3.68E+00	0.46	40	23.53%	42813.7	17.39%		IRF:BATF(IRF:bZIP)/pDC-Irf8-ChIP-Seq(GSE66899)/Homer	CTTTCANTATGACTV	1.00E-02	-6.88E+00	0.0187	16	0.46%	377.1	0.18%		Foxo3(Forkhead)/U2OS-Foxo3-ChIP-Seq(E-MTAB-2701)/Homer	DGTAAACA	1.00E-07	-1.84E+01	0	200	18.69%	34996.3	12.62%
Pdx1(Homeobox)/Islet-Pdx1-ChIP-Seq(SRA008281)/Homer	YCATYAATCA	1.00E-01	-4.25E+00	0.2468	32	10.46%	16679.7	6.95%		E2F4(E2F)/K562-E2F4-ChIP-Seq(GSE31477)/Homer	GGCGGGAAAH	1.00E-01	-3.63E+00	0.4621	22	12.94%	20551.5	8.35%		IRF8(IRF)/BMDM-IRF8-ChIP-Seq(GSE77884)/Homer	GRAASTGAAAST	1.00E-02	-6.45E+00	0.0275	104	2.96%	4501.3	2.18%		ELF5(ETS)/T47D-ELF5-ChIP-Seq(GSE30407)/Homer	ACVAGGAAGT	1.00E-07	-1.82E+01	0	218	20.37%	39067.1	14.09%
CRE(bZIP)/Promoter/Homer	CSGTGACGTCAC	1.00E-01	-4.08E+00	0.2806	24	7.84%	11776.2	4.90%		PAX5(Paired,Homeobox),condensed/GM12878-PAX5-ChIP-Seq(GSE32465)/Homer	GTCACGCTCSCTGM	1.00E-01	-3.59E+00	0.4621	8	4.71%	5160.9	2.10%		PPARE(NR),DR1/3T3L1-Pparg-ChIP-Seq(GSE13511)/Homer	TGACCTTTGCCCCA	1.00E-02	-5.66E+00	0.0574	368	10.47%	18800.5	9.12%		FOXM1(Forkhead)/MCF7-FOXM1-ChIP-Seq(GSE72977)/Homer	TRTTTACTTW	1.00E-07	-1.80E+01	0	268	25.05%	50483.8	18.20%
Hoxb4(Homeobox)/ES-Hoxb4-ChIP-Seq(GSE34014)/Homer	TGATTRATGGCY	1.00E-01	-4.06E+00	0.2806	10	3.27%	3563.6	1.48%		GFX(?)/Promoter/Homer	ATTCTCGCGAGA	1.00E-01	-3.58E+00	0.4621	2	1.18%	373.3	0.15%		NF1:FOXA1(CTF,Forkhead)/LNCAP-FOXA1-ChIP-Seq(GSE27824)/Homer	WNTGTTTRYTTTGGCA	1.00E-02	-5.27E+00	0.0813	10	0.28%	219.1	0.11%		Chop(bZIP)/MEF-Chop-ChIP-Seq(GSE35681)/Homer	ATTGCATCAT	1.00E-07	-1.77E+01	0	94	8.79%	13260.1	4.78%
HIF-1b(HLH)/T47D-HIF1b-ChIP-Seq(GSE59937)/Homer	RTACGTGC	1.00E-01	-4.06E+00	0.2806	70	22.88%	43136.7	17.96%		KLF3(Zf)/MEF-Klf3-ChIP-Seq(GSE44748)/Homer	NRGCCCCRCCCHBNN	1.00E-01	-3.50E+00	0.4621	38	22.35%	40766.9	16.56%		Znf263(Zf)/K562-Znf263-ChIP-Seq(GSE31477)/Homer	CVGTSCTCCC	1.00E-02	-4.89E+00	0.1143	1480	42.12%	82612.8	40.09%		Foxf1(Forkhead)/Lung-Foxf1-ChIP-Seq(GSE77951)/Homer	WWATRTAAACAN	1.00E-06	-1.49E+01	0	210	19.63%	38972	14.05%
KLF3(Zf)/MEF-Klf3-ChIP-Seq(GSE44748)/Homer	NRGCCCCRCCCHBNN	1.00E-01	-4.01E+00	0.2806	84	27.45%	53345.6	22.21%		KLF5(Zf)/LoVo-KLF5-ChIP-Seq(GSE49402)/Homer	DGGGYGKGGC	1.00E-01	-3.43E+00	0.4722	78	45.88%	95171.9	38.65%		PU.1-IRF(ETS:IRF)/Bcell-PU.1-ChIP-Seq(GSE21512)/Homer	MGGAAGTGAAAC	1.00E-02	-4.86E+00	0.1143	390	11.10%	20298.5	9.85%		Bach2(bZIP)/OCILy7-Bach2-ChIP-Seq(GSE44420)/Homer	TGCTGAGTCA	1.00E-06	-1.47E+01	0	160	14.95%	27996.6	10.09%
Gfi1b(Zf)/HPC7-Gfi1b-ChIP-Seq(GSE22178)/Homer	MAATCACTGC	1.00E-01	-4.00E+00	0.2806	26	8.50%	13125.4	5.47%		AP-2alpha(AP2)/Hela-AP2alpha-ChIP-Seq(GSE31477)/Homer	ATGCCCTGAGGC	1.00E-01	-3.42E+00	0.4722	56	32.94%	64834.6	26.33%		RXR(NR),DR1/3T3L1-RXR-ChIP-Seq(GSE13511)/Homer	TAGGGCAAAGGTCA	1.00E-02	-4.61E+00	0.1389	516	14.68%	27448.4	13.32%		p53(p53)/mES-cMyc-ChIP-Seq(GSE11431)/Homer	ACATGCCCGGGCAT	1.00E-06	-1.46E+01	0	28	2.62%	2407.5	0.87%
ZNF322(Zf)/HEK293-ZNF322.GFP-ChIP-Seq(GSE58341)/Homer	GAGCCTGGTACTGWGCCTGR	1.00E-01	-3.95E+00	0.2806	24	7.84%	11914.8	4.96%		Nkx2.1(Homeobox)/LungAC-Nkx2.1-ChIP-Seq(GSE43252)/Homer	RSCACTYRAG	1.00E-01	-3.25E+00	0.5231	80	47.06%	98739.4	40.10%		HNF1b(Homeobox)/PDAC-HNF1B-ChIP-Seq(GSE64557)/Homer	GTTAATNATTAA	1.00E-01	-4.15E+00	0.2134	12	0.34%	340.4	0.17%		FOXP1(Forkhead)/H9-FOXP1-ChIP-Seq(GSE31006)/Homer	NYYTGTTTACHN	1.00E-05	-1.38E+01	0	126	11.78%	21120.7	7.62%
ZNF415(Zf)/HEK293-ZNF415.GFP-ChIP-Seq(GSE58341)/Homer	GRTGMTRGAGCC	1.00E-01	-3.74E+00	0.3095	46	15.03%	26861	11.19%		STAT6(Stat)/CD4-Stat6-ChIP-Seq(GSE22104)/Homer	ABTTCYYRRGAA	1.00E-01	-3.12E+00	0.5766	12	7.06%	9958.3	4.04%		YY1(Zf)/Promoter/Homer	CAAGATGGCGGC	1.00E-01	-4.08E+00	0.2191	114	3.24%	5441	2.64%		Foxa3(Forkhead)/Liver-Foxa3-ChIP-Seq(GSE77670)/Homer	BSNTGTTTACWYWGN	1.00E-05	-1.31E+01	0	116	10.84%	19286.7	6.95%
Sox6(HMG)/Myotubes-Sox6-ChIP-Seq(GSE32627)/Homer	CCATTGTTNY	1.00E-01	-3.69E+00	0.3123	52	16.99%	31113.8	12.96%		KLF14(Zf)/HEK293-KLF14.GFP-ChIP-Seq(GSE58341)/Homer	RGKGGGCGKGGC	1.00E-01	-3.06E+00	0.5912	90	52.94%	113864.6	46.24%		Egr1(Zf)/K562-Egr1-ChIP-Seq(GSE32465)/Homer	TGCGTGGGYG	1.00E-01	-3.93E+00	0.2474	1242	35.34%	69411.9	33.68%		STAT4(Stat)/CD4-Stat4-ChIP-Seq(GSE22104)/Homer	NYTTCCWGGAAR	1.00E-05	-1.19E+01	0.0001	206	19.25%	39809.5	14.35%
Zfp281(Zf)/ES-Zfp281-ChIP-Seq(GSE81042)/Homer	CCCCTCCCCCAC	1.00E-01	-3.64E+00	0.3202	28	9.15%	14881.1	6.20%		HNF4a(NR),DR1/HepG2-HNF4a-ChIP-Seq(GSE25021)/Homer	CARRGKBCAAAGTYCA	1.00E-01	-3.01E+00	0.5977	18	10.59%	17097.5	6.94%		GATA3(Zf),DR8/iTreg-Gata3-ChIP-Seq(GSE20898)/Homer	AGATSTNDNNDSAGATAASN	1.00E-01	-3.89E+00	0.249	8	0.23%	195	0.09%		HIF-1b(HLH)/T47D-HIF1b-ChIP-Seq(GSE59937)/Homer	RTACGTGC	1.00E-05	-1.16E+01	0.0001	206	19.25%	40019.5	14.43%
GATA3(Zf),DR8/iTreg-Gata3-ChIP-Seq(GSE20898)/Homer	AGATSTNDNNDSAGATAASN	1.00E-01	-3.63E+00	0.3202	4	1.31%	874.2	0.36%		LXRE(NR),DR4/RAW-LXRb.biotin-ChIP-Seq(GSE21512)/Homer	RGGTTACTANAGGTCA	1.00E-01	-2.92E+00	0.634	4	2.35%	2041.1	0.83%		Sp5(Zf)/mES-Sp5.Flag-ChIP-Seq(GSE72989)/Homer	RGKGGGCGGAGC	1.00E-01	-3.73E+00	0.2826	1916	54.52%	108903.4	52.85%		JunB(bZIP)/DendriticCells-Junb-ChIP-Seq(GSE36099)/Homer	RATGASTCAT	1.00E-04	-1.12E+01	0.0002	368	34.39%	78890	28.45%
KLF10(Zf)/HEK293-KLF10.GFP-ChIP-Seq(GSE58341)/Homer	GGGGGTGTGTCC	1.00E-01	-3.58E+00	0.3202	56	18.30%	34156.7	14.22%		p53(p53)/mES-cMyc-ChIP-Seq(GSE11431)/Homer	ACATGCCCGGGCAT	1.00E-01	-2.91E+00	0.634	4	2.35%	2049.3	0.83%		Hnf1(Homeobox)/Liver-Foxa2-Chip-Seq(GSE25694)/Homer	GGTTAAWCATTAA	1.00E-01	-3.61E+00	0.309	8	0.23%	206.7	0.10%		Egr1(Zf)/K562-Egr1-ChIP-Seq(GSE32465)/Homer	TGCGTGGGYG	1.00E-04	-1.10E+01	0.0002	140	13.08%	25439	9.17%
PR(NR)/T47D-PR-ChIP-Seq(GSE31130)/Homer	VAGRACAKNCTGTBC	1.00E-01	-3.58E+00	0.3202	72	23.53%	45616.4	19.00%		KLF6(Zf)/PDAC-KLF6-ChIP-Seq(GSE64557)/Homer	MKGGGYGTGGCC	1.00E-01	-2.90E+00	0.634	66	38.82%	80614	32.74%		Egr2(Zf)/Thymocytes-Egr2-ChIP-Seq(GSE34254)/Homer	NGCGTGGGCGGR	1.00E-01	-3.42E+00	0.3626	508	14.46%	27567.2	13.38%		Pitx1(Homeobox)/Chicken-Pitx1-ChIP-Seq(GSE38910)/Homer	TAATCCCN	1.00E-04	-1.10E+01	0.0002	682	63.74%	159403.4	57.48%
KLF5(Zf)/LoVo-KLF5-ChIP-Seq(GSE49402)/Homer	DGGGYGKGGC	1.00E-01	-3.51E+00	0.3211	154	50.33%	107598.9	44.81%		Gata4(Zf)/Heart-Gata4-ChIP-Seq(GSE35151)/Homer	NBWGATAAGR	1.00E-01	-2.90E+00	0.634	18	10.59%	17348.3	7.04%		PRDM9(Zf)/Testis-DMC1-ChIP-Seq(GSE35498)/Homer	ADGGYAGYAGCATCT	1.00E-01	-3.34E+00	0.3788	250	7.11%	13082	6.35%		ETS1(ETS)/Jurkat-ETS1-ChIP-Seq(GSE17954)/Homer	ACAGGAAGTG	1.00E-04	-1.09E+01	0.0002	266	24.86%	54549.5	19.67%
AP-1(bZIP)/ThioMac-PU.1-ChIP-Seq(GSE21512)/Homer	VTGACTCATC	1.00E-01	-3.51E+00	0.3211	58	18.95%	35723.3	14.88%		EKLF(Zf)/Erythrocyte-Klf1-ChIP-Seq(GSE20478)/Homer	NWGGGTGTGGCY	1.00E-01	-2.86E+00	0.634	18	10.59%	17424.3	7.08%		TFE3(bHLH)/MEF-TFE3-ChIP-Seq(GSE75757)/Homer	GTCACGTGACYV	1.00E-01	-3.07E+00	0.4832	64	1.82%	3008	1.46%		Atf3(bZIP)/GBM-ATF3-ChIP-Seq(GSE33912)/Homer	DATGASTCATHN	1.00E-04	-1.07E+01	0.0002	402	37.57%	87712.2	31.63%
Sox17(HMG)/Endoderm-Sox17-ChIP-Seq(GSE61475)/Homer	CCATTGTTYB	1.00E-01	-3.34E+00	0.3602	28	9.15%	15297.2	6.37%		NFAT:AP1(RHD,bZIP)/Jurkat-NFATC1-ChIP-Seq(Jolma_et_al.)/Homer	SARTGGAAAAWRTGAGTCAB	1.00E-01	-2.86E+00	0.634	6	3.53%	3948.7	1.60%		RAR:RXR(NR),DR5/ES-RAR-ChIP-Seq(GSE56893)/Homer	AGGTCAAGGTCA	1.00E-01	-2.63E+00	0.7256	32	0.91%	1418	0.69%		AP-1(bZIP)/ThioMac-PU.1-ChIP-Seq(GSE21512)/Homer	VTGACTCATC	1.00E-04	-1.07E+01	0.0002	414	38.69%	90728	32.71%
Klf9(Zf)/GBM-Klf9-ChIP-Seq(GSE62211)/Homer	GCCACRCCCACY	1.00E-01	-3.31E+00	0.361	64	20.92%	40455.7	16.85%		TEAD4(TEA)/Tropoblast-Tead4-ChIP-Seq(GSE37350)/Homer	CCWGGAATGY	1.00E-01	-2.76E+00	0.634	28	16.47%	30147.8	12.24%		THRa(NR)/C17.2-THRa-ChIP-Seq(GSE38347)/Homer	GGTCANYTGAGGWCA	1.00E-01	-2.60E+00	0.7318	202	5.75%	10694.9	5.19%		Fra2(bZIP)/Striatum-Fra2-ChIP-Seq(GSE43429)/Homer	GGATGACTCATC	1.00E-04	-1.04E+01	0.0003	340	31.78%	72720.4	26.22%
ETS:RUNX(ETS,Runt)/Jurkat-RUNX1-ChIP-Seq(GSE17954)/Homer	RCAGGATGTGGT	1.00E-01	-3.24E+00	0.3756	10	3.27%	4098.6	1.71%		STAT6(Stat)/Macrophage-Stat6-ChIP-Seq(GSE38377)/Homer	TTCCKNAGAA	1.00E-01	-2.76E+00	0.634	12	7.06%	10556.6	4.29%		Klf4(Zf)/mES-Klf4-ChIP-Seq(GSE11431)/Homer	GCCACACCCA	1.00E-01	-2.59E+00	0.7318	496	14.11%	27352.6	13.27%		MafA(bZIP)/Islet-MafA-ChIP-Seq(GSE30298)/Homer	TGCTGACTCA	1.00E-04	-1.03E+01	0.0003	234	21.87%	47433	17.10%
Isl1(Homeobox)/Neuron-Isl1-ChIP-Seq(GSE31456)/Homer	CTAATKGV	1.00E-01	-3.17E+00	0.3926	54	17.65%	33587.8	13.99%		Six1(Homeobox)/Myoblast-Six1-ChIP-Chip(GSE20150)/Homer	GKVTCADRTTWC	1.00E-01	-2.59E+00	0.7	8	4.71%	6356.5	2.58%		Isl1(Homeobox)/Neuron-Isl1-ChIP-Seq(GSE31456)/Homer	CTAATKGV	1.00E-01	-2.55E+00	0.7318	270	7.68%	14532.1	7.05%		Stat3+il21(Stat)/CD4-Stat3-ChIP-Seq(GSE19198)/Homer	SVYTTCCNGGAARB	1.00E-04	-9.74E+00	0.0005	160	14.95%	30661.1	11.06%
Tbx20(T-box)/Heart-Tbx20-ChIP-Seq(GSE29636)/Homer	GGTGYTGACAGS	1.00E-01	-3.08E+00	0.4179	12	3.92%	5395.4	2.25%		E2F3(E2F)/MEF-E2F3-ChIP-Seq(GSE71376)/Homer	BTKGGCGGGAAA	1.00E-01	-2.53E+00	0.7251	28	16.47%	30874.9	12.54%		ZNF317(Zf)/HEK293-ZNF317.GFP-ChIP-Seq(GSE58341)/Homer	GTCWGCTGTYYCTCT	1.00E-01	-2.52E+00	0.7318	20	0.57%	827.9	0.40%		Smad2(MAD)/ES-SMAD2-ChIP-Seq(GSE29422)/Homer	CTGTCTGG	1.00E-04	-9.31E+00	0.0008	328	30.65%	70786.9	25.52%
DMRT1(DM)/Testis-DMRT1-ChIP-Seq(GSE64892)/Homer	TWGHWACAWTGTWDC	1.00E-01	-3.03E+00	0.4297	8	2.61%	3118.3	1.30%		PAX5(Paired,Homeobox)/GM12878-PAX5-ChIP-Seq(GSE32465)/Homer	GCAGCCAAGCRTGACH	1.00E-01	-2.51E+00	0.7251	20	11.76%	20750.6	8.43%		ZNF264(Zf)/HEK293-ZNF264.GFP-ChIP-Seq(GSE58341)/Homer	RGGGCACTAACY	1.00E-01	-2.44E+00	0.7709	404	11.50%	22190.4	10.77%		KLF14(Zf)/HEK293-KLF14.GFP-ChIP-Seq(GSE58341)/Homer	RGKGGGCGKGGC	1.00E-03	-9.20E+00	0.0009	336	31.40%	72846.6	26.27%
Oct2(POU,Homeobox)/Bcell-Oct2-ChIP-Seq(GSE21512)/Homer	ATATGCAAAT	1.00E-01	-2.99E+00	0.4372	10	3.27%	4290.6	1.79%		Max(bHLH)/K562-Max-ChIP-Seq(GSE31477)/Homer	RCCACGTGGYYN	1.00E-01	-2.48E+00	0.7277	24	14.12%	25899.2	10.52%		HOXD13(Homeobox)/Chicken-Hoxd13-ChIP-Seq(GSE38910)/Homer	NCYAATAAAA	1.00E-01	-2.39E+00	0.7965	68	1.94%	3366.9	1.63%		Smad4(MAD)/ESC-SMAD4-ChIP-Seq(GSE29422)/Homer	VBSYGTCTGG	1.00E-03	-9.11E+00	0.001	330	30.84%	71460.5	25.77%
Pit1(Homeobox)/GCrat-Pit1-ChIP-Seq(GSE58009)/Homer	ATGMATATDC	1.00E-01	-2.96E+00	0.4411	26	8.50%	14523.8	6.05%		HNF6(Homeobox)/Liver-Hnf6-ChIP-Seq(ERP000394)/Homer	NTATYGATCH	1.00E-01	-2.45E+00	0.7285	8	4.71%	6558.7	2.66%		bZIP:IRF(bZIP,IRF)/Th17-BatF-ChIP-Seq(GSE39756)/Homer	NAGTTTCABTHTGACTNW	1.00E+00	-2.17E+00	0.9667	34	0.97%	1594.2	0.77%		HIF-1a(bHLH)/MCF7-HIF1a-ChIP-Seq(GSE28352)/Homer	TACGTGCV	1.00E-03	-8.91E+00	0.0011	58	5.42%	8973.1	3.24%
E2F6(E2F)/Hela-E2F6-ChIP-Seq(GSE31477)/Homer	GGCGGGAARN	1.00E-01	-2.91E+00	0.4531	84	27.45%	56130.7	23.37%		EBF1(EBF)/Near-E2A-ChIP-Seq(GSE21512)/Homer	GTCCCCWGGGGA	1.00E-01	-2.41E+00	0.7454	58	34.12%	71718.7	29.12%		NRF(NRF)/Promoter/Homer	STGCGCATGCGC	1.00E+00	-2.08E+00	1	364	10.36%	20124.6	9.77%		ERG(ETS)/VCaP-ERG-ChIP-Seq(GSE14097)/Homer	ACAGGAAGTG	1.00E-03	-8.88E+00	0.0012	370	34.58%	81534.3	29.40%
Egr1(Zf)/K562-Egr1-ChIP-Seq(GSE32465)/Homer	TGCGTGGGYG	1.00E-01	-2.90E+00	0.4531	90	29.41%	60610.3	25.24%		Sox17(HMG)/Endoderm-Sox17-ChIP-Seq(GSE61475)/Homer	CCATTGTTYB	1.00E-01	-2.38E+00	0.7519	16	9.41%	16137	6.55%		Oct4:Sox17(POU,Homeobox,HMG)/F9-Sox17-ChIP-Seq(GSE44553)/Homer	CCATTGTATGCAAAT	1.00E+00	-2.06E+00	1	12	0.34%	482.9	0.23%		GSC(Homeobox)/FrogEmbryos-GSC-ChIP-Seq(DRA000576)/Homer	RGGATTAR	1.00E-03	-8.77E+00	0.0013	236	22.06%	49055.8	17.69%
IRF4(IRF)/GM12878-IRF4-ChIP-Seq(GSE32465)/Homer	ACTGAAACCA	1.00E-01	-2.90E+00	0.4531	16	5.23%	8048.6	3.35%		BMAL1(bHLH)/Liver-Bmal1-ChIP-Seq(GSE39860)/Homer	GNCACGTG	1.00E-01	-2.35E+00	0.7578	52	30.59%	63721.3	25.88%		HIF2a(bHLH)/785_O-HIF2a-ChIP-Seq(GSE34871)/Homer	GCACGTACCC	1.00E+00	-2.05E+00	1	242	6.89%	13197.4	6.40%		Zfp809(Zf)/ES-Zfp809-ChIP-Seq(GSE70799)/Homer	GGGGCTYGKCTGGGA	1.00E-03	-7.99E+00	0.0027	62	5.79%	10137.5	3.66%
Foxh1(Forkhead)/hESC-FOXH1-ChIP-Seq(GSE29422)/Homer	NNTGTGGATTSS	1.00E-01	-2.88E+00	0.4531	20	6.54%	10656.4	4.44%		Gata2(Zf)/K562-GATA2-ChIP-Seq(GSE18829)/Homer	BBCTTATCTS	1.00E-01	-2.34E+00	0.7578	12	7.06%	11365	4.62%		PAX5(Paired,Homeobox),condensed/GM12878-PAX5-ChIP-Seq(GSE32465)/Homer	GTCACGCTCSCTGM	1.00E+00	-2.05E+00	1	70	1.99%	3561.3	1.73%		Fra1(bZIP)/BT549-Fra1-ChIP-Seq(GSE46166)/Homer	NNATGASTCATH	1.00E-03	-7.98E+00	0.0027	362	33.83%	80451.5	29.01%
HNF6(Homeobox)/Liver-Hnf6-ChIP-Seq(ERP000394)/Homer	NTATYGATCH	1.00E-01	-2.82E+00	0.4531	14	4.58%	6876.3	2.86%		ERE(NR),IR3/MCF7-ERa-ChIP-Seq(Unpublished)/Homer	VAGGTCACNSTGACC	1.00E-01	-2.33E+00	0.7578	12	7.06%	11403.6	4.63%		HOXB13(Homeobox)/ProstateTumor-HOXB13-ChIP-Seq(GSE56288)/Homer	TTTTATKRGG	1.00E+00	-1.99E+00	1	104	2.96%	5457.8	2.65%		RAR:RXR(NR),DR5/ES-RAR-ChIP-Seq(GSE56893)/Homer	RGGTCADNNAGAGGTCAV	1.00E-03	-7.66E+00	0.0036	14	1.31%	1248.4	0.45%
Atf3(bZIP)/GBM-ATF3-ChIP-Seq(GSE33912)/Homer	DATGASTCATHN	1.00E-01	-2.74E+00	0.4784	54	17.65%	34554.3	14.39%		COUP-TFII(NR)/Artia-Nr2f2-ChIP-Seq(GSE46497)/Homer	AGRGGTCA	1.00E-01	-2.31E+00	0.7578	54	31.76%	66631.3	27.06%		OCT4-SOX2-TCF-NANOG(POU,Homeobox,HMG)/mES-Oct4-ChIP-Seq(GSE11431)/Homer	ATTTGCATAACAATG	1.00E+00	-1.80E+00	1	10	0.28%	408	0.20%		p73(p53)/Trachea-p73-ChIP-Seq(PRJNA310161)/Homer	NRRRCAWGTCCDGRCATGYY	1.00E-03	-7.62E+00	0.0036	56	5.23%	9047.5	3.26%
Bach1(bZIP)/K562-Bach1-ChIP-Seq(GSE31477)/Homer	AWWNTGCTGAGTCAT	1.00E-01	-2.65E+00	0.5167	8	2.61%	3389.6	1.41%		Cux2(Homeobox)/Liver-Cux2-ChIP-Seq(GSE35985)/Homer	HNRAATCAAT	1.00E+00	-2.30E+00	0.7578	6	3.53%	4601.8	1.87%		ZSCAN22(Zf)/HEK293-ZSCAN22.GFP-ChIP-Seq(GSE58341)/Homer	SMCAGTCWGAKGGAGGAGGC	1.00E+00	-1.78E+00	1	70	1.99%	3638.1	1.77%		PAX5(Paired,Homeobox)/GM12878-PAX5-ChIP-Seq(GSE32465)/Homer	GCAGCCAAGCRTGACH	1.00E-03	-7.58E+00	0.0037	100	9.35%	18496	6.67%
Arnt:Ahr(bHLH)/MCF7-Arnt-ChIP-Seq(Lo_et_al.)/Homer	TBGCACGCAA	1.00E-01	-2.64E+00	0.5167	40	13.07%	24771.7	10.32%		Gfi1b(Zf)/HPC7-Gfi1b-ChIP-Seq(GSE22178)/Homer	MAATCACTGC	1.00E+00	-2.29E+00	0.7578	18	10.59%	18833.8	7.65%		Unknown(Homeobox)/Limb-p300-ChIP-Seq/Homer	SSCMATWAAA	1.00E+00	-1.65E+00	1	58	1.65%	3013.4	1.46%		MafK(bZIP)/C2C12-MafK-ChIP-Seq(GSE36030)/Homer	GCTGASTCAGCA	1.00E-03	-7.50E+00	0.0039	104	9.72%	19426	7.00%
E2F(E2F)/Hela-CellCycle-Expression/Homer	TTSGCGCGAAAA	1.00E-01	-2.64E+00	0.5167	10	3.27%	4585.8	1.91%		Phox2a(Homeobox)/Neuron-Phox2a-ChIP-Seq(GSE31456)/Homer	YTAATYNRATTA	1.00E+00	-2.28E+00	0.7578	4	2.35%	2559	1.04%		LRF(Zf)/Erythroblasts-ZBTB7A-ChIP-Seq(GSE74977)/Homer	AAGACCCYYN	1.00E+00	-1.54E+00	1	1928	54.87%	111659.9	54.18%		Six2(Homeobox)/NephronProgenitor-Six2-ChIP-Seq(GSE39837)/Homer	GWAAYHTGAKMC	1.00E-03	-7.43E+00	0.0041	206	19.25%	43036.3	15.52%
RFX(HTH)/K562-RFX3-ChIP-Seq(SRA012198)/Homer	CGGTTGCCATGGCAAC	1.00E-01	-2.61E+00	0.5167	10	3.27%	4612.3	1.92%		Atf4(bZIP)/MEF-Atf4-ChIP-Seq(GSE35681)/Homer	MTGATGCAAT	1.00E+00	-2.26E+00	0.7578	8	4.71%	6855	2.78%		Pdx1(Homeobox)/Islet-Pdx1-ChIP-Seq(SRA008281)/Homer	YCATYAATCA	1.00E+00	-1.50E+00	1	80	2.28%	4290.5	2.08%		Zic3(Zf)/mES-Zic3-ChIP-Seq(GSE37889)/Homer	GGCCYCCTGCTGDGH	1.00E-03	-7.42E+00	0.0041	158	14.77%	31770.6	11.46%
Ets1-distal(ETS)/CD4+-PolII-ChIP-Seq(Barski_et_al.)/Homer	MACAGGAAGT	1.00E-01	-2.58E+00	0.5167	16	5.23%	8424.4	3.51%		ZNF322(Zf)/HEK293-ZNF322.GFP-ChIP-Seq(GSE58341)/Homer	GAGCCTGGTACTGWGCCTGR	1.00E+00	-2.23E+00	0.7578	20	11.76%	21551.1	8.75%		Sox15(HMG)/CPA-Sox15-ChIP-Seq(GSE62909)/Homer	RAACAATGGN	1.00E+00	-1.48E+00	1	198	5.63%	11005	5.34%		Hand2(bHLH)/Mesoderm-Hand2-ChIP-Seq(GSE61475)/Homer	TGACANARRCCAGRC	1.00E-03	-7.38E+00	0.0042	108	10.09%	20389.9	7.35%
ZNF675(Zf)/HEK293-ZNF675.GFP-ChIP-Seq(GSE58341)/Homer	ARGAGGMCAAAATGW	1.00E-01	-2.56E+00	0.5167	6	1.96%	2311.7	0.96%		MYB(HTH)/ERMYB-Myb-ChIPSeq(GSE22095)/Homer	GGCVGTTR	1.00E+00	-2.16E+00	0.7656	42	24.71%	50906.9	20.67%		KLF10(Zf)/HEK293-KLF10.GFP-ChIP-Seq(GSE58341)/Homer	GGGGGTGTGTCC	1.00E+00	-1.47E+00	1	602	17.13%	34324.5	16.66%		Sp5(Zf)/mES-Sp5.Flag-ChIP-Seq(GSE72989)/Homer	RGKGGGCGGAGC	1.00E-03	-7.37E+00	0.0042	198	18.50%	41194.2	14.85%
Rfx2(HTH)/LoVo-RFX2-ChIP-Seq(GSE49402)/Homer	GTTGCCATGGCAACM	1.00E-01	-2.53E+00	0.5178	10	3.27%	4683.2	1.95%		p73(p53)/Trachea-p73-ChIP-Seq(PRJNA310161)/Homer	NRRRCAWGTCCDGRCATGYY	1.00E+00	-2.00E+00	0.8816	6	3.53%	5018.4	2.04%		JunD(bZIP)/K562-JunD-ChIP-Seq/Homer	ATGACGTCATCN	1.00E+00	-1.45E+00	1	56	1.59%	2961.4	1.44%		ZNF467(Zf)/HEK293-ZNF467.GFP-ChIP-Seq(GSE58341)/Homer	TGGGGAAGGGCM	1.00E-03	-7.26E+00	0.0046	168	15.70%	34226.2	12.34%
PRDM1(Zf)/Hela-PRDM1-ChIP-Seq(GSE31477)/Homer	ACTTTCACTTTC	1.00E-01	-2.53E+00	0.5178	18	5.88%	9814.6	4.09%		Reverb(NR),DR2/RAW-Reverba.biotin-ChIP-Seq(GSE45914)/Homer	GTRGGTCASTGGGTCA	1.00E+00	-1.99E+00	0.8816	8	4.71%	7326.1	2.98%		NeuroD1(bHLH)/Islet-NeuroD1-ChIP-Seq(GSE30298)/Homer	GCCATCTGTT	1.00E+00	-1.42E+00	1	308	8.76%	17364.1	8.43%		Tcfcp2l1(CP2)/mES-Tcfcp2l1-ChIP-Seq(GSE11431)/Homer	NRAACCRGTTYRAACCRGYT	1.00E-03	-7.16E+00	0.0049	52	4.86%	8404.3	3.03%
X-box(HTH)/NPC-H3K4me1-ChIP-Seq(GSE16256)/Homer	GGTTGCCATGGCAA	1.00E-01	-2.47E+00	0.5309	8	2.61%	3527.9	1.47%		Pax8(Paired,Homeobox)/Thyroid-Pax8-ChIP-Seq(GSE26938)/Homer	GTCATGCHTGRCTGS	1.00E+00	-1.98E+00	0.8816	20	11.76%	22306.8	9.06%		Pknox1(Homeobox)/ES-Prep1-ChIP-Seq(GSE63282)/Homer	SCTGTCAVTCAV	1.00E+00	-1.40E+00	1	84	2.39%	4550.3	2.21%		Atf1(bZIP)/K562-ATF1-ChIP-Seq(GSE31477)/Homer	GATGACGTCA	1.00E-03	-6.92E+00	0.0062	150	14.02%	30290.5	10.92%
KLF14(Zf)/HEK293-KLF14.GFP-ChIP-Seq(GSE58341)/Homer	RGKGGGCGKGGC	1.00E-01	-2.43E+00	0.543	180	58.82%	131637	54.82%		THRa(NR)/C17.2-THRa-ChIP-Seq(GSE38347)/Homer	GGTCANYTGAGGWCA	1.00E+00	-1.98E+00	0.8816	20	11.76%	22321.7	9.06%		E-box(bHLH)/Promoter/Homer	SSGGTCACGTGA	1.00E+00	-1.40E+00	1	92	2.62%	5005	2.43%		MafB(bZIP)/BMM-Mafb-ChIP-Seq(GSE75722)/Homer	WNTGCTGASTCAGCANWTTY	1.00E-02	-6.89E+00	0.0063	134	12.52%	26612.9	9.60%
Eomes(T-box)/H9-Eomes-ChIP-Seq(GSE26097)/Homer	ATTAACACCT	1.00E-01	-2.39E+00	0.557	62	20.26%	41314.7	17.20%		JunD(bZIP)/K562-JunD-ChIP-Seq/Homer	ATGACGTCATCN	1.00E+00	-1.91E+00	0.8999	4	2.35%	2949.8	1.20%		CRX(Homeobox)/Retina-Crx-ChIP-Seq(GSE20012)/Homer	GCTAATCC	1.00E+00	-1.36E+00	1	394	11.21%	22371.4	10.86%		Tbx20(T-box)/Heart-Tbx20-ChIP-Seq(GSE29636)/Homer	GGTGYTGACAGS	1.00E-02	-6.86E+00	0.0064	62	5.79%	10617.3	3.83%
Rfx1(HTH)/NPC-H3K4me1-ChIP-Seq(GSE16256)/Homer	KGTTGCCATGGCAA	1.00E-01	-2.34E+00	0.5744	14	4.58%	7427.4	3.09%		Klf9(Zf)/GBM-Klf9-ChIP-Seq(GSE62211)/Homer	GCCACRCCCACY	1.00E+00	-1.91E+00	0.8999	26	15.29%	30457.6	12.37%		ZNF528(Zf)/HEK293-ZNF528.GFP-ChIP-Seq(GSE58341)/Homer	AGAAATGACTTCCCT	1.00E+00	-1.35E+00	1	2	0.06%	58.9	0.03%		Smad3(MAD)/NPC-Smad3-ChIP-Seq(GSE36673)/Homer	TWGTCTGV	1.00E-02	-6.85E+00	0.0064	554	51.78%	130440.3	47.03%
PAX3:FKHR-fusion(Paired,Homeobox)/Rh4-PAX3:FKHR-ChIP-Seq(GSE19063)/Homer	ACCRTGACTAATTNN	1.00E-01	-2.34E+00	0.5744	8	2.61%	3638.7	1.52%		HIF2a(bHLH)/785_O-HIF2a-ChIP-Seq(GSE34871)/Homer	GCACGTACCC	1.00E+00	-1.86E+00	0.9157	12	7.06%	12482.9	5.07%		KLF3(Zf)/MEF-Klf3-ChIP-Seq(GSE44748)/Homer	NRGCCCCRCCCHBNN	1.00E+00	-1.30E+00	1	1056	30.05%	60940.6	29.57%		STAT6(Stat)/CD4-Stat6-ChIP-Seq(GSE22104)/Homer	ABTTCYYRRGAA	1.00E-02	-6.84E+00	0.0064	102	9.53%	19373.4	6.99%
BORIS(Zf)/K562-CTCFL-ChIP-Seq(GSE32465)/Homer	CNNBRGCGCCCCCTGSTGGC	1.00E+00	-2.24E+00	0.616	42	13.73%	27111.7	11.29%		p53(p53)/Saos-p53-ChIP-Seq(GSE15780)/Homer	RRCATGYCYRGRCATGYYYN	1.00E+00	-1.83E+00	0.9157	8	4.71%	7643.1	3.10%		Sp1(Zf)/Promoter/Homer	GGCCCCGCCCCC	1.00E+00	-1.26E+00	1	1144	32.56%	66133.4	32.09%		PR(NR)/T47D-PR-ChIP-Seq(GSE31130)/Homer	VAGRACAKNCTGTBC	1.00E-02	-6.79E+00	0.0065	404	37.76%	92272	33.27%
Barx1(Homeobox)/Stomach-Barx1.3xFlag-ChIP-Seq(GSE69483)/Homer	AAACMATTAN	1.00E+00	-2.17E+00	0.649	12	3.92%	6333.8	2.64%		p53(p53)/Saos-p53-ChIP-Seq/Homer	RRCATGYCYRGRCATGYYYN	1.00E+00	-1.83E+00	0.9157	8	4.71%	7643.1	3.10%		HIF-1a(bHLH)/MCF7-HIF1a-ChIP-Seq(GSE28352)/Homer	TACGTGCV	1.00E+00	-1.18E+00	1	186	5.29%	10501.2	5.10%		NF1-halfsite(CTF)/LNCaP-NF1-ChIP-Seq(Unpublished)/Homer	YTGCCAAG	1.00E-02	-6.57E+00	0.008	416	38.88%	95559	34.46%
DMRT6(DM)/Testis-DMRT6-ChIP-Seq(GSE60440)/Homer	YDGHTACAWTGTADC	1.00E+00	-2.12E+00	0.6714	6	1.96%	2615.5	1.09%		Pitx1(Homeobox)/Chicken-Pitx1-ChIP-Seq(GSE38910)/Homer	TAATCCCN	1.00E+00	-1.83E+00	0.9157	78	45.88%	103044	41.85%		CHR(?)/Hela-CellCycle-Expression/Homer	SRGTTTCAAA	1.00E+00	-1.13E+00	1	54	1.54%	2956	1.43%		KLF5(Zf)/LoVo-KLF5-ChIP-Seq(GSE49402)/Homer	DGGGYGKGGC	1.00E-02	-6.55E+00	0.008	294	27.48%	65177.1	23.50%
ERG(ETS)/VCaP-ERG-ChIP-Seq(GSE14097)/Homer	ACAGGAAGTG	1.00E+00	-2.10E+00	0.677	82	26.80%	57149.5	23.80%		AP-2gamma(AP2)/MCF7-TFAP2C-ChIP-Seq(GSE21234)/Homer	SCCTSAGGSCAW	1.00E+00	-1.82E+00	0.9157	62	36.47%	80366.5	32.64%		Tcf12(bHLH)/GM12878-Tcf12-ChIP-Seq(GSE32465)/Homer	VCAGCTGYTG	1.00E+00	-1.10E+00	1	628	17.87%	36233.9	17.58%		HOXA9(Homeobox)/HSC-Hoxa9-ChIP-Seq(GSE33509)/Homer	GGCCATAAATCA	1.00E-02	-6.53E+00	0.0081	126	11.78%	25034.6	9.03%
ZNF467(Zf)/HEK293-ZNF467.GFP-ChIP-Seq(GSE58341)/Homer	TGGGGAAGGGCM	1.00E+00	-2.07E+00	0.6848	72	23.53%	49720.3	20.70%		p63(p53)/Keratinocyte-p63-ChIP-Seq(GSE17611)/Homer	NNDRCATGYCYNRRCATGYH	1.00E+00	-1.76E+00	0.9376	20	11.76%	23081.2	9.37%		NFkB-p65-Rel(RHD)/ThioMac-LPS-Expression(GSE23622)/Homer	GGAAATTCCC	1.00E+00	-1.08E+00	1	22	0.63%	1161.5	0.56%		NPAS(bHLH)/Liver-NPAS-ChIP-Seq(GSE39860)/Homer	NVCACGTG	1.00E-02	-6.34E+00	0.0096	316	29.53%	70839.5	25.54%
Elk1(ETS)/Hela-Elk1-ChIP-Seq(GSE31477)/Homer	HACTTCCGGY	1.00E+00	-2.07E+00	0.6848	56	18.30%	37817.4	15.75%		Six2(Homeobox)/NephronProgenitor-Six2-ChIP-Seq(GSE39837)/Homer	GWAAYHTGAKMC	1.00E+00	-1.73E+00	0.9518	20	11.76%	23189.1	9.42%		STAT5(Stat)/mCD4+-Stat5-ChIP-Seq(GSE12346)/Homer	RTTTCTNAGAAA	1.00E+00	-9.55E-01	1	52	1.48%	2909.9	1.41%		BATF(bZIP)/Th17-BATF-ChIP-Seq(GSE39756)/Homer	DATGASTCAT	1.00E-02	-6.32E+00	0.0097	376	35.14%	85807.5	30.94%
ETS(ETS)/Promoter/Homer	AACCGGAAGT	1.00E+00	-2.02E+00	0.7005	32	10.46%	20436.5	8.51%		Meis1(Homeobox)/MastCells-Meis1-ChIP-Seq(GSE48085)/Homer	VGCTGWCAVB	1.00E+00	-1.70E+00	0.9615	50	29.41%	64205.3	26.07%		GATA(Zf),IR4/iTreg-Gata3-ChIP-Seq(GSE20898)/Homer	NAGATWNBNATCTNN	1.00E+00	-9.51E-01	1	6	0.17%	294.7	0.14%		NF-E2(bZIP)/K562-NFE2-ChIP-Seq(GSE31477)/Homer	GATGACTCAGCA	1.00E-02	-6.26E+00	0.0101	54	5.05%	9196.9	3.32%
NFY(CCAAT)/Promoter/Homer	RGCCAATSRG	1.00E+00	-2.00E+00	0.7025	40	13.07%	26258.9	10.93%		Tbr1(T-box)/Cortex-Tbr1-ChIP-Seq(GSE71384)/Homer	AAGGTGTKAA	1.00E+00	-1.70E+00	0.9615	30	17.65%	36702	14.90%		Atf4(bZIP)/MEF-Atf4-ChIP-Seq(GSE35681)/Homer	MTGATGCAAT	1.00E+00	-9.48E-01	1	34	0.97%	1879.1	0.91%		Fosl2(bZIP)/3T3L1-Fosl2-ChIP-Seq(GSE56872)/Homer	NATGASTCABNN	1.00E-02	-6.25E+00	0.0101	256	23.93%	56201.8	20.27%
PU.1:IRF8(ETS:IRF)/pDC-Irf8-ChIP-Seq(GSE66899)/Homer	GGAAGTGAAAST	1.00E+00	-1.96E+00	0.72	8	2.61%	3989.3	1.66%		NF1:FOXA1(CTF,Forkhead)/LNCAP-FOXA1-ChIP-Seq(GSE27824)/Homer	WNTGTTTRYTTTGGCA	1.00E+00	-1.69E+00	0.9615	2	1.18%	1133.3	0.46%		Hoxc9(Homeobox)/Ainv15-Hoxc9-ChIP-Seq(GSE21812)/Homer	GGCCATAAATCA	1.00E+00	-9.31E-01	1	40	1.14%	2229.3	1.08%		MafF(bZIP)/HepG2-MafF-ChIP-Seq(GSE31477)/Homer	HWWGTCAGCAWWTTT	1.00E-02	-6.08E+00	0.0117	66	6.17%	11852	4.27%
E2F1(E2F)/Hela-E2F1-ChIP-Seq(GSE22478)/Homer	CWGGCGGGAA	1.00E+00	-1.94E+00	0.7247	44	14.38%	29339.6	12.22%		TEAD(TEA)/Fibroblast-PU.1-ChIP-Seq(Unpublished)/Homer	YCWGGAATGY	1.00E+00	-1.63E+00	0.9887	16	9.41%	18272.8	7.42%		Six1(Homeobox)/Myoblast-Six1-ChIP-Chip(GSE20150)/Homer	GKVTCADRTTWC	1.00E+00	-9.22E-01	1	44	1.25%	2462.9	1.20%		Nkx3.1(Homeobox)/LNCaP-Nkx3.1-ChIP-Seq(GSE28264)/Homer	AAGCACTTAA	1.00E-02	-6.02E+00	0.0122	440	41.12%	102315.8	36.89%
BATF(bZIP)/Th17-BATF-ChIP-Seq(GSE39756)/Homer	DATGASTCAT	1.00E+00	-1.93E+00	0.7272	50	16.34%	33805.5	14.08%		NPAS2(bHLH)/Liver-NPAS2-ChIP-Seq(GSE39860)/Homer	KCCACGTGAC	1.00E+00	-1.59E+00	1	36	21.18%	45436.3	18.45%		Maz(Zf)/HepG2-Maz-ChIP-Seq(GSE31477)/Homer	GGGGGGGG	1.00E+00	-8.96E-01	1	2212	62.95%	129297.3	62.74%		TEAD(TEA)/Fibroblast-PU.1-ChIP-Seq(Unpublished)/Homer	YCWGGAATGY	1.00E-02	-5.95E+00	0.013	170	15.89%	35784.7	12.90%
Egr2(Zf)/Thymocytes-Egr2-ChIP-Seq(GSE34254)/Homer	NGCGTGGGCGGR	1.00E+00	-1.80E+00	0.8129	34	11.11%	22414.7	9.33%		E2F6(E2F)/Hela-E2F6-ChIP-Seq(GSE31477)/Homer	GGCGGGAARN	1.00E+00	-1.57E+00	1	22	12.94%	26476.3	10.75%		ELF3(ETS)/PDAC-ELF3-ChIP-Seq(GSE64557)/Homer	ANCAGGAAGT	1.00E+00	-8.86E-01	1	218	6.20%	12579.8	6.10%		Maz(Zf)/HepG2-Maz-ChIP-Seq(GSE31477)/Homer	GGGGGGGG	1.00E-02	-5.63E+00	0.0176	216	20.19%	47121.5	16.99%
BMYB(HTH)/Hela-BMYB-ChIP-Seq(GSE27030)/Homer	NHAACBGYYV	1.00E+00	-1.80E+00	0.8129	52	16.99%	35673.2	14.85%		NF1-halfsite(CTF)/LNCaP-NF1-ChIP-Seq(Unpublished)/Homer	YTGCCAAG	1.00E+00	-1.54E+00	1	68	40.00%	90575.5	36.78%		ETS:E-box(ETS,bHLH)/HPC7-Scl-ChIP-Seq(GSE22178)/Homer	AGGAARCAGCTG	1.00E+00	-8.79E-01	1	24	0.68%	1328.7	0.64%		Jun-AP1(bZIP)/K562-cJun-ChIP-Seq(GSE31477)/Homer	GATGASTCATCN	1.00E-02	-5.53E+00	0.0192	206	19.25%	44807.3	16.16%
E2F7(E2F)/Hela-E2F7-ChIP-Seq(GSE32673)/Homer	VDTTTCCCGCCA	1.00E+00	-1.72E+00	0.8577	20	6.54%	12523.7	5.22%		ZNF136(Zf)/HEK293-ZNF136.GFP-ChIP-Seq(GSE58341)/Homer	YTKGATAHAGTATTCTWGGTNGGCA	1.00E+00	-1.54E+00	1	2	1.18%	1251	0.51%		OCT:OCT-short(POU,Homeobox)/NPC-OCT6-ChIP-Seq(GSE43916)/Homer	ATGCATWATGCATRW	1.00E+00	-8.78E-01	1	36	1.02%	2018.1	0.98%		RUNX1(Runt)/Jurkat-RUNX1-ChIP-Seq(GSE29180)/Homer	AAACCACARM	1.00E-02	-5.40E+00	0.0217	258	24.11%	57623.5	20.78%
KLF6(Zf)/PDAC-KLF6-ChIP-Seq(GSE64557)/Homer	MKGGGYGTGGCC	1.00E+00	-1.71E+00	0.8592	126	41.18%	92426.4	38.49%		ZNF415(Zf)/HEK293-ZNF415.GFP-ChIP-Seq(GSE58341)/Homer	GRTGMTRGAGCC	1.00E+00	-1.52E+00	1	26	15.29%	32100	13.04%		STAT1(Stat)/HelaS3-STAT1-ChIP-Seq(GSE12782)/Homer	NATTTCCNGGAAAT	1.00E+00	-8.75E-01	1	46	1.31%	2596.3	1.26%		SPDEF(ETS)/VCaP-SPDEF-ChIP-Seq(SRA014231)/Homer	ASWTCCTGBT	1.00E-02	-5.37E+00	0.022	232	21.68%	51292	18.49%
Sox3(HMG)/NPC-Sox3-ChIP-Seq(GSE33059)/Homer	CCWTTGTY	1.00E+00	-1.70E+00	0.8592	52	16.99%	36016.2	15.00%		CRE(bZIP)/Promoter/Homer	CSGTGACGTCAC	1.00E+00	-1.49E+00	1	8	4.71%	8399.1	3.41%		DMRT6(DM)/Testis-DMRT6-ChIP-Seq(GSE60440)/Homer	YDGHTACAWTGTADC	1.00E+00	-8.71E-01	1	12	0.34%	644	0.31%		MYB(HTH)/ERMYB-Myb-ChIPSeq(GSE22095)/Homer	GGCVGTTR	1.00E-02	-5.32E+00	0.0229	310	28.97%	70566.2	25.44%
Foxa2(Forkhead)/Liver-Foxa2-ChIP-Seq(GSE25694)/Homer	CYTGTTTACWYW	1.00E+00	-1.67E+00	0.8663	24	7.84%	15487.2	6.45%		Slug(Zf)/Mesoderm-Snai2-ChIP-Seq(GSE61475)/Homer	SNGCACCTGCHS	1.00E+00	-1.40E+00	1	30	17.65%	38122.4	15.48%		GATA:SCL(Zf,bHLH)/Ter119-SCL-ChIP-Seq(GSE18720)/Homer	CRGCTGBNGNSNNSAGATAA	1.00E+00	-8.70E-01	1	20	0.57%	1101.3	0.53%		MyoG(bHLH)/C2C12-MyoG-ChIP-Seq(GSE36024)/Homer	AACAGCTG	1.00E-02	-5.32E+00	0.0229	250	23.36%	55755.2	20.10%
E2F3(E2F)/MEF-E2F3-ChIP-Seq(GSE71376)/Homer	BTKGGCGGGAAA	1.00E+00	-1.66E+00	0.8681	88	28.76%	63389.5	26.40%		RBPJ:Ebox(?,bHLH)/Panc1-Rbpj1-ChIP-Seq(GSE47459)/Homer	GGGRAARRGRMCAGMTG	1.00E+00	-1.40E+00	1	14	8.24%	16450.1	6.68%		Zic3(Zf)/mES-Zic3-ChIP-Seq(GSE37889)/Homer	GGCCYCCTGCTGDGH	1.00E+00	-8.68E-01	1	682	19.41%	39693.5	19.26%		Phox2a(Homeobox)/Neuron-Phox2a-ChIP-Seq(GSE31456)/Homer	YTAATYNRATTA	1.00E-02	-5.31E+00	0.0229	58	5.42%	10512.4	3.79%
Nrf2(bZIP)/Lymphoblast-Nrf2-ChIP-Seq(GSE37589)/Homer	HTGCTGAGTCAT	1.00E+00	-1.64E+00	0.8734	6	1.96%	3041	1.27%		Sox3(HMG)/NPC-Sox3-ChIP-Seq(GSE33059)/Homer	CCWTTGTY	1.00E+00	-1.34E+00	1	32	18.82%	41207.5	16.73%		Brachyury(T-box)/Mesoendoderm-Brachyury-ChIP-exo(GSE54963)/Homer	ANTTMRCASBNNNGTGYKAAN	1.00E+00	-8.54E-01	1	36	1.02%	2027.1	0.98%		Nur77(NR)/K562-NR4A1-ChIP-Seq(GSE31363)/Homer	TGACCTTTNCNT	1.00E-02	-5.30E+00	0.0229	34	3.18%	5436.6	1.96%
Klf4(Zf)/mES-Klf4-ChIP-Seq(GSE11431)/Homer	GCCACACCCA	1.00E+00	-1.64E+00	0.8734	40	13.07%	27281.3	11.36%		NF1(CTF)/LNCAP-NF1-ChIP-Seq(Unpublished)/Homer	CYTGGCABNSTGCCAR	1.00E+00	-1.33E+00	1	22	12.94%	27499.8	11.17%		FOXK1(Forkhead)/HEK293-FOXK1-ChIP-Seq(GSE51673)/Homer	NVWTGTTTAC	1.00E+00	-8.28E-01	1	106	3.02%	6103	2.96%		RUNX-AML(Runt)/CD4+-PolII-ChIP-Seq(Barski_et_al.)/Homer	GCTGTGGTTW	1.00E-02	-5.28E+00	0.0229	196	18.32%	42656.3	15.38%
Phox2a(Homeobox)/Neuron-Phox2a-ChIP-Seq(GSE31456)/Homer	YTAATYNRATTA	1.00E+00	-1.62E+00	0.8734	8	2.61%	4372.7	1.82%		Usf2(bHLH)/C2C12-Usf2-ChIP-Seq(GSE36030)/Homer	GTCACGTGGT	1.00E+00	-1.32E+00	1	10	5.88%	11430.9	4.64%		CRE(bZIP)/Promoter/Homer	CSGTGACGTCAC	1.00E+00	-8.22E-01	1	204	5.81%	11819.3	5.74%		Foxh1(Forkhead)/hESC-FOXH1-ChIP-Seq(GSE29422)/Homer	NNTGTGGATTSS	1.00E-02	-5.24E+00	0.0232	122	11.40%	25087.5	9.05%
EWS:FLI1-fusion(ETS)/SK_N_MC-EWS:FLI1-ChIP-Seq(SRA014231)/Homer	VACAGGAAAT	1.00E+00	-1.61E+00	0.8734	34	11.11%	22935.5	9.55%		FXR(NR),IR1/Liver-FXR-ChIP-Seq(Chong_et_al.)/Homer	AGGTCANTGACCTB	1.00E+00	-1.31E+00	1	16	9.41%	19442.8	7.90%		Foxf1(Forkhead)/Lung-Foxf1-ChIP-Seq(GSE77951)/Homer	WWATRTAAACAN	1.00E+00	-8.21E-01	1	74	2.11%	4245.4	2.06%		BMAL1(bHLH)/Liver-Bmal1-ChIP-Seq(GSE39860)/Homer	GNCACGTG	1.00E-02	-5.23E+00	0.0232	352	32.90%	81168.2	29.27%
IRF:BATF(IRF:bZIP)/pDC-Irf8-ChIP-Seq(GSE66899)/Homer	CTTTCANTATGACTV	1.00E+00	-1.55E+00	0.9119	4	1.31%	1854	0.77%		Hoxb4(Homeobox)/ES-Hoxb4-ChIP-Seq(GSE34014)/Homer	TGATTRATGGCY	1.00E+00	-1.29E+00	1	4	2.35%	3850.9	1.56%		MyoD(bHLH)/Myotube-MyoD-ChIP-Seq(GSE21614)/Homer	RRCAGCTGYTSY	1.00E+00	-7.90E-01	1	574	16.33%	33490.9	16.25%		CRX(Homeobox)/Retina-Crx-ChIP-Seq(GSE20012)/Homer	GCTAATCC	1.00E-02	-5.14E+00	0.025	408	38.13%	95398.1	34.40%
ETS1(ETS)/Jurkat-ETS1-ChIP-Seq(GSE17954)/Homer	ACAGGAAGTG	1.00E+00	-1.53E+00	0.9155	62	20.26%	44125.6	18.37%		GRE(NR),IR3/RAW264.7-GRE-ChIP-Seq(Unpublished)/Homer	VAGRACAKWCTGTYC	1.00E+00	-1.29E+00	1	6	3.53%	6355.1	2.58%		OCT:OCT(POU,Homeobox)/NPC-Brn1-ChIP-Seq(GSE35496)/Homer	ATGAATATTCATGAG	1.00E+00	-7.78E-01	1	2	0.06%	91	0.04%		KLF10(Zf)/HEK293-KLF10.GFP-ChIP-Seq(GSE58341)/Homer	GGGGGTGTGTCC	1.00E-02	-5.06E+00	0.0268	142	13.27%	29945	10.80%
EWS:ERG-fusion(ETS)/CADO_ES1-EWS:ERG-ChIP-Seq(SRA014231)/Homer	ATTTCCTGTN	1.00E+00	-1.52E+00	0.9155	28	9.15%	18760.8	7.81%		PR(NR)/T47D-PR-ChIP-Seq(GSE31130)/Homer	VAGRACAKNCTGTBC	1.00E+00	-1.28E+00	1	52	30.59%	69668.6	28.29%		OCT:OCT(POU,Homeobox)/NPC-OCT6-ChIP-Seq(GSE43916)/Homer	YATGCATATRCATRT	1.00E+00	-7.63E-01	1	4	0.11%	206.3	0.10%		Fli1(ETS)/CD8-FLI-ChIP-Seq(GSE20898)/Homer	NRYTTCCGGH	1.00E-02	-4.98E+00	0.0288	240	22.43%	53693.4	19.36%
FOXA1:AR(Forkhead,NR)/LNCAP-AR-ChIP-Seq(GSE27824)/Homer	AGTAAACAAAAAAGAACAND	1.00E+00	-1.52E+00	0.9155	2	0.65%	689.9	0.29%		ARE(NR)/LNCAP-AR-ChIP-Seq(GSE27824)/Homer	RGRACASNSTGTYCYB	1.00E+00	-1.26E+00	1	8	4.71%	9003.1	3.66%		Tcf21(bHLH)/ArterySmoothMuscle-Tcf21-ChIP-Seq(GSE61369)/Homer	NAACAGCTGG	1.00E+00	-7.54E-01	1	514	14.63%	30029.2	14.57%		Barx1(Homeobox)/Stomach-Barx1.3xFlag-ChIP-Seq(GSE69483)/Homer	AAACMATTAN	1.00E-02	-4.93E+00	0.0298	84	7.85%	16548.9	5.97%
EKLF(Zf)/Erythrocyte-Klf1-ChIP-Seq(GSE20478)/Homer	NWGGGTGTGGCY	1.00E+00	-1.50E+00	0.9155	14	4.58%	8699.3	3.62%		c-Myc(bHLH)/mES-cMyc-ChIP-Seq(GSE11431)/Homer	VVCCACGTGG	1.00E+00	-1.23E+00	1	18	10.59%	22520	9.15%		Nkx2.5(Homeobox)/HL1-Nkx2.5.biotin-ChIP-Seq(GSE21529)/Homer	RRSCACTYAA	1.00E+00	-7.46E-01	1	560	15.94%	32736	15.89%		Tgif1(Homeobox)/mES-Tgif1-ChIP-Seq(GSE55404)/Homer	YTGWCADY	1.00E-02	-4.83E+00	0.0327	536	50.09%	128600.2	46.37%
PBX1(Homeobox)/MCF7-PBX1-ChIP-Seq(GSE28007)/Homer	GSCTGTCACTCA	1.00E+00	-1.48E+00	0.9228	4	1.31%	1911.3	0.80%		RAR:RXR(NR),DR5/ES-RAR-ChIP-Seq(GSE56893)/Homer	RGGTCADNNAGAGGTCAV	1.00E+00	-1.22E+00	1	2	1.18%	1568.9	0.64%		KLF14(Zf)/HEK293-KLF14.GFP-ChIP-Seq(GSE58341)/Homer	RGKGGGCGKGGC	1.00E+00	-7.32E-01	1	2446	69.61%	143331.2	69.55%		STAT6(Stat)/Macrophage-Stat6-ChIP-Seq(GSE38377)/Homer	TTCCKNAGAA	1.00E-02	-4.80E+00	0.0332	102	9.53%	20784.7	7.49%
Maz(Zf)/HepG2-Maz-ChIP-Seq(GSE31477)/Homer	GGGGGGGG	1.00E+00	-1.47E+00	0.9228	152	49.67%	113848.6	47.41%		Sox6(HMG)/Myotubes-Sox6-ChIP-Seq(GSE32627)/Homer	CCATTGTTNY	1.00E+00	-1.22E+00	1	26	15.29%	33568.9	13.63%		Klf9(Zf)/GBM-Klf9-ChIP-Seq(GSE62211)/Homer	GCCACRCCCACY	1.00E+00	-7.24E-01	1	806	22.94%	47186.9	22.90%		ETS:RUNX(ETS,Runt)/Jurkat-RUNX1-ChIP-Seq(GSE17954)/Homer	RCAGGATGTGGT	1.00E-02	-4.77E+00	0.034	32	2.99%	5230.6	1.89%
E2F4(E2F)/K562-E2F4-ChIP-Seq(GSE31477)/Homer	GGCGGGAAAH	1.00E+00	-1.40E+00	0.9787	64	20.92%	46183	19.23%		Pdx1(Homeobox)/Islet-Pdx1-ChIP-Seq(SRA008281)/Homer	YCATYAATCA	1.00E+00	-1.21E+00	1	14	8.24%	17168.9	6.97%		Hoxb4(Homeobox)/ES-Hoxb4-ChIP-Seq(GSE34014)/Homer	TGATTRATGGCY	1.00E+00	-7.22E-01	1	20	0.57%	1144.9	0.56%		Myf5(bHLH)/GM-Myf5-ChIP-Seq(GSE24852)/Homer	BAACAGCTGT	1.00E-02	-4.76E+00	0.034	174	16.26%	37888.1	13.66%
TATA-Box(TBP)/Promoter/Homer	CCTTTTAWAGSC	1.00E+00	-1.38E+00	0.9899	32	10.46%	22140.3	9.22%		HIF-1a(bHLH)/MCF7-HIF1a-ChIP-Seq(GSE28352)/Homer	TACGTGCV	1.00E+00	-1.10E+00	1	8	4.71%	9476	3.85%		ZNF467(Zf)/HEK293-ZNF467.GFP-ChIP-Seq(GSE58341)/Homer	TGGGGAAGGGCM	1.00E+00	-7.11E-01	1	878	24.99%	51431.7	24.96%		CRE(bZIP)/Promoter/Homer	CSGTGACGTCAC	1.00E-02	-4.70E+00	0.0356	44	4.11%	7791.8	2.81%
AR-halfsite(NR)/LNCaP-AR-ChIP-Seq(GSE27824)/Homer	CCAGGAACAG	1.00E+00	-1.34E+00	1	132	43.14%	98893	41.18%		Prop1(Homeobox)/GHFT1-PROP1.biotin-ChIP-Seq(GSE77302)/Homer	NTAATBNAATTA	1.00E+00	-1.09E+00	1	4	2.35%	4237.5	1.72%		E2F(E2F)/Hela-CellCycle-Expression/Homer	TTSGCGCGAAAA	1.00E+00	-7.03E-01	1	90	2.56%	5251.5	2.55%		EBF(EBF)/proBcell-EBF-ChIP-Seq(GSE21978)/Homer	DGTCCCYRGGGA	1.00E-02	-4.69E+00	0.0356	48	4.49%	8659.4	3.12%
JunB(bZIP)/DendriticCells-Junb-ChIP-Seq(GSE36099)/Homer	RATGASTCAT	1.00E+00	-1.33E+00	1	44	14.38%	31280	13.03%		ZNF416(Zf)/HEK293-ZNF416.GFP-ChIP-Seq(GSE58341)/Homer	WDNCTGGGCA	1.00E+00	-1.08E+00	1	58	34.12%	79670.2	32.35%		VDR(NR),DR3/GM10855-VDR+vitD-ChIP-Seq(GSE22484)/Homer	ARAGGTCANWGAGTTCANNN	1.00E+00	-6.91E-01	1	62	1.76%	3617.4	1.76%		Bcl6(Zf)/Liver-Bcl6-ChIP-Seq(GSE31578)/Homer	NNNCTTTCCAGGAAA	1.00E-02	-4.66E+00	0.0362	250	23.36%	56539.9	20.39%
TFE3(bHLH)/MEF-TFE3-ChIP-Seq(GSE75757)/Homer	GTCACGTGACYV	1.00E+00	-1.31E+00	1	6	1.96%	3412.5	1.42%		TEAD2(TEA)/Py2T-Tead2-ChIP-Seq(GSE55709)/Homer	CCWGGAATGY	1.00E+00	-1.07E+00	1	14	8.24%	17771.9	7.22%		THRb(NR)/Liver-NR1A2-ChIP-Seq(GSE52613)/Homer	TRAGGTCA	1.00E+00	-6.52E-01	1	1276	36.31%	74889	36.34%		Cdx2(Homeobox)/mES-Cdx2-ChIP-Seq(GSE14586)/Homer	GYMATAAAAH	1.00E-01	-4.56E+00	0.0395	112	10.47%	23313.7	8.41%
ELF1(ETS)/Jurkat-ELF1-ChIP-Seq(SRA014231)/Homer	AVCCGGAAGT	1.00E+00	-1.30E+00	1	48	15.69%	34437.5	14.34%		ZSCAN22(Zf)/HEK293-ZSCAN22.GFP-ChIP-Seq(GSE58341)/Homer	SMCAGTCWGAKGGAGGAGGC	1.00E+00	-1.05E+00	1	4	2.35%	4334.5	1.76%		FOXP1(Forkhead)/H9-FOXP1-ChIP-Seq(GSE31006)/Homer	NYYTGTTTACHN	1.00E+00	-6.37E-01	1	50	1.42%	2942.4	1.43%		Six1(Homeobox)/Myoblast-Six1-ChIP-Chip(GSE20150)/Homer	GKVTCADRTTWC	1.00E-01	-4.38E+00	0.0471	66	6.17%	12837.6	4.63%
EHF(ETS)/LoVo-EHF-ChIP-Seq(GSE49402)/Homer	AVCAGGAAGT	1.00E+00	-1.24E+00	1	58	18.95%	42268.9	17.60%		HRE(HSF)/Striatum-HSF1-ChIP-Seq(GSE38000)/Homer	TTCTAGAABNTTCTA	1.00E+00	-1.01E+00	1	4	2.35%	4421.2	1.80%		Nkx2.2(Homeobox)/NPC-Nkx2.2-ChIP-Seq(GSE61673)/Homer	BTBRAGTGSN	1.00E+00	-6.34E-01	1	618	17.59%	36319.8	17.62%		RAR:RXR(NR),DR5/ES-RAR-ChIP-Seq(GSE56893)/Homer	AGGTCAAGGTCA	1.00E-01	-4.37E+00	0.0471	26	2.43%	4151.8	1.50%
NF-E2(bZIP)/K562-NFE2-ChIP-Seq(GSE31477)/Homer	GATGACTCAGCA	1.00E+00	-1.18E+00	1	6	1.96%	3576.4	1.49%		HOXB13(Homeobox)/ProstateTumor-HOXB13-ChIP-Seq(GSE56288)/Homer	TTTTATKRGG	1.00E+00	-9.85E-01	1	12	7.06%	15379.3	6.25%		OCT:OCT(POU,Homeobox,IR1)/NPC-Brn2-ChIP-Seq(GSE35496)/Homer	ATGAATWATTCATGA	1.00E+00	-6.17E-01	1	2	0.06%	106.3	0.05%		HIF2a(bHLH)/785_O-HIF2a-ChIP-Seq(GSE34871)/Homer	GCACGTACCC	1.00E-01	-4.35E+00	0.0476	66	6.17%	12858.3	4.64%
Fra1(bZIP)/BT549-Fra1-ChIP-Seq(GSE46166)/Homer	NNATGASTCATH	1.00E+00	-1.16E+00	1	44	14.38%	31967.7	13.31%		HOXA2(Homeobox)/mES-Hoxa2-ChIP-Seq(Donaldson_et_al.)/Homer	GYCATCMATCAT	1.00E+00	-9.84E-01	1	2	1.18%	1884.1	0.77%		DMRT1(DM)/Testis-DMRT1-ChIP-Seq(GSE64892)/Homer	TWGHWACAWTGTWDC	1.00E+00	-6.00E-01	1	12	0.34%	709.9	0.34%		CHR(?)/Hela-CellCycle-Expression/Homer	SRGTTTCAAA	1.00E-01	-4.27E+00	0.0511	100	9.35%	20755.3	7.48%
Fra2(bZIP)/Striatum-Fra2-ChIP-Seq(GSE43429)/Homer	GGATGACTCATC	1.00E+00	-1.15E+00	1	40	13.07%	28928.8	12.05%		CRX(Homeobox)/Retina-Crx-ChIP-Seq(GSE20012)/Homer	GCTAATCC	1.00E+00	-9.84E-01	1	42	24.71%	57656.7	23.41%		Pit1+1bp(Homeobox)/GCrat-Pit1-ChIP-Seq(GSE58009)/Homer	ATGCATAATTCA	1.00E+00	-5.94E-01	1	14	0.40%	830.5	0.40%		ETV1(ETS)/GIST48-ETV1-ChIP-Seq(GSE22441)/Homer	AACCGGAAGT	1.00E-01	-4.26E+00	0.0511	294	27.48%	67985.8	24.51%
Tcf3(HMG)/mES-Tcf3-ChIP-Seq(GSE11724)/Homer	ASWTCAAAGG	1.00E+00	-1.15E+00	1	6	1.96%	3628.6	1.51%		Nrf2(bZIP)/Lymphoblast-Nrf2-ChIP-Seq(GSE37589)/Homer	HTGCTGAGTCAT	1.00E+00	-9.83E-01	1	4	2.35%	4482.9	1.82%		ZNF382(Zf)/HEK293-ZNF382.GFP-ChIP-Seq(GSE58341)/Homer	GNCTGTASTRNTGBCTCHTT	1.00E+00	-5.81E-01	1	2	0.06%	110.4	0.05%		Usf2(bHLH)/C2C12-Usf2-ChIP-Seq(GSE36030)/Homer	GTCACGTGGT	1.00E-01	-4.23E+00	0.0517	70	6.54%	13842.2	4.99%
ZNF264(Zf)/HEK293-ZNF264.GFP-ChIP-Seq(GSE58341)/Homer	RGGGCACTAACY	1.00E+00	-1.13E+00	1	34	11.11%	24451.3	10.18%		CHR(?)/Hela-CellCycle-Expression/Homer	SRGTTTCAAA	1.00E+00	-9.82E-01	1	6	3.53%	7166.5	2.91%		GATA3(Zf),DR4/iTreg-Gata3-ChIP-Seq(GSE20898)/Homer	AGATGKDGAGATAAG	1.00E+00	-5.37E-01	1	4	0.11%	240	0.12%		TEAD4(TEA)/Tropoblast-Tead4-ChIP-Seq(GSE37350)/Homer	CCWGGAATGY	1.00E-01	-4.22E+00	0.0518	204	19.07%	45781.3	16.51%
SPDEF(ETS)/VCaP-SPDEF-ChIP-Seq(SRA014231)/Homer	ASWTCCTGBT	1.00E+00	-1.11E+00	1	46	15.03%	33692.5	14.03%		Smad4(MAD)/ESC-SMAD4-ChIP-Seq(GSE29422)/Homer	VBSYGTCTGG	1.00E+00	-9.76E-01	1	52	30.59%	71989.6	29.23%		Atoh1(bHLH)/Cerebellum-Atoh1-ChIP-Seq(GSE22111)/Homer	VNRVCAGCTGGY	1.00E+00	-5.34E-01	1	494	14.06%	29212.1	14.18%		Bach1(bZIP)/K562-Bach1-ChIP-Seq(GSE31477)/Homer	AWWNTGCTGAGTCAT	1.00E-01	-4.21E+00	0.0519	48	4.49%	8917.7	3.22%
THRb(NR)/Liver-NR1A2-ChIP-Seq(GSE52613)/Homer	TRAGGTCA	1.00E+00	-1.11E+00	1	134	43.79%	101815.3	42.40%		E2F(E2F)/Hela-CellCycle-Expression/Homer	TTSGCGCGAAAA	1.00E+00	-9.68E-01	1	2	1.18%	1908.6	0.78%		E2F6(E2F)/Hela-E2F6-ChIP-Seq(GSE31477)/Homer	GGCGGGAARN	1.00E+00	-5.32E-01	1	1130	32.16%	66600.3	32.32%		MITF(bHLH)/MastCells-MITF-ChIP-Seq(GSE48085)/Homer	RTCATGTGAC	1.00E-01	-4.17E+00	0.0534	192	17.94%	42908.4	15.47%
Nur77(NR)/K562-NR4A1-ChIP-Seq(GSE31363)/Homer	TGACCTTTNCNT	1.00E+00	-1.10E+00	1	4	1.31%	2282.5	0.95%		ZNF692(Zf)/HEK293-ZNF692.GFP-ChIP-Seq(GSE58341)/Homer	GTGGGCCCCA	1.00E+00	-9.57E-01	1	10	5.88%	12732.6	5.17%		NFAT:AP1(RHD,bZIP)/Jurkat-NFATC1-ChIP-Seq(Jolma_et_al.)/Homer	SARTGGAAAAWRTGAGTCAB	1.00E+00	-5.26E-01	1	16	0.46%	973.3	0.47%		Isl1(Homeobox)/Neuron-Isl1-ChIP-Seq(GSE31456)/Homer	CTAATKGV	1.00E-01	-4.12E+00	0.056	318	29.72%	74203.8	26.76%
PAX5(Paired,Homeobox)/GM12878-PAX5-ChIP-Seq(GSE32465)/Homer	GCAGCCAAGCRTGACH	1.00E+00	-1.10E+00	1	24	7.84%	17009.1	7.08%		PGR(NR)/EndoStromal-PGR-ChIP-Seq(GSE69539)/Homer	AAGAACATWHTGTTC	1.00E+00	-9.54E-01	1	4	2.35%	4553.2	1.85%		ZNF669(Zf)/HEK293-ZNF669.GFP-ChIP-Seq(GSE58341)/Homer	GARTGGTCATCGCCC	1.00E+00	-5.26E-01	1	66	1.88%	3960.6	1.92%		Egr2(Zf)/Thymocytes-Egr2-ChIP-Seq(GSE34254)/Homer	NGCGTGGGCGGR	1.00E-01	-4.01E+00	0.0618	36	3.36%	6405.2	2.31%
TEAD2(TEA)/Py2T-Tead2-ChIP-Seq(GSE55709)/Homer	CCWGGAATGY	1.00E+00	-1.10E+00	1	18	5.88%	12512.1	5.21%		Oct4:Sox17(POU,Homeobox,HMG)/F9-Sox17-ChIP-Seq(GSE44553)/Homer	CCATTGTATGCAAAT	1.00E+00	-8.99E-01	1	2	1.18%	2020.3	0.82%		GSC(Homeobox)/FrogEmbryos-GSC-ChIP-Seq(DRA000576)/Homer	RGGATTAR	1.00E+00	-5.19E-01	1	118	3.36%	7051.6	3.42%		USF1(bHLH)/GM12878-Usf1-ChIP-Seq(GSE32465)/Homer	SGTCACGTGR	1.00E-01	-3.98E+00	0.0629	92	8.60%	19124.2	6.90%
CEBP:CEBP(bZIP)/MEF-Chop-ChIP-Seq(GSE35681)/Homer	NTNATGCAAYMNNHTGMAAY	1.00E+00	-1.10E+00	1	4	1.31%	2289.1	0.95%		NRF(NRF)/Promoter/Homer	STGCGCATGCGC	1.00E+00	-8.72E-01	1	6	3.53%	7520.4	3.05%		Srebp2(bHLH)/HepG2-Srebp2-ChIP-Seq(GSE31477)/Homer	CGGTCACSCCAC	1.00E+00	-5.13E-01	1	50	1.42%	3016.9	1.46%		ZNF264(Zf)/HEK293-ZNF264.GFP-ChIP-Seq(GSE58341)/Homer	RGGGCACTAACY	1.00E-01	-3.86E+00	0.0707	118	11.03%	25385.6	9.15%
Reverb(NR),DR2/RAW-Reverba.biotin-ChIP-Seq(GSE45914)/Homer	GTRGGTCASTGGGTCA	1.00E+00	-1.07E+00	1	6	1.96%	3735.2	1.56%		USF1(bHLH)/GM12878-Usf1-ChIP-Seq(GSE32465)/Homer	SGTCACGTGR	1.00E+00	-8.71E-01	1	14	8.24%	18724.3	7.60%		Smad4(MAD)/ESC-SMAD4-ChIP-Seq(GSE29422)/Homer	VBSYGTCTGG	1.00E+00	-5.00E-01	1	750	21.34%	44345.6	21.52%		STAT1(Stat)/HelaS3-STAT1-ChIP-Seq(GSE12782)/Homer	NATTTCCNGGAAAT	1.00E-01	-3.85E+00	0.0707	58	5.42%	11374.5	4.10%
ZSCAN22(Zf)/HEK293-ZSCAN22.GFP-ChIP-Seq(GSE58341)/Homer	SMCAGTCWGAKGGAGGAGGC	1.00E+00	-1.07E+00	1	6	1.96%	3745.2	1.56%		PU.1:IRF8(ETS:IRF)/pDC-Irf8-ChIP-Seq(GSE66899)/Homer	GGAAGTGAAAST	1.00E+00	-8.66E-01	1	4	2.35%	4782.2	1.94%		Foxo1(Forkhead)/RAW-Foxo1-ChIP-Seq(Fan_et_al.)/Homer	CTGTTTAC	1.00E+00	-4.96E-01	1	376	10.70%	22327.6	10.83%		GATA(Zf),IR3/iTreg-Gata3-ChIP-Seq(GSE20898)/Homer	NNNNNBAGATAWYATCTVHN	1.00E-01	-3.79E+00	0.0739	34	3.18%	6079.4	2.19%
FoxL2(Forkhead)/Ovary-FoxL2-ChIP-Seq(GSE60858)/Homer	WWTRTAAACAVG	1.00E+00	-1.05E+00	1	20	6.54%	14148.6	5.89%		Mef2c(MADS)/GM12878-Mef2c-ChIP-Seq(GSE32465)/Homer	DCYAAAAATAGM	1.00E+00	-8.65E-01	1	4	2.35%	4784.1	1.94%		Smad2(MAD)/ES-SMAD2-ChIP-Seq(GSE29422)/Homer	CTGTCTGG	1.00E+00	-4.92E-01	1	738	21.00%	43656.8	21.19%		Otx2(Homeobox)/EpiLC-Otx2-ChIP-Seq(GSE56098)/Homer	NYTAATCCYB	1.00E-01	-3.76E+00	0.076	138	12.90%	30284.9	10.92%
bZIP:IRF(bZIP,IRF)/Th17-BatF-ChIP-Seq(GSE39756)/Homer	NAGTTTCABTHTGACTNW	1.00E+00	-1.05E+00	1	10	3.27%	6699.5	2.79%		ZNF189(Zf)/HEK293-ZNF189.GFP-ChIP-Seq(GSE58341)/Homer	TGGAACAGMA	1.00E+00	-8.60E-01	1	22	12.94%	30121.6	12.23%		SpiB(ETS)/OCILY3-SPIB-ChIP-Seq(GSE56857)/Homer	AAAGRGGAAGTG	1.00E+00	-4.85E-01	1	68	1.94%	4110.5	1.99%		TCFL2(HMG)/K562-TCF7L2-ChIP-Seq(GSE29196)/Homer	ACWTCAAAGG	1.00E-01	-3.75E+00	0.0762	18	1.68%	2755.9	0.99%
Etv2(ETS)/ES-ER71-ChIP-Seq(GSE59402)/Homer(0.967)	NNAYTTCCTGHN	1.00E+00	-1.04E+00	1	48	15.69%	35520	14.79%		AP-1(bZIP)/ThioMac-PU.1-ChIP-Seq(GSE21512)/Homer	VTGACTCATC	1.00E+00	-8.48E-01	1	30	17.65%	41609.4	16.90%		ZBTB33(Zf)/GM12878-ZBTB33-ChIP-Seq(GSE32465)/Homer	GGVTCTCGCGAGAAC	1.00E+00	-4.79E-01	1	98	2.79%	5903	2.86%		ZNF519(Zf)/HEK293-ZNF519.GFP-ChIP-Seq(GSE58341)/Homer	GAGSCCGAGC	1.00E-01	-3.74E+00	0.0762	44	4.11%	8300.1	2.99%
Tcfcp2l1(CP2)/mES-Tcfcp2l1-ChIP-Seq(GSE11431)/Homer	NRAACCRGTTYRAACCRGYT	1.00E+00	-1.03E+00	1	8	2.61%	5257.6	2.19%		HOXA9(Homeobox)/HSC-Hoxa9-ChIP-Seq(GSE33509)/Homer	GGCCATAAATCA	1.00E+00	-8.16E-01	1	8	4.71%	10528.4	4.28%		Tcf4(HMG)/Hct116-Tcf4-ChIP-Seq(SRA012054)/Homer	ASATCAAAGGVA	1.00E+00	-4.68E-01	1	42	1.20%	2566.4	1.25%		HOXD13(Homeobox)/Chicken-Hoxd13-ChIP-Seq(GSE38910)/Homer	NCYAATAAAA	1.00E-01	-3.71E+00	0.0778	156	14.58%	34696.9	12.51%
Olig2(bHLH)/Neuron-Olig2-ChIP-Seq(GSE30882)/Homer	RCCATMTGTT	1.00E+00	-1.02E+00	1	62	20.26%	46399	19.32%		STAT4(Stat)/CD4-Stat4-ChIP-Seq(GSE22104)/Homer	NYTTCCWGGAAR	1.00E+00	-7.90E-01	1	18	10.59%	24883.8	10.11%		c-Jun-CRE(bZIP)/K562-cJun-ChIP-Seq(GSE31477)/Homer	ATGACGTCATCY	1.00E+00	-4.54E-01	1	86	2.45%	5211.2	2.53%		Unknown-ESC-element(?)/mES-Nanog-ChIP-Seq(GSE11724)/Homer	CACAGCAGGGGG	1.00E-01	-3.63E+00	0.083	150	14.02%	33325	12.02%
ZNF416(Zf)/HEK293-ZNF416.GFP-ChIP-Seq(GSE58341)/Homer	WDNCTGGGCA	1.00E+00	-1.01E+00	1	64	20.92%	48019.2	20.00%		AMYB(HTH)/Testes-AMYB-ChIP-Seq(GSE44588)/Homer	TGGCAGTTGG	1.00E+00	-7.84E-01	1	32	18.82%	44985.6	18.27%		PU.1(ETS)/ThioMac-PU.1-ChIP-Seq(GSE21512)/Homer	AGAGGAAGTG	1.00E+00	-4.50E-01	1	162	4.61%	9738.8	4.73%		ZNF416(Zf)/HEK293-ZNF416.GFP-ChIP-Seq(GSE58341)/Homer	WDNCTGGGCA	1.00E-01	-3.62E+00	0.083	312	29.16%	73455.5	26.49%
GATA(Zf),IR4/iTreg-Gata3-ChIP-Seq(GSE20898)/Homer	NAGATWNBNATCTNN	1.00E+00	-1.00E+00	1	2	0.65%	1005.5	0.42%		n-Myc(bHLH)/mES-nMyc-ChIP-Seq(GSE11431)/Homer	VRCCACGTGG	1.00E+00	-7.73E-01	1	22	12.94%	30725.6	12.48%		RBPJ:Ebox(?,bHLH)/Panc1-Rbpj1-ChIP-Seq(GSE47459)/Homer	GGGRAARRGRMCAGMTG	1.00E+00	-4.17E-01	1	102	2.90%	6203.2	3.01%		Pax8(Paired,Homeobox)/Thyroid-Pax8-ChIP-Seq(GSE26938)/Homer	GTCATGCHTGRCTGS	1.00E-01	-3.60E+00	0.0839	88	8.22%	18512.7	6.68%
CDX4(Homeobox)/ZebrafishEmbryos-Cdx4.Myc-ChIP-Seq(GSE48254)/Homer	NGYCATAAAWCH	1.00E+00	-9.91E-01	1	18	5.88%	12827.5	5.34%		Tlx?(NR)/NPC-H3K4me1-ChIP-Seq(GSE16256)/Homer	CTGGCAGSCTGCCA	1.00E+00	-7.67E-01	1	20	11.76%	27902	11.33%		bHLHE40(bHLH)/HepG2-BHLHE40-ChIP-Seq(GSE31477)/Homer	KCACGTGMCN	1.00E+00	-3.97E-01	1	182	5.18%	11000.4	5.34%		Sox10(HMG)/SciaticNerve-Sox3-ChIP-Seq(GSE35132)/Homer	CCWTTGTYYB	1.00E-01	-3.58E+00	0.0854	314	29.35%	74032.1	26.69%
p63(p53)/Keratinocyte-p63-ChIP-Seq(GSE17611)/Homer	NNDRCATGYCYNRRCATGYH	1.00E+00	-9.89E-01	1	20	6.54%	14344	5.97%		Chop(bZIP)/MEF-Chop-ChIP-Seq(GSE35681)/Homer	ATTGCATCAT	1.00E+00	-7.57E-01	1	4	2.35%	5100	2.07%		Nkx6.1(Homeobox)/Islet-Nkx6.1-ChIP-Seq(GSE40975)/Homer	GKTAATGR	1.00E+00	-3.95E-01	1	204	5.81%	12311.7	5.97%		ETS:E-box(ETS,bHLH)/HPC7-Scl-ChIP-Seq(GSE22178)/Homer	AGGAARCAGCTG	1.00E-01	-3.45E+00	0.0962	24	2.24%	4098.2	1.48%
Rbpj1(?)/Panc1-Rbpj1-ChIP-Seq(GSE47459)/Homer	HTTTCCCASG	1.00E+00	-9.86E-01	1	50	16.34%	37318.9	15.54%		GATA3(Zf)/iTreg-Gata3-ChIP-Seq(GSE20898)/Homer	AGATAASR	1.00E+00	-7.36E-01	1	18	10.59%	25239.8	10.25%		HIF-1b(HLH)/T47D-HIF1b-ChIP-Seq(GSE59937)/Homer	RTACGTGC	1.00E+00	-3.92E-01	1	674	19.18%	40128.8	19.47%		NeuroG2(bHLH)/Fibroblast-NeuroG2-ChIP-Seq(GSE75910)/Homer	ACCATCTGTT	1.00E-01	-3.42E+00	0.0989	304	28.41%	71782.4	25.88%
ZNF669(Zf)/HEK293-ZNF669.GFP-ChIP-Seq(GSE58341)/Homer	GARTGGTCATCGCCC	1.00E+00	-9.81E-01	1	6	1.96%	3884.5	1.62%		Tcf12(bHLH)/GM12878-Tcf12-ChIP-Seq(GSE32465)/Homer	VCAGCTGYTG	1.00E+00	-7.26E-01	1	44	25.88%	62801.1	25.50%		Meis1(Homeobox)/MastCells-Meis1-ChIP-Seq(GSE48085)/Homer	VGCTGWCAVB	1.00E+00	-3.77E-01	1	434	12.35%	25986	12.61%		ZNF322(Zf)/HEK293-ZNF322.GFP-ChIP-Seq(GSE58341)/Homer	GAGCCTGGTACTGWGCCTGR	1.00E-01	-3.36E+00	0.104	76	7.10%	15909	5.74%
MyoD(bHLH)/Myotube-MyoD-ChIP-Seq(GSE21614)/Homer	RRCAGCTGYTSY	1.00E+00	-9.76E-01	1	48	15.69%	35828.9	14.92%		NF-E2(bZIP)/K562-NFE2-ChIP-Seq(GSE31477)/Homer	GATGACTCAGCA	1.00E+00	-7.08E-01	1	4	2.35%	5259.9	2.14%		RARg(NR)/ES-RARg-ChIP-Seq(GSE30538)/Homer	AGGTCAAGGTCA	1.00E+00	-3.65E-01	1	4	0.11%	277.5	0.13%		Ap4(bHLH)/AML-Tfap4-ChIP-Seq(GSE45738)/Homer	NAHCAGCTGD	1.00E-01	-3.35E+00	0.1041	276	25.79%	64861.9	23.39%
GATA(Zf),IR3/iTreg-Gata3-ChIP-Seq(GSE20898)/Homer	NNNNNBAGATAWYATCTVHN	1.00E+00	-9.75E-01	1	4	1.31%	2440.6	1.02%		GLI3(Zf)/Limb-GLI3-ChIP-Chip(GSE11077)/Homer	CGTGGGTGGTCC	1.00E+00	-6.88E-01	1	6	3.53%	8220.6	3.34%		Erra(NR)/HepG2-Erra-ChIP-Seq(GSE31477)/Homer	CAAAGGTCAG	1.00E+00	-3.33E-01	1	860	24.47%	51267.5	24.88%		E2F6(E2F)/Hela-E2F6-ChIP-Seq(GSE31477)/Homer	GGCGGGAARN	1.00E-01	-3.33E+00	0.1052	66	6.17%	13596.3	4.90%
Tbr1(T-box)/Cortex-Tbr1-ChIP-Seq(GSE71384)/Homer	AAGGTGTKAA	1.00E+00	-9.73E-01	1	36	11.76%	26614.6	11.08%		Unknown(Homeobox)/Limb-p300-ChIP-Seq/Homer	SSCMATWAAA	1.00E+00	-6.81E-01	1	6	3.53%	8247.6	3.35%		HOXA2(Homeobox)/mES-Hoxa2-ChIP-Seq(Donaldson_et_al.)/Homer	GYCATCMATCAT	1.00E+00	-3.28E-01	1	8	0.23%	551.5	0.27%		ELF1(ETS)/Jurkat-ELF1-ChIP-Seq(SRA014231)/Homer	AVCCGGAAGT	1.00E-01	-3.31E+00	0.1069	106	9.91%	23076.6	8.32%
YY1(Zf)/Promoter/Homer	CAAGATGGCGGC	1.00E+00	-9.71E-01	1	8	2.61%	5376.3	2.24%		Atf1(bZIP)/K562-ATF1-ChIP-Seq(GSE31477)/Homer	GATGACGTCA	1.00E+00	-6.67E-01	1	14	8.24%	19928.7	8.09%		GFY(?)/Promoter/Homer	ACTACAATTCCC	1.00E+00	-3.23E-01	1	44	1.25%	2796.1	1.36%		CArG(MADS)/PUER-Srf-ChIP-Seq(Sullivan_et_al.)/Homer	CCATATATGGNM	1.00E-01	-3.25E+00	0.1116	56	5.23%	11339.2	4.09%
Oct4(POU,Homeobox)/mES-Oct4-ChIP-Seq(GSE11431)/Homer	ATTTGCATAW	1.00E+00	-9.70E-01	1	10	3.27%	6867.7	2.86%		ZBTB18(Zf)/HEK293-ZBTB18.GFP-ChIP-Seq(GSE58341)/Homer	AACATCTGGA	1.00E+00	-6.63E-01	1	16	9.41%	22864.1	9.28%		Tcf3(HMG)/mES-Tcf3-ChIP-Seq(GSE11724)/Homer	ASWTCAAAGG	1.00E+00	-3.20E-01	1	20	0.57%	1316.9	0.64%		Sp1(Zf)/Promoter/Homer	GGCCCCGCCCCC	1.00E-01	-3.22E+00	0.1141	40	3.74%	7715.9	2.78%
Tgif1(Homeobox)/mES-Tgif1-ChIP-Seq(GSE55404)/Homer	YTGWCADY	1.00E+00	-9.68E-01	1	80	26.14%	60627.8	25.25%		Znf263(Zf)/K562-Znf263-ChIP-Seq(GSE31477)/Homer	CVGTSCTCCC	1.00E+00	-6.48E-01	1	70	41.18%	101250.1	41.12%		MITF(bHLH)/MastCells-MITF-ChIP-Seq(GSE48085)/Homer	RTCATGTGAC	1.00E+00	-3.19E-01	1	296	8.42%	17926.2	8.70%		E-box(bHLH)/Promoter/Homer	SSGGTCACGTGA	1.00E-01	-3.18E+00	0.118	16	1.50%	2541.8	0.92%
AMYB(HTH)/Testes-AMYB-ChIP-Seq(GSE44588)/Homer	TGGCAGTTGG	1.00E+00	-9.63E-01	1	52	16.99%	38975.7	16.23%		Tcf4(HMG)/Hct116-Tcf4-ChIP-Seq(SRA012054)/Homer	ASATCAAAGGVA	1.00E+00	-6.46E-01	1	6	3.53%	8403.1	3.41%		PAX3:FKHR-fusion(Paired,Homeobox)/Rh4-PAX3:FKHR-ChIP-Seq(GSE19063)/Homer	ACCRTGACTAATTNN	1.00E+00	-3.07E-01	1	16	0.46%	1072.8	0.52%		ZNF143|STAF(Zf)/CUTLL-ZNF143-ChIP-Seq(GSE29600)/Homer	ATTTCCCAGVAKSCY	1.00E-01	-3.08E+00	0.1302	66	6.17%	13805.3	4.98%
Elk4(ETS)/Hela-Elk4-ChIP-Seq(GSE31477)/Homer	NRYTTCCGGY	1.00E+00	-9.32E-01	1	50	16.34%	37585.1	15.65%		Erra(NR)/HepG2-Erra-ChIP-Seq(GSE31477)/Homer	CAAAGGTCAG	1.00E+00	-6.36E-01	1	66	38.82%	95614.4	38.83%		Brn1(POU,Homeobox)/NPC-Brn1-ChIP-Seq(GSE35496)/Homer	TATGCWAATBAV	1.00E+00	-3.07E-01	1	26	0.74%	1699.6	0.82%		HOXA2(Homeobox)/mES-Hoxa2-ChIP-Seq(Donaldson_et_al.)/Homer	GYCATCMATCAT	1.00E-01	-2.94E+00	0.1475	20	1.87%	3467.8	1.25%
Rfx6(HTH)/Min6b1-Rfx6.HA-ChIP-Seq(GSE62844)/Homer	TGTTKCCTAGCAACM	1.00E+00	-9.11E-01	1	52	16.99%	39243.1	16.34%		Rfx5(HTH)/GM12878-Rfx5-ChIP-Seq(GSE31477)/Homer	SCCTAGCAACAG	1.00E+00	-6.23E-01	1	8	4.71%	11446.6	4.65%		Pitx1:Ebox(Homeobox,bHLH)/Hindlimb-Pitx1-ChIP-Seq(GSE41591)/Homer	YTAATTRAWWCCAGATGT	1.00E+00	-3.06E-01	1	8	0.23%	561	0.27%		Rfx6(HTH)/Min6b1-Rfx6.HA-ChIP-Seq(GSE62844)/Homer	TGTTKCCTAGCAACM	1.00E-01	-2.88E+00	0.1553	218	20.37%	51106.3	18.43%
STAT6(Stat)/CD4-Stat6-ChIP-Seq(GSE22104)/Homer	ABTTCYYRRGAA	1.00E+00	-8.74E-01	1	12	3.92%	8611.5	3.59%		E2F7(E2F)/Hela-E2F7-ChIP-Seq(GSE32673)/Homer	VDTTTCCCGCCA	1.00E+00	-6.22E-01	1	4	2.35%	5564.5	2.26%		TATA-Box(TBP)/Promoter/Homer	CCTTTTAWAGSC	1.00E+00	-2.87E-01	1	194	5.52%	11901.2	5.78%		Sox3(HMG)/NPC-Sox3-ChIP-Seq(GSE33059)/Homer	CCWTTGTY	1.00E-01	-2.88E+00	0.1555	324	30.28%	77780.1	28.05%
Foxo3(Forkhead)/U2OS-Foxo3-ChIP-Seq(E-MTAB-2701)/Homer	DGTAAACA	1.00E+00	-8.54E-01	1	18	5.88%	13261.3	5.52%		bHLHE40(bHLH)/HepG2-BHLHE40-ChIP-Seq(GSE31477)/Homer	KCACGTGMCN	1.00E+00	-6.18E-01	1	8	4.71%	11476.1	4.66%		SCL(bHLH)/HPC7-Scl-ChIP-Seq(GSE13511)/Homer	AVCAGCTG	1.00E+00	-2.82E-01	1	1872	53.27%	110944.9	53.84%		CDX4(Homeobox)/ZebrafishEmbryos-Cdx4.Myc-ChIP-Seq(GSE48254)/Homer	NGYCATAAAWCH	1.00E-01	-2.80E+00	0.1671	136	12.71%	30948.5	11.16%
ZBTB18(Zf)/HEK293-ZBTB18.GFP-ChIP-Seq(GSE58341)/Homer	AACATCTGGA	1.00E+00	-8.54E-01	1	18	5.88%	13261.4	5.52%		Fra1(bZIP)/BT549-Fra1-ChIP-Seq(GSE46166)/Homer	NNATGASTCATH	1.00E+00	-6.10E-01	1	24	14.12%	34933.2	14.19%		ZBTB18(Zf)/HEK293-ZBTB18.GFP-ChIP-Seq(GSE58341)/Homer	AACATCTGGA	1.00E+00	-2.72E-01	1	152	4.33%	9405.7	4.56%		TEAD2(TEA)/Py2T-Tead2-ChIP-Seq(GSE55709)/Homer	CCWGGAATGY	1.00E-01	-2.76E+00	0.1713	126	11.78%	28544.7	10.29%
STAT4(Stat)/CD4-Stat4-ChIP-Seq(GSE22104)/Homer	NYTTCCWGGAAR	1.00E+00	-8.40E-01	1	26	8.50%	19474.6	8.11%		GATA(Zf),IR3/iTreg-Gata3-ChIP-Seq(GSE20898)/Homer	NNNNNBAGATAWYATCTVHN	1.00E+00	-6.08E-01	1	2	1.18%	2636.3	1.07%		Foxo3(Forkhead)/U2OS-Foxo3-ChIP-Seq(E-MTAB-2701)/Homer	DGTAAACA	1.00E+00	-2.65E-01	1	66	1.88%	4204.4	2.04%		ZBTB12(Zf)/HEK293-ZBTB12.GFP-ChIP-Seq(GSE58341)/Homer	NGNTCTAGAACCNGV	1.00E-01	-2.74E+00	0.1749	68	6.36%	14581.9	5.26%
GRE(NR),IR3/RAW264.7-GRE-ChIP-Seq(Unpublished)/Homer	VAGRACAKWCTGTYC	1.00E+00	-8.34E-01	1	6	1.96%	4148.9	1.73%		HOXD13(Homeobox)/Chicken-Hoxd13-ChIP-Seq(GSE38910)/Homer	NCYAATAAAA	1.00E+00	-6.03E-01	1	8	4.71%	11558.6	4.69%		Brn2(POU,Homeobox)/NPC-Brn2-ChIP-Seq(GSE35496)/Homer	ATGAATATTC	1.00E+00	-2.49E-01	1	4	0.11%	313.2	0.15%		Tbr1(T-box)/Cortex-Tbr1-ChIP-Seq(GSE71384)/Homer	AAGGTGTKAA	1.00E-01	-2.73E+00	0.1754	246	22.99%	58381.4	21.05%
PRDM9(Zf)/Testis-DMC1-ChIP-Seq(GSE35498)/Homer	ADGGYAGYAGCATCT	1.00E+00	-8.27E-01	1	20	6.54%	14894.9	6.20%		Smad3(MAD)/NPC-Smad3-ChIP-Seq(GSE36673)/Homer	TWGTCTGV	1.00E+00	-6.00E-01	1	80	47.06%	116327.5	47.24%		Ascl1(bHLH)/NeuralTubes-Ascl1-ChIP-Seq(GSE55840)/Homer	NNVVCAGCTGBN	1.00E+00	-2.49E-01	1	928	26.41%	55584.2	26.97%		Sox15(HMG)/CPA-Sox15-ChIP-Seq(GSE62909)/Homer	RAACAATGGN	1.00E-01	-2.72E+00	0.1754	208	19.44%	48876.7	17.62%
Tgif2(Homeobox)/mES-Tgif2-ChIP-Seq(GSE55404)/Homer	TGTCANYT	1.00E+00	-8.26E-01	1	90	29.41%	69321.3	28.87%		Sox9(HMG)/Limb-SOX9-ChIP-Seq(GSE73225)/Homer	AGGVNCCTTTGT	1.00E+00	-5.98E-01	1	18	10.59%	26267.9	10.67%		Nrf2(bZIP)/Lymphoblast-Nrf2-ChIP-Seq(GSE37589)/Homer	HTGCTGAGTCAT	1.00E+00	-2.47E-01	1	16	0.46%	1110.1	0.54%		GABPA(ETS)/Jurkat-GABPa-ChIP-Seq(GSE17954)/Homer	RACCGGAAGT	1.00E-01	-2.70E+00	0.1781	192	17.94%	44931.9	16.20%
Esrrb(NR)/mES-Esrrb-ChIP-Seq(GSE11431)/Homer	KTGACCTTGA	1.00E+00	-8.24E-01	1	18	5.88%	13362.5	5.56%		Mef2b(MADS)/HEK293-Mef2b.V5-ChIP-Seq(GSE67450)/Homer	GCTATTTTTGGM	1.00E+00	-5.97E-01	1	8	4.71%	11589.2	4.71%		GATA3(Zf)/iTreg-Gata3-ChIP-Seq(GSE20898)/Homer	AGATAASR	1.00E+00	-2.46E-01	1	116	3.30%	7277.6	3.53%		RUNX2(Runt)/PCa-RUNX2-ChIP-Seq(GSE33889)/Homer	NWAACCACADNN	1.00E-01	-2.66E+00	0.1836	206	19.25%	48482.8	17.48%
GFX(?)/Promoter/Homer	ATTCTCGCGAGA	1.00E+00	-8.14E-01	1	2	0.65%	1178.3	0.49%		Tbx20(T-box)/Heart-Tbx20-ChIP-Seq(GSE29636)/Homer	GGTGYTGACAGS	1.00E+00	-5.70E-01	1	6	3.53%	8763.1	3.56%		EBF(EBF)/proBcell-EBF-ChIP-Seq(GSE21978)/Homer	DGTCCCYRGGGA	1.00E+00	-2.44E-01	1	132	3.76%	8249.3	4.00%		Sox4(HMG)/proB-Sox4-ChIP-Seq(GSE50066)/Homer	YCTTTGTTCC	1.00E-01	-2.51E+00	0.2121	164	15.33%	38271.6	13.80%
ZNF519(Zf)/HEK293-ZNF519.GFP-ChIP-Seq(GSE58341)/Homer	GAGSCCGAGC	1.00E+00	-7.72E-01	1	32	10.46%	24431.1	10.17%		BMYB(HTH)/Hela-BMYB-ChIP-Seq(GSE27030)/Homer	NHAACBGYYV	1.00E+00	-5.56E-01	1	26	15.29%	38373.2	15.58%		ZNF675(Zf)/HEK293-ZNF675.GFP-ChIP-Seq(GSE58341)/Homer	ARGAGGMCAAAATGW	1.00E+00	-2.41E-01	1	16	0.46%	1114.8	0.54%		Ets1-distal(ETS)/CD4+-PolII-ChIP-Seq(Barski_et_al.)/Homer	MACAGGAAGT	1.00E-01	-2.47E+00	0.2186	78	7.29%	17242.6	6.22%
GLI3(Zf)/Limb-GLI3-ChIP-Chip(GSE11077)/Homer	CGTGGGTGGTCC	1.00E+00	-7.64E-01	1	6	1.96%	4289.5	1.79%		Tgif2(Homeobox)/mES-Tgif2-ChIP-Seq(GSE55404)/Homer	TGTCANYT	1.00E+00	-5.50E-01	1	72	42.35%	105414.4	42.81%		Sox3(HMG)/NPC-Sox3-ChIP-Seq(GSE33059)/Homer	CCWTTGTY	1.00E+00	-2.39E-01	1	316	8.99%	19314.3	9.37%		Zic(Zf)/Cerebellum-ZIC1.2-ChIP-Seq(GSE60731)/Homer	CCTGCTGAGH	1.00E-01	-2.42E+00	0.2275	176	16.45%	41390.3	14.92%
Zfp809(Zf)/ES-Zfp809-ChIP-Seq(GSE70799)/Homer	GGGGCTYGKCTGGGA	1.00E+00	-7.60E-01	1	26	8.50%	19815.2	8.25%		Mef2a(MADS)/HL1-Mef2a.biotin-ChIP-Seq(GSE21529)/Homer	CYAAAAATAG	1.00E+00	-5.49E-01	1	4	2.35%	5857.9	2.38%		MyoG(bHLH)/C2C12-MyoG-ChIP-Seq(GSE36024)/Homer	AACAGCTG	1.00E+00	-2.33E-01	1	588	16.73%	35523.8	17.24%		Rfx5(HTH)/GM12878-Rfx5-ChIP-Seq(GSE31477)/Homer	SCCTAGCAACAG	1.00E-01	-2.40E+00	0.2307	66	6.17%	14431.6	5.20%
TCFL2(HMG)/K562-TCF7L2-ChIP-Seq(GSE29196)/Homer	ACWTCAAAGG	1.00E+00	-7.58E-01	1	2	0.65%	1239.6	0.52%		Atf3(bZIP)/GBM-ATF3-ChIP-Seq(GSE33912)/Homer	DATGASTCATHN	1.00E+00	-5.35E-01	1	26	15.29%	38581.1	15.67%		Ap4(bHLH)/AML-Tfap4-ChIP-Seq(GSE45738)/Homer	NAHCAGCTGD	1.00E+00	-2.32E-01	1	588	16.73%	35527.3	17.24%		AMYB(HTH)/Testes-AMYB-ChIP-Seq(GSE44588)/Homer	TGGCAGTTGG	1.00E-01	-2.40E+00	0.2307	266	24.86%	64032	23.09%
GRE(NR),IR3/A549-GR-ChIP-Seq(GSE32465)/Homer	NRGVACABNVTGTYCY	1.00E+00	-7.50E-01	1	4	1.31%	2778.7	1.16%		E2F1(E2F)/Hela-E2F1-ChIP-Seq(GSE22478)/Homer	CWGGCGGGAA	1.00E+00	-5.34E-01	1	8	4.71%	11955.3	4.85%		HRE(HSF)/HepG2-HSF1-ChIP-Seq(GSE31477)/Homer	BSTTCTRGAABVTTCYAGAA	1.00E+00	-2.26E-01	1	36	1.02%	2395.6	1.16%		KLF6(Zf)/PDAC-KLF6-ChIP-Seq(GSE64557)/Homer	MKGGGYGTGGCC	1.00E-01	-2.38E+00	0.2315	218	20.37%	51963.6	18.74%
AP-2gamma(AP2)/MCF7-TFAP2C-ChIP-Seq(GSE21234)/Homer	SCCTSAGGSCAW	1.00E+00	-7.16E-01	1	102	33.33%	79520.9	33.11%		Sox2(HMG)/mES-Sox2-ChIP-Seq(GSE11431)/Homer	BCCATTGTTC	1.00E+00	-5.29E-01	1	14	8.24%	20930.3	8.50%		ERG(ETS)/VCaP-ERG-ChIP-Seq(GSE14097)/Homer	ACAGGAAGTG	1.00E+00	-2.19E-01	1	714	20.32%	43051.9	20.89%		JunD(bZIP)/K562-JunD-ChIP-Seq/Homer	ATGACGTCATCN	1.00E-01	-2.35E+00	0.2386	22	2.06%	4195.2	1.51%
NF1-halfsite(CTF)/LNCaP-NF1-ChIP-Seq(Unpublished)/Homer	YTGCCAAG	1.00E+00	-7.05E-01	1	72	23.53%	56094.6	23.36%		VDR(NR),DR3/GM10855-VDR+vitD-ChIP-Seq(GSE22484)/Homer	ARAGGTCANWGAGTTCANNN	1.00E+00	-5.21E-01	1	6	3.53%	9026.6	3.67%		Nkx2.1(Homeobox)/LungAC-Nkx2.1-ChIP-Seq(GSE43252)/Homer	RSCACTYRAG	1.00E+00	-2.17E-01	1	776	22.08%	46729.8	22.68%		Sox2(HMG)/mES-Sox2-ChIP-Seq(GSE11431)/Homer	BCCATTGTTC	1.00E-01	-2.32E+00	0.2434	172	16.07%	40563.7	14.63%
GATA3(Zf)/iTreg-Gata3-ChIP-Seq(GSE20898)/Homer	AGATAASR	1.00E+00	-6.99E-01	1	28	9.15%	21661.5	9.02%		STAT1(Stat)/HelaS3-STAT1-ChIP-Seq(GSE12782)/Homer	NATTTCCNGGAAAT	1.00E+00	-5.12E-01	1	4	2.35%	6020.4	2.44%		Foxa3(Forkhead)/Liver-Foxa3-ChIP-Seq(GSE77670)/Homer	BSNTGTTTACWYWGN	1.00E+00	-2.13E-01	1	26	0.74%	1777.8	0.86%		Lhx3(Homeobox)/Neuron-Lhx3-ChIP-Seq(GSE31456)/Homer	ADBTAATTAR	1.00E+00	-2.28E+00	0.2515	256	23.93%	61734.9	22.26%
Hnf1(Homeobox)/Liver-Foxa2-Chip-Seq(GSE25694)/Homer	GGTTAAWCATTAA	1.00E+00	-6.91E-01	1	2	0.65%	1319.7	0.55%		Fra2(bZIP)/Striatum-Fra2-ChIP-Seq(GSE43429)/Homer	GGATGACTCATC	1.00E+00	-5.06E-01	1	22	12.94%	32986.1	13.40%		NeuroG2(bHLH)/Fibroblast-NeuroG2-ChIP-Seq(GSE75910)/Homer	ACCATCTGTT	1.00E+00	-2.08E-01	1	490	13.94%	29791.5	14.46%		NPAS2(bHLH)/Liver-NPAS2-ChIP-Seq(GSE39860)/Homer	KCCACGTGAC	1.00E+00	-2.26E+00	0.2559	210	19.63%	50189.8	18.10%
RUNX-AML(Runt)/CD4+-PolII-ChIP-Seq(Barski_et_al.)/Homer	GCTGTGGTTW	1.00E+00	-6.87E-01	1	22	7.19%	17014.1	7.08%		Pit1+1bp(Homeobox)/GCrat-Pit1-ChIP-Seq(GSE58009)/Homer	ATGCATAATTCA	1.00E+00	-5.05E-01	1	2	1.18%	2940.6	1.19%		PRDM14(Zf)/H1-PRDM14-ChIP-Seq(GSE22767)/Homer	RGGTCTCTAACY	1.00E+00	-2.05E-01	1	52	1.48%	3419.7	1.66%		Ascl1(bHLH)/NeuralTubes-Ascl1-ChIP-Seq(GSE55840)/Homer	NNVVCAGCTGBN	1.00E+00	-2.25E+00	0.2559	328	30.65%	80063	28.87%
Tcf21(bHLH)/ArterySmoothMuscle-Tcf21-ChIP-Seq(GSE61369)/Homer	NAACAGCTGG	1.00E+00	-6.86E-01	1	46	15.03%	35846.5	14.93%		PBX1(Homeobox)/MCF7-PBX1-ChIP-Seq(GSE28007)/Homer	GSCTGTCACTCA	1.00E+00	-5.04E-01	1	2	1.18%	2944.8	1.20%		MafK(bZIP)/C2C12-MafK-ChIP-Seq(GSE36030)/Homer	GCTGASTCAGCA	1.00E+00	-2.02E-01	1	68	1.94%	4415.8	2.14%		Oct4:Sox17(POU,Homeobox,HMG)/F9-Sox17-ChIP-Seq(GSE44553)/Homer	CCATTGTATGCAAAT	1.00E+00	-2.18E+00	0.2732	28	2.62%	5662.3	2.04%
c-Myc(bHLH)/mES-cMyc-ChIP-Seq(GSE11431)/Homer	VVCCACGTGG	1.00E+00	-6.74E-01	1	20	6.54%	15499.9	6.45%		Nr5a2(NR)/mES-Nr5a2-ChIP-Seq(GSE19019)/Homer	BTCAAGGTCA	1.00E+00	-4.92E-01	1	14	8.24%	21240.2	8.63%		Zic(Zf)/Cerebellum-ZIC1.2-ChIP-Seq(GSE60731)/Homer	CCTGCTGAGH	1.00E+00	-2.02E-01	1	510	14.51%	31004.4	15.05%		NFY(CCAAT)/Promoter/Homer	RGCCAATSRG	1.00E+00	-2.17E+00	0.2733	136	12.71%	31849.2	11.48%
ELF3(ETS)/PDAC-ELF3-ChIP-Seq(GSE64557)/Homer	ANCAGGAAGT	1.00E+00	-6.69E-01	1	28	9.15%	21812.5	9.08%		PU.1-IRF(ETS:IRF)/Bcell-PU.1-ChIP-Seq(GSE21512)/Homer	MGGAAGTGAAAC	1.00E+00	-4.86E-01	1	26	15.29%	39104.1	15.88%		Etv2(ETS)/ES-ER71-ChIP-Seq(GSE59402)/Homer(0.967)	NNAYTTCCTGHN	1.00E+00	-1.83E-01	1	432	12.29%	26427.6	12.82%		Lhx1(Homeobox)/EmbryoCarcinoma-Lhx1-ChIP-Seq(GSE70957)/Homer	NNYTAATTAR	1.00E+00	-2.17E+00	0.2733	162	15.14%	38324.9	13.82%
CRX(Homeobox)/Retina-Crx-ChIP-Seq(GSE20012)/Homer	GCTAATCC	1.00E+00	-6.62E-01	1	58	18.95%	45417	18.91%		SPDEF(ETS)/VCaP-SPDEF-ChIP-Seq(SRA014231)/Homer	ASWTCCTGBT	1.00E+00	-4.53E-01	1	28	16.47%	42452.5	17.24%		Prop1(Homeobox)/GHFT1-PROP1.biotin-ChIP-Seq(GSE77302)/Homer	NTAATBNAATTA	1.00E+00	-1.82E-01	1	16	0.46%	1161.5	0.56%		Etv2(ETS)/ES-ER71-ChIP-Seq(GSE59402)/Homer(0.967)	NNAYTTCCTGHN	1.00E+00	-2.15E+00	0.2743	212	19.81%	50886.9	18.35%
NeuroG2(bHLH)/Fibroblast-NeuroG2-ChIP-Seq(GSE75910)/Homer	ACCATCTGTT	1.00E+00	-6.60E-01	1	54	17.65%	42294.3	17.61%		MyoD(bHLH)/Myotube-MyoD-ChIP-Seq(GSE21614)/Homer	RRCAGCTGYTSY	1.00E+00	-4.45E-01	1	32	18.82%	48462.9	19.68%		Sox2(HMG)/mES-Sox2-ChIP-Seq(GSE11431)/Homer	BCCATTGTTC	1.00E+00	-1.78E-01	1	178	5.07%	11183.9	5.43%		Mef2a(MADS)/HL1-Mef2a.biotin-ChIP-Seq(GSE21529)/Homer	CYAAAAATAG	1.00E+00	-2.14E+00	0.2762	62	5.79%	13742.6	4.96%
STAT6(Stat)/Macrophage-Stat6-ChIP-Seq(GSE38377)/Homer	TTCCKNAGAA	1.00E+00	-6.47E-01	1	12	3.92%	9302.7	3.87%		Zic(Zf)/Cerebellum-ZIC1.2-ChIP-Seq(GSE60731)/Homer	CCTGCTGAGH	1.00E+00	-4.43E-01	1	30	17.65%	45529.3	18.49%		PAX5(Paired,Homeobox)/GM12878-PAX5-ChIP-Seq(GSE32465)/Homer	GCAGCCAAGCRTGACH	1.00E+00	-1.77E-01	1	256	7.29%	15898.7	7.72%		Tcf21(bHLH)/ArterySmoothMuscle-Tcf21-ChIP-Seq(GSE61369)/Homer	NAACAGCTGG	1.00E+00	-2.14E+00	0.2762	210	19.63%	50416.1	18.18%
OCT:OCT-short(POU,Homeobox)/NPC-OCT6-ChIP-Seq(GSE43916)/Homer	ATGCATWATGCATRW	1.00E+00	-6.38E-01	1	14	4.58%	10917.6	4.55%		Atf7(bZIP)/3T3L1-Atf7-ChIP-Seq(GSE56872)/Homer	NGRTGACGTCAY	1.00E+00	-4.36E-01	1	10	5.88%	15675.1	6.37%		Mef2b(MADS)/HEK293-Mef2b.V5-ChIP-Seq(GSE67450)/Homer	GCTATTTTTGGM	1.00E+00	-1.75E-01	1	62	1.76%	4089	1.98%		FXR(NR),IR1/Liver-FXR-ChIP-Seq(Chong_et_al.)/Homer	AGGTCANTGACCTB	1.00E+00	-2.12E+00	0.2797	72	6.73%	16190.2	5.84%
Bcl6(Zf)/Liver-Bcl6-ChIP-Seq(GSE31578)/Homer	NNNCTTTCCAGGAAA	1.00E+00	-6.37E-01	1	36	11.76%	28281.1	11.78%		RORgt(NR)/EL4-RORgt.Flag-ChIP-Seq(GSE56019)/Homer	AAYTAGGTCA	1.00E+00	-4.24E-01	1	2	1.18%	3231.6	1.31%		GLI3(Zf)/Limb-GLI3-ChIP-Chip(GSE11077)/Homer	CGTGGGTGGTCC	1.00E+00	-1.72E-01	1	56	1.59%	3719.4	1.80%		RUNX(Runt)/HPC7-Runx1-ChIP-Seq(GSE22178)/Homer	SAAACCACAG	1.00E+00	-2.09E+00	0.2847	172	16.07%	40960.8	14.77%
p73(p53)/Trachea-p73-ChIP-Seq(PRJNA310161)/Homer	NRRRCAWGTCCDGRCATGYY	1.00E+00	-6.31E-01	1	4	1.31%	3000.8	1.25%		Sox4(HMG)/proB-Sox4-ChIP-Seq(GSE50066)/Homer	YCTTTGTTCC	1.00E+00	-4.14E-01	1	14	8.24%	21950.3	8.91%		Sox9(HMG)/Limb-SOX9-ChIP-Seq(GSE73225)/Homer	AGGVNCCTTTGT	1.00E+00	-1.70E-01	1	138	3.93%	8771.9	4.26%		Unknown(Homeobox)/Limb-p300-ChIP-Seq/Homer	SSCMATWAAA	1.00E+00	-2.07E+00	0.2901	94	8.79%	21628.5	7.80%
Pknox1(Homeobox)/ES-Prep1-ChIP-Seq(GSE63282)/Homer	SCTGTCAVTCAV	1.00E+00	-6.31E-01	1	8	2.61%	6187.8	2.58%		ZNF669(Zf)/HEK293-ZNF669.GFP-ChIP-Seq(GSE58341)/Homer	GARTGGTCATCGCCC	1.00E+00	-4.10E-01	1	2	1.18%	3286.5	1.33%		Olig2(bHLH)/Neuron-Olig2-ChIP-Seq(GSE30882)/Homer	RCCATMTGTT	1.00E+00	-1.68E-01	1	490	13.94%	29953.7	14.54%		EWS:ERG-fusion(ETS)/CADO_ES1-EWS:ERG-ChIP-Seq(SRA014231)/Homer	ATTTCCTGTN	1.00E+00	-2.05E+00	0.2936	164	15.33%	39035.9	14.08%
ERE(NR),IR3/MCF7-ERa-ChIP-Seq(Unpublished)/Homer	VAGGTCACNSTGACC	1.00E+00	-6.01E-01	1	8	2.61%	6275	2.61%		E-box(bHLH)/Promoter/Homer	SSGGTCACGTGA	1.00E+00	-4.09E-01	1	2	1.18%	3290.6	1.34%		E2F1(E2F)/Hela-E2F1-ChIP-Seq(GSE22478)/Homer	CWGGCGGGAA	1.00E+00	-1.66E-01	1	582	16.56%	35442.3	17.20%		PU.1(ETS)/ThioMac-PU.1-ChIP-Seq(GSE21512)/Homer	AGAGGAAGTG	1.00E+00	-1.94E+00	0.325	110	10.28%	25760.4	9.29%
GFY(?)/Promoter/Homer	ACTACAATTCCC	1.00E+00	-5.95E-01	1	4	1.31%	3076.7	1.28%		Foxo1(Forkhead)/RAW-Foxo1-ChIP-Seq(Fan_et_al.)/Homer	CTGTTTAC	1.00E+00	-4.06E-01	1	36	21.18%	54917.5	22.30%		NFAT(RHD)/Jurkat-NFATC1-ChIP-Seq(Jolma_et_al.)/Homer	ATTTTCCATT	1.00E+00	-1.65E-01	1	102	2.90%	6580.3	3.19%		OCT:OCT-short(POU,Homeobox)/NPC-OCT6-ChIP-Seq(GSE43916)/Homer	ATGCATWATGCATRW	1.00E+00	-1.92E+00	0.33	124	11.59%	29272.5	10.56%
Nkx3.1(Homeobox)/LNCaP-Nkx3.1-ChIP-Seq(GSE28264)/Homer	AAGCACTTAA	1.00E+00	-5.80E-01	1	70	22.88%	55480.8	23.10%		Pit1(Homeobox)/GCrat-Pit1-ChIP-Seq(GSE58009)/Homer	ATGMATATDC	1.00E+00	-3.87E-01	1	8	4.71%	12996.4	5.28%		STAT6(Stat)/Macrophage-Stat6-ChIP-Seq(GSE38377)/Homer	TTCCKNAGAA	1.00E+00	-1.62E-01	1	56	1.59%	3736.9	1.81%		GRHL2(CP2)/HBE-GRHL2-ChIP-Seq(GSE46194)/Homer	AAACYKGTTWDACMRGTTTB	1.00E+00	-1.92E+00	0.33	94	8.79%	21837.1	7.87%
PPARE(NR),DR1/3T3L1-Pparg-ChIP-Seq(GSE13511)/Homer	TGACCTTTGCCCCA	1.00E+00	-5.76E-01	1	32	10.46%	25482.3	10.61%		NPAS(bHLH)/Liver-NPAS-ChIP-Seq(GSE39860)/Homer	NVCACGTG	1.00E+00	-3.85E-01	1	36	21.18%	55218.3	22.42%		FOXK2(Forkhead)/U2OS-FOXK2-ChIP-Seq(E-MTAB-2204)/Homer	SCHTGTTTACAT	1.00E+00	-1.58E-01	1	70	1.99%	4617.9	2.24%		Tgif2(Homeobox)/mES-Tgif2-ChIP-Seq(GSE55404)/Homer	TGTCANYT	1.00E+00	-1.85E+00	0.348	566	52.90%	142301.2	51.31%
Twist(bHLH)/HMLE-TWIST1-ChIP-Seq(Chang_et_al)/Homer	VCAKCTGGNNNCCAGMTGBN	1.00E+00	-5.65E-01	1	4	1.31%	3141.9	1.31%		ZNF675(Zf)/HEK293-ZNF675.GFP-ChIP-Seq(GSE58341)/Homer	ARGAGGMCAAAATGW	1.00E+00	-3.78E-01	1	2	1.18%	3419.8	1.39%		CDX4(Homeobox)/ZebrafishEmbryos-Cdx4.Myc-ChIP-Seq(GSE48254)/Homer	NGYCATAAAWCH	1.00E+00	-1.56E-01	1	62	1.76%	4122.8	2.00%		Max(bHLH)/K562-Max-ChIP-Seq(GSE31477)/Homer	RCCACGTGGYYN	1.00E+00	-1.85E+00	0.348	120	11.21%	28391.2	10.24%
Lhx3(Homeobox)/Neuron-Lhx3-ChIP-Seq(GSE31456)/Homer	ADBTAATTAR	1.00E+00	-5.63E-01	1	32	10.46%	25565.3	10.65%		MITF(bHLH)/MastCells-MITF-ChIP-Seq(GSE48085)/Homer	RTCATGTGAC	1.00E+00	-3.77E-01	1	22	12.94%	34454	13.99%		Sox17(HMG)/Endoderm-Sox17-ChIP-Seq(GSE61475)/Homer	CCATTGTTYB	1.00E+00	-1.45E-01	1	118	3.36%	7612.6	3.69%		ZFP3(Zf)/HEK293-ZFP3.GFP-ChIP-Seq(GSE58341)/Homer	GGGTTTTGAAGGATGARTAGGAGTT	1.00E+00	-1.80E+00	0.361	2	0.19%	188.4	0.07%
ARE(NR)/LNCAP-AR-ChIP-Seq(GSE27824)/Homer	RGRACASNSTGTYCYB	1.00E+00	-5.62E-01	1	6	1.96%	4778.3	1.99%		ZNF467(Zf)/HEK293-ZNF467.GFP-ChIP-Seq(GSE58341)/Homer	TGGGGAAGGGCM	1.00E+00	-3.72E-01	1	34	20.00%	52456.6	21.30%		STAT6(Stat)/CD4-Stat6-ChIP-Seq(GSE22104)/Homer	ABTTCYYRRGAA	1.00E+00	-1.39E-01	1	52	1.48%	3526.3	1.71%		E2F4(E2F)/K562-E2F4-ChIP-Seq(GSE31477)/Homer	GGCGGGAAAH	1.00E+00	-1.80E+00	0.361	46	4.30%	10239.2	3.69%
TEAD(TEA)/Fibroblast-PU.1-ChIP-Seq(Unpublished)/Homer	YCWGGAATGY	1.00E+00	-5.55E-01	1	18	5.88%	14456.4	6.02%		ETS:E-box(ETS,bHLH)/HPC7-Scl-ChIP-Seq(GSE22178)/Homer	AGGAARCAGCTG	1.00E+00	-3.68E-01	1	2	1.18%	3465.5	1.41%		Sox6(HMG)/Myotubes-Sox6-ChIP-Seq(GSE32627)/Homer	CCATTGTTNY	1.00E+00	-1.37E-01	1	250	7.11%	15676.1	7.61%		Rbpj1(?)/Panc1-Rbpj1-ChIP-Seq(GSE47459)/Homer	HTTTCCCASG	1.00E+00	-1.79E+00	0.361	264	24.67%	64822.8	23.37%
SpiB(ETS)/OCILY3-SPIB-ChIP-Seq(GSE56857)/Homer	AAAGRGGAAGTG	1.00E+00	-5.41E-01	1	8	2.61%	6467.1	2.69%		Bach2(bZIP)/OCILy7-Bach2-ChIP-Seq(GSE44420)/Homer	TGCTGAGTCA	1.00E+00	-3.65E-01	1	10	5.88%	16297.3	6.62%		LXRE(NR),DR4/RAW-LXRb.biotin-ChIP-Seq(GSE21512)/Homer	RGGTTACTANAGGTCA	1.00E+00	-1.34E-01	1	10	0.28%	802.7	0.39%		Nrf2(bZIP)/Lymphoblast-Nrf2-ChIP-Seq(GSE37589)/Homer	HTGCTGAGTCAT	1.00E+00	-1.75E+00	0.3755	36	3.36%	7887.8	2.84%
HOXA2(Homeobox)/mES-Hoxa2-ChIP-Seq(Donaldson_et_al.)/Homer	GYCATCMATCAT	1.00E+00	-5.38E-01	1	2	0.65%	1538.8	0.64%		GATA:SCL(Zf,bHLH)/Ter119-SCL-ChIP-Seq(GSE18720)/Homer	CRGCTGBNGNSNNSAGATAA	1.00E+00	-3.64E-01	1	2	1.18%	3484.3	1.41%		EWS:FLI1-fusion(ETS)/SK_N_MC-EWS:FLI1-ChIP-Seq(SRA014231)/Homer	VACAGGAAAT	1.00E+00	-1.32E-01	1	290	8.25%	18113	8.79%		Lhx2(Homeobox)/HFSC-Lhx2-ChIP-Seq(GSE48068)/Homer	TAATTAGN	1.00E+00	-1.74E+00	0.3755	160	14.95%	38601.2	13.92%
Max(bHLH)/K562-Max-ChIP-Seq(GSE31477)/Homer	RCCACGTGGYYN	1.00E+00	-5.38E-01	1	24	7.84%	19341	8.05%		E2A(bHLH)/proBcell-E2A-ChIP-Seq(GSE21978)/Homer	DNRCAGCTGY	1.00E+00	-3.63E-01	1	62	36.47%	93832.6	38.10%		FoxL2(Forkhead)/Ovary-FoxL2-ChIP-Seq(GSE60858)/Homer	WWTRTAAACAVG	1.00E+00	-1.26E-01	1	56	1.59%	3804.9	1.85%		NFAT(RHD)/Jurkat-NFATC1-ChIP-Seq(Jolma_et_al.)/Homer	ATTTTCCATT	1.00E+00	-1.74E+00	0.3755	144	13.46%	34584.3	12.47%
RUNX(Runt)/HPC7-Runx1-ChIP-Seq(GSE22178)/Homer	SAAACCACAG	1.00E+00	-5.36E-01	1	22	7.19%	17750.5	7.39%		BATF(bZIP)/Th17-BATF-ChIP-Seq(GSE39756)/Homer	DATGASTCAT	1.00E+00	-3.62E-01	1	24	14.12%	37651.4	15.29%		ZNF711(Zf)/SHSY5Y-ZNF711-ChIP-Seq(GSE20673)/Homer	AGGCCTAG	1.00E+00	-1.24E-01	1	1902	54.13%	113572.8	55.11%		EKLF(Zf)/Erythrocyte-Klf1-ChIP-Seq(GSE20478)/Homer	NWGGGTGTGGCY	1.00E+00	-1.70E+00	0.3867	62	5.79%	14254.5	5.14%
ZBTB33(Zf)/GM12878-ZBTB33-ChIP-Seq(GSE32465)/Homer	GGVTCTCGCGAGAAC	1.00E+00	-5.30E-01	1	6	1.96%	4871.3	2.03%		HIF-1b(HLH)/T47D-HIF1b-ChIP-Seq(GSE59937)/Homer	RTACGTGC	1.00E+00	-3.59E-01	1	24	14.12%	37698.6	15.31%		Tbr1(T-box)/Cortex-Tbr1-ChIP-Seq(GSE71384)/Homer	AAGGTGTKAA	1.00E+00	-1.20E-01	1	208	5.92%	13193.2	6.40%		Nr5a2(NR)/mES-Nr5a2-ChIP-Seq(GSE19019)/Homer	BTCAAGGTCA	1.00E+00	-1.68E+00	0.3911	86	8.04%	20201.5	7.28%
Sox10(HMG)/SciaticNerve-Sox3-ChIP-Seq(GSE35132)/Homer	CCWTTGTYYB	1.00E+00	-5.27E-01	1	44	14.38%	35337.6	14.72%		Nkx2.2(Homeobox)/NPC-Nkx2.2-ChIP-Seq(GSE61673)/Homer	BTBRAGTGSN	1.00E+00	-3.57E-01	1	48	28.24%	73402.4	29.81%		MafF(bZIP)/HepG2-MafF-ChIP-Seq(GSE31477)/Homer	HWWGTCAGCAWWTTT	1.00E+00	-1.20E-01	1	14	0.40%	1092.9	0.53%		HOXB13(Homeobox)/ProstateTumor-HOXB13-ChIP-Seq(GSE56288)/Homer	TTTTATKRGG	1.00E+00	-1.64E+00	0.4042	156	14.58%	37793.1	13.63%
Gata1(Zf)/K562-GATA1-ChIP-Seq(GSE18829)/Homer	SAGATAAGRV	1.00E+00	-5.22E-01	1	10	3.27%	8160.5	3.40%		c-Jun-CRE(bZIP)/K562-cJun-ChIP-Seq(GSE31477)/Homer	ATGACGTCATCY	1.00E+00	-3.49E-01	1	6	3.53%	10152.8	4.12%		Tbx20(T-box)/Heart-Tbx20-ChIP-Seq(GSE29636)/Homer	GGTGYTGACAGS	1.00E+00	-1.16E-01	1	50	1.42%	3446.8	1.67%		ZSCAN22(Zf)/HEK293-ZSCAN22.GFP-ChIP-Seq(GSE58341)/Homer	SMCAGTCWGAKGGAGGAGGC	1.00E+00	-1.64E+00	0.4042	14	1.31%	2781.7	1.00%
Smad3(MAD)/NPC-Smad3-ChIP-Seq(GSE36673)/Homer	TWGTCTGV	1.00E+00	-5.09E-01	1	98	32.03%	78212.2	32.57%		Sox10(HMG)/SciaticNerve-Sox3-ChIP-Seq(GSE35132)/Homer	CCWTTGTYYB	1.00E+00	-3.42E-01	1	26	15.29%	40943.4	16.63%		PGR(NR)/EndoStromal-PGR-ChIP-Seq(GSE69539)/Homer	AAGAACATWHTGTTC	1.00E+00	-1.10E-01	1	18	0.51%	1376.8	0.67%		PAX6(Paired,Homeobox)/Forebrain-Pax6-ChIP-Seq(GSE66961)/Homer	NGTGTTCAVTSAAGCGKAAA	1.00E+00	-1.59E+00	0.4201	18	1.68%	3740	1.35%
Bach2(bZIP)/OCILy7-Bach2-ChIP-Seq(GSE44420)/Homer	TGCTGAGTCA	1.00E+00	-5.03E-01	1	14	4.58%	11482.2	4.78%		IRF8(IRF)/BMDM-IRF8-ChIP-Seq(GSE77884)/Homer	GRAASTGAAAST	1.00E+00	-3.14E-01	1	4	2.35%	7153.6	2.91%		Lhx1(Homeobox)/EmbryoCarcinoma-Lhx1-ChIP-Seq(GSE70957)/Homer	NNYTAATTAR	1.00E+00	-1.06E-01	1	62	1.76%	4230.1	2.05%		ZNF415(Zf)/HEK293-ZNF415.GFP-ChIP-Seq(GSE58341)/Homer	GRTGMTRGAGCC	1.00E+00	-1.56E+00	0.4339	104	9.72%	24893.1	8.98%
NFAT:AP1(RHD,bZIP)/Jurkat-NFATC1-ChIP-Seq(Jolma_et_al.)/Homer	SARTGGAAAAWRTGAGTCAB	1.00E+00	-4.90E-01	1	4	1.31%	3325.7	1.38%		Nkx2.5(Homeobox)/HL1-Nkx2.5.biotin-ChIP-Seq(GSE21529)/Homer	RRSCACTYAA	1.00E+00	-3.10E-01	1	50	29.41%	77211.6	31.35%		Oct2(POU,Homeobox)/Bcell-Oct2-ChIP-Seq(GSE21512)/Homer	ATATGCAAAT	1.00E+00	-1.06E-01	1	18	0.51%	1382.1	0.67%		MyoD(bHLH)/Myotube-MyoD-ChIP-Seq(GSE21614)/Homer	RRCAGCTGYTSY	1.00E+00	-1.48E+00	0.4677	174	16.26%	42709.2	15.40%
Stat3(Stat)/mES-Stat3-ChIP-Seq(GSE11431)/Homer	CTTCCGGGAA	1.00E+00	-4.89E-01	1	20	6.54%	16401.4	6.83%		SpiB(ETS)/OCILY3-SPIB-ChIP-Seq(GSE56857)/Homer	AAAGRGGAAGTG	1.00E+00	-3.05E-01	1	4	2.35%	7223.1	2.93%		EKLF(Zf)/Erythrocyte-Klf1-ChIP-Seq(GSE20478)/Homer	NWGGGTGTGGCY	1.00E+00	-1.04E-01	1	104	2.96%	6866.1	3.33%		SF1(NR)/H295R-Nr5a1-ChIP-Seq(GSE44220)/Homer	CAAGGHCANV	1.00E+00	-1.47E+00	0.47	74	6.92%	17551.3	6.33%
ZNF317(Zf)/HEK293-ZNF317.GFP-ChIP-Seq(GSE58341)/Homer	GTCWGCTGTYYCTCT	1.00E+00	-4.83E-01	1	2	0.65%	1635.6	0.68%		X-box(HTH)/NPC-H3K4me1-ChIP-Seq(GSE16256)/Homer	GGTTGCCATGGCAA	1.00E+00	-3.03E-01	1	2	1.18%	3795.6	1.54%		Mef2d(MADS)/Retina-Mef2d-ChIP-Seq(GSE61391)/Homer	GCTATTTTTAGC	1.00E+00	-1.01E-01	1	12	0.34%	979.3	0.48%		OCT4-SOX2-TCF-NANOG(POU,Homeobox,HMG)/mES-Oct4-ChIP-Seq(GSE11431)/Homer	ATTTGCATAACAATG	1.00E+00	-1.44E+00	0.4805	24	2.24%	5285	1.91%
Cux2(Homeobox)/Liver-Cux2-ChIP-Seq(GSE35985)/Homer	HNRAATCAAT	1.00E+00	-4.80E-01	1	6	1.96%	5025.7	2.09%		Gata1(Zf)/K562-GATA1-ChIP-Seq(GSE18829)/Homer	SAGATAAGRV	1.00E+00	-3.01E-01	1	6	3.53%	10553.7	4.29%		Cdx2(Homeobox)/mES-Cdx2-ChIP-Seq(GSE14586)/Homer	GYMATAAAAH	1.00E+00	-9.76E-02	1	30	0.85%	2194.7	1.07%		SCL(bHLH)/HPC7-Scl-ChIP-Seq(GSE13511)/Homer	AVCAGCTG	1.00E+00	-1.42E+00	0.4842	746	69.72%	190450	68.67%
Stat3+il21(Stat)/CD4-Stat3-ChIP-Seq(GSE19198)/Homer	SVYTTCCNGGAARB	1.00E+00	-4.55E-01	1	22	7.19%	18221.2	7.59%		CEBP(bZIP)/ThioMac-CEBPb-ChIP-Seq(GSE21512)/Homer	ATTGCGCAAC	1.00E+00	-2.93E-01	1	8	4.71%	13857.5	5.63%		Elk4(ETS)/Hela-Elk4-ChIP-Seq(GSE31477)/Homer	NRYTTCCGGY	1.00E+00	-9.32E-02	1	612	17.42%	37665.2	18.28%		HNF4a(NR),DR1/HepG2-HNF4a-ChIP-Seq(GSE25021)/Homer	CARRGKBCAAAGTYCA	1.00E+00	-1.39E+00	0.4986	76	7.10%	18170.9	6.55%
PU.1-IRF(ETS:IRF)/Bcell-PU.1-ChIP-Seq(GSE21512)/Homer	MGGAAGTGAAAC	1.00E+00	-4.52E-01	1	40	13.07%	32723.9	13.63%		SF1(NR)/H295R-Nr5a1-ChIP-Seq(GSE44220)/Homer	CAAGGHCANV	1.00E+00	-2.90E-01	1	10	5.88%	17079.4	6.94%		Chop(bZIP)/MEF-Chop-ChIP-Seq(GSE35681)/Homer	ATTGCATCAT	1.00E+00	-9.27E-02	1	16	0.46%	1267.9	0.62%		Pax7(Paired,Homeobox)/Myoblast-Pax7-ChIP-Seq(GSE25064)/Homer	TAATCAATTA	1.00E+00	-1.37E+00	0.5077	10	0.93%	2015.7	0.73%
bHLHE40(bHLH)/HepG2-BHLHE40-ChIP-Seq(GSE31477)/Homer	KCACGTGMCN	1.00E+00	-4.47E-01	1	14	4.58%	11753.7	4.89%		PRDM9(Zf)/Testis-DMC1-ChIP-Seq(GSE35498)/Homer	ADGGYAGYAGCATCT	1.00E+00	-2.83E-01	1	12	7.06%	20325.9	8.25%		CLOCK(bHLH)/Liver-Clock-ChIP-Seq(GSE39860)/Homer	GHCACGTG	1.00E+00	-9.22E-02	1	236	6.72%	15026.8	7.29%		ZNF528(Zf)/HEK293-ZNF528.GFP-ChIP-Seq(GSE58341)/Homer	AGAAATGACTTCCCT	1.00E+00	-1.37E+00	0.5077	2	0.19%	253.1	0.09%
Foxf1(Forkhead)/Lung-Foxf1-ChIP-Seq(GSE77951)/Homer	WWATRTAAACAN	1.00E+00	-4.46E-01	1	18	5.88%	15028.6	6.26%		CLOCK(bHLH)/Liver-Clock-ChIP-Seq(GSE39860)/Homer	GHCACGTG	1.00E+00	-2.80E-01	1	12	7.06%	20369.1	8.27%		ETS1(ETS)/Jurkat-ETS1-ChIP-Seq(GSE17954)/Homer	ACAGGAAGTG	1.00E+00	-9.20E-02	1	576	16.39%	35521.5	17.24%		Nkx6.1(Homeobox)/Islet-Nkx6.1-ChIP-Seq(GSE40975)/Homer	GKTAATGR	1.00E+00	-1.36E+00	0.5077	380	35.51%	95724.2	34.52%
Tcf4(HMG)/Hct116-Tcf4-ChIP-Seq(SRA012054)/Homer	ASATCAAAGGVA	1.00E+00	-4.46E-01	1	8	2.61%	6813.1	2.84%		TR4(NR),DR1/Hela-TR4-ChIP-Seq(GSE24685)/Homer	GAGGTCAAAGGTCA	1.00E+00	-2.75E-01	1	2	1.18%	3955.1	1.61%		Sox4(HMG)/proB-Sox4-ChIP-Seq(GSE50066)/Homer	YCTTTGTTCC	1.00E+00	-9.06E-02	1	182	5.18%	11733.6	5.69%		SpiB(ETS)/OCILY3-SPIB-ChIP-Seq(GSE56857)/Homer	AAAGRGGAAGTG	1.00E+00	-1.33E+00	0.516	46	4.30%	10782.4	3.89%
Tbet(T-box)/CD8-Tbet-ChIP-Seq(GSE33802)/Homer	AGGTGTGAAM	1.00E+00	-4.44E-01	1	24	7.84%	19912.1	8.29%		THRb(NR)/Liver-NR1A2-ChIP-Seq(GSE52613)/Homer	TRAGGTCA	1.00E+00	-2.72E-01	1	94	55.29%	142060.6	57.69%		Foxh1(Forkhead)/hESC-FOXH1-ChIP-Seq(GSE29422)/Homer	NNTGTGGATTSS	1.00E+00	-8.85E-02	1	58	1.65%	4024.1	1.95%		ZNF317(Zf)/HEK293-ZNF317.GFP-ChIP-Seq(GSE58341)/Homer	GTCWGCTGTYYCTCT	1.00E+00	-1.33E+00	0.516	16	1.50%	3453.4	1.25%
Usf2(bHLH)/C2C12-Usf2-ChIP-Seq(GSE36030)/Homer	GTCACGTGGT	1.00E+00	-4.38E-01	1	12	3.92%	10160.2	4.23%		Esrrb(NR)/mES-Esrrb-ChIP-Seq(GSE11431)/Homer	KTGACCTTGA	1.00E+00	-2.63E-01	1	12	7.06%	20589	8.36%		Tbet(T-box)/CD8-Tbet-ChIP-Seq(GSE33802)/Homer	AGGTGTGAAM	1.00E+00	-8.78E-02	1	128	3.64%	8417.8	4.08%		Stat3(Stat)/mES-Stat3-ChIP-Seq(GSE11431)/Homer	CTTCCGGGAA	1.00E+00	-1.31E+00	0.5213	92	8.60%	22320.1	8.05%
HNF1b(Homeobox)/PDAC-HNF1B-ChIP-Seq(GSE64557)/Homer	GTTAATNATTAA	1.00E+00	-4.37E-01	1	2	0.65%	1724.8	0.72%		Cdx2(Homeobox)/mES-Cdx2-ChIP-Seq(GSE14586)/Homer	GYMATAAAAH	1.00E+00	-2.60E-01	1	4	2.35%	7587.5	3.08%		n-Myc(bHLH)/mES-nMyc-ChIP-Seq(GSE11431)/Homer	VRCCACGTGG	1.00E+00	-8.62E-02	1	362	10.30%	22703.2	11.02%		n-Myc(bHLH)/mES-nMyc-ChIP-Seq(GSE11431)/Homer	VRCCACGTGG	1.00E+00	-1.30E+00	0.5239	118	11.03%	28905.3	10.42%
Zic3(Zf)/mES-Zic3-ChIP-Seq(GSE37889)/Homer	GGCCYCCTGCTGDGH	1.00E+00	-4.35E-01	1	48	15.69%	39269.1	16.35%		ZNF165(Zf)/WHIM12-ZNF165-ChIP-Seq(GSE65937)/Homer	AAGGKGRCGCAGGCA	1.00E+00	-2.57E-01	1	6	3.53%	10981.8	4.46%		Sox10(HMG)/SciaticNerve-Sox3-ChIP-Seq(GSE35132)/Homer	CCWTTGTYYB	1.00E+00	-8.21E-02	1	316	8.99%	19946.9	9.68%		EWS:FLI1-fusion(ETS)/SK_N_MC-EWS:FLI1-ChIP-Seq(SRA014231)/Homer	VACAGGAAAT	1.00E+00	-1.30E+00	0.5239	120	11.21%	29414.7	10.61%
Foxa3(Forkhead)/Liver-Foxa3-ChIP-Seq(GSE77670)/Homer	BSNTGTTTACWYWGN	1.00E+00	-4.35E-01	1	8	2.61%	6856.1	2.85%		ZEB1(Zf)/PDAC-ZEB1-ChIP-Seq(GSE64557)/Homer	VCAGGTRDRY	1.00E+00	-2.45E-01	1	62	36.47%	96297.5	39.11%		NRF1(NRF)/MCF7-NRF1-ChIP-Seq(Unpublished)/Homer	CTGCGCATGCGC	1.00E+00	-8.18E-02	1	440	12.52%	27437.4	13.31%		Mef2c(MADS)/GM12878-Mef2c-ChIP-Seq(GSE32465)/Homer	DCYAAAAATAGM	1.00E+00	-1.27E+00	0.5339	58	5.42%	13854.9	5.00%
FOXK1(Forkhead)/HEK293-FOXK1-ChIP-Seq(GSE51673)/Homer	NVWTGTTTAC	1.00E+00	-4.30E-01	1	22	7.19%	18378.1	7.65%		Fox:Ebox(Forkhead,bHLH)/Panc1-Foxa2-ChIP-Seq(GSE47459)/Homer	NNNVCTGWGYAAACASN	1.00E+00	-2.40E-01	1	18	10.59%	30342.9	12.32%		Atf7(bZIP)/3T3L1-Atf7-ChIP-Seq(GSE56872)/Homer	NGRTGACGTCAY	1.00E+00	-8.07E-02	1	136	3.87%	8944.4	4.34%		Sox6(HMG)/Myotubes-Sox6-ChIP-Seq(GSE32627)/Homer	CCATTGTTNY	1.00E+00	-1.26E+00	0.5367	274	25.61%	68802.1	24.81%
MafB(bZIP)/BMM-Mafb-ChIP-Seq(GSE75722)/Homer	WNTGCTGASTCAGCANWTTY	1.00E+00	-4.28E-01	1	12	3.92%	10207.1	4.25%		Bcl6(Zf)/Liver-Bcl6-ChIP-Seq(GSE31578)/Homer	NNNCTTTCCAGGAAA	1.00E+00	-2.30E-01	1	26	15.29%	42884.3	17.41%		ZNF519(Zf)/HEK293-ZNF519.GFP-ChIP-Seq(GSE58341)/Homer	GAGSCCGAGC	1.00E+00	-8.06E-02	1	468	13.32%	29131.4	14.14%		Arnt:Ahr(bHLH)/MCF7-Arnt-ChIP-Seq(Lo_et_al.)/Homer	TBGCACGCAA	1.00E+00	-1.25E+00	0.5419	98	9.16%	23959.1	8.64%
COUP-TFII(NR)/Artia-Nr2f2-ChIP-Seq(GSE46497)/Homer	AGRGGTCA	1.00E+00	-4.28E-01	1	58	18.95%	47328.3	19.71%		Sox15(HMG)/CPA-Sox15-ChIP-Seq(GSE62909)/Homer	RAACAATGGN	1.00E+00	-2.29E-01	1	14	8.24%	24250.9	9.85%		RORgt(NR)/EL4-RORgt.Flag-ChIP-Seq(GSE56019)/Homer	AAYTAGGTCA	1.00E+00	-8.03E-02	1	12	0.34%	1009.9	0.49%		E2F3(E2F)/MEF-E2F3-ChIP-Seq(GSE71376)/Homer	BTKGGCGGGAAA	1.00E+00	-1.25E+00	0.5419	66	6.17%	15901.4	5.73%
PAX6(Paired,Homeobox)/Forebrain-Pax6-ChIP-Seq(GSE66961)/Homer	NGTGTTCAVTSAAGCGKAAA	1.00E+00	-4.23E-01	1	2	0.65%	1755.5	0.73%		Nr5a2(NR)/Pancreas-LRH1-ChIP-Seq(GSE34295)/Homer	BTCAAGGTCA	1.00E+00	-2.28E-01	1	16	9.41%	27422.8	11.14%		Tbx5(T-box)/HL1-Tbx5.biotin-ChIP-Seq(GSE21529)/Homer	AGGTGTCA	1.00E+00	-7.94E-02	1	1016	28.91%	61826.2	30.00%		Bapx1(Homeobox)/VertebralCol-Bapx1-ChIP-Seq(GSE36672)/Homer	TTRAGTGSYK	1.00E+00	-1.21E+00	0.5561	384	35.89%	97262.5	35.07%
MafK(bZIP)/C2C12-MafK-ChIP-Seq(GSE36030)/Homer	GCTGASTCAGCA	1.00E+00	-4.11E-01	1	10	3.27%	8630.6	3.59%		Bach1(bZIP)/K562-Bach1-ChIP-Seq(GSE31477)/Homer	AWWNTGCTGAGTCAT	1.00E+00	-2.19E-01	1	2	1.18%	4346	1.76%		ZBTB12(Zf)/HEK293-ZBTB12.GFP-ChIP-Seq(GSE58341)/Homer	NGNTCTAGAACCNGV	1.00E+00	-7.79E-02	1	118	3.36%	7838.9	3.80%		Reverb(NR),DR2/RAW-Reverba.biotin-ChIP-Seq(GSE45914)/Homer	GTRGGTCASTGGGTCA	1.00E+00	-1.17E+00	0.5791	28	2.62%	6529.5	2.35%
HOXD13(Homeobox)/Chicken-Hoxd13-ChIP-Seq(GSE38910)/Homer	NCYAATAAAA	1.00E+00	-4.05E-01	1	16	5.23%	13628.8	5.68%		MyoG(bHLH)/C2C12-MyoG-ChIP-Seq(GSE36024)/Homer	AACAGCTG	1.00E+00	-2.11E-01	1	38	22.35%	61525.2	24.98%		Lhx2(Homeobox)/HFSC-Lhx2-ChIP-Seq(GSE48068)/Homer	TAATTAGN	1.00E+00	-7.38E-02	1	66	1.88%	4582.7	2.22%		Klf4(Zf)/mES-Klf4-ChIP-Seq(GSE11431)/Homer	GCCACACCCA	1.00E+00	-1.15E+00	0.5866	88	8.22%	21628.9	7.80%
PU.1(ETS)/ThioMac-PU.1-ChIP-Seq(GSE21512)/Homer	AGAGGAAGTG	1.00E+00	-4.04E-01	1	18	5.88%	15281.6	6.36%		MafF(bZIP)/HepG2-MafF-ChIP-Seq(GSE31477)/Homer	HWWGTCAGCAWWTTT	1.00E+00	-2.10E-01	1	2	1.18%	4419.8	1.79%		Ets1-distal(ETS)/CD4+-PolII-ChIP-Seq(Barski_et_al.)/Homer	MACAGGAAGT	1.00E+00	-7.08E-02	1	66	1.88%	4593.3	2.23%		Atf2(bZIP)/3T3L1-Atf2-ChIP-Seq(GSE56872)/Homer	NRRTGACGTCAT	1.00E+00	-1.11E+00	0.6051	64	5.98%	15625.1	5.63%
RUNX2(Runt)/PCa-RUNX2-ChIP-Seq(GSE33889)/Homer	NWAACCACADNN	1.00E+00	-4.01E-01	1	22	7.19%	18569.3	7.73%		ETS(ETS)/Promoter/Homer	AACCGGAAGT	1.00E+00	-1.99E-01	1	8	4.71%	15021.3	6.10%		Arnt:Ahr(bHLH)/MCF7-Arnt-ChIP-Seq(Lo_et_al.)/Homer	TBGCACGCAA	1.00E+00	-6.96E-02	1	366	10.42%	23065.5	11.19%		NFkB-p65-Rel(RHD)/ThioMac-LPS-Expression(GSE23622)/Homer	GGAAATTCCC	1.00E+00	-1.11E+00	0.6051	16	1.50%	3629.3	1.31%
Smad2(MAD)/ES-SMAD2-ChIP-Seq(GSE29422)/Homer	CTGTCTGG	1.00E+00	-4.00E-01	1	66	21.57%	53991.2	22.48%		Eomes(T-box)/H9-Eomes-ChIP-Seq(GSE26097)/Homer	ATTAACACCT	1.00E+00	-1.93E-01	1	36	21.18%	58944.6	23.94%		Atf2(bZIP)/3T3L1-Atf2-ChIP-Seq(GSE56872)/Homer	NRRTGACGTCAT	1.00E+00	-6.65E-02	1	96	2.73%	6512.3	3.16%		Tcf3(HMG)/mES-Tcf3-ChIP-Seq(GSE11724)/Homer	ASWTCAAAGG	1.00E+00	-1.07E+00	0.6243	38	3.55%	9142.5	3.30%
Srebp1a(bHLH)/HepG2-Srebp1a-ChIP-Seq(GSE31477)/Homer	RTCACSCCAY	1.00E+00	-3.95E-01	1	6	1.96%	5323.7	2.22%		RUNX2(Runt)/PCa-RUNX2-ChIP-Seq(GSE33889)/Homer	NWAACCACADNN	1.00E+00	-1.92E-01	1	18	10.59%	31246.2	12.69%		Nur77(NR)/K562-NR4A1-ChIP-Seq(GSE31363)/Homer	TGACCTTTNCNT	1.00E+00	-6.55E-02	1	10	0.28%	892	0.43%		Tcf4(HMG)/Hct116-Tcf4-ChIP-Seq(SRA012054)/Homer	ASATCAAAGGVA	1.00E+00	-1.02E+00	0.6565	68	6.36%	16817	6.06%
ZBTB12(Zf)/HEK293-ZBTB12.GFP-ChIP-Seq(GSE58341)/Homer	NGNTCTAGAACCNGV	1.00E+00	-3.93E-01	1	12	3.92%	10384.7	4.32%		HRE(HSF)/HepG2-HSF1-ChIP-Seq(GSE31477)/Homer	BSTTCTRGAABVTTCYAGAA	1.00E+00	-1.88E-01	1	2	1.18%	4601	1.87%		Otx2(Homeobox)/EpiLC-Otx2-ChIP-Seq(GSE56098)/Homer	NYTAATCCYB	1.00E+00	-6.48E-02	1	96	2.73%	6520.5	3.16%		HRE(HSF)/Striatum-HSF1-ChIP-Seq(GSE38000)/Homer	TTCTAGAABNTTCTA	1.00E+00	-9.91E-01	0.669	30	2.80%	7239.5	2.61%
Lhx1(Homeobox)/EmbryoCarcinoma-Lhx1-ChIP-Seq(GSE70957)/Homer	NNYTAATTAR	1.00E+00	-3.87E-01	1	18	5.88%	15384.7	6.41%		Elk4(ETS)/Hela-Elk4-ChIP-Seq(GSE31477)/Homer	NRYTTCCGGY	1.00E+00	-1.81E-01	1	14	8.24%	25115.1	10.20%		E2F4(E2F)/K562-E2F4-ChIP-Seq(GSE31477)/Homer	GGCGGGAAAH	1.00E+00	-6.39E-02	1	882	25.10%	54041.9	26.22%		ZNF675(Zf)/HEK293-ZNF675.GFP-ChIP-Seq(GSE58341)/Homer	ARGAGGMCAAAATGW	1.00E+00	-9.18E-01	0.7158	22	2.06%	5316	1.92%
Pbx3(Homeobox)/GM12878-PBX3-ChIP-Seq(GSE32465)/Homer	SCTGTCAMTCAN	1.00E+00	-3.81E-01	1	6	1.96%	5379.1	2.24%		Tcf3(HMG)/mES-Tcf3-ChIP-Seq(GSE11724)/Homer	ASWTCAAAGG	1.00E+00	-1.78E-01	1	2	1.18%	4699.7	1.91%		TCFL2(HMG)/K562-TCF7L2-ChIP-Seq(GSE29196)/Homer	ACWTCAAAGG	1.00E+00	-6.10E-02	1	6	0.17%	599.3	0.29%		Znf263(Zf)/K562-Znf263-ChIP-Seq(GSE31477)/Homer	CVGTSCTCCC	1.00E+00	-9.13E-01	0.7159	316	29.53%	80827.4	29.14%
NRF1(NRF)/MCF7-NRF1-ChIP-Seq(Unpublished)/Homer	CTGCGCATGCGC	1.00E+00	-3.80E-01	1	26	8.50%	21989.8	9.16%		CTCF(Zf)/CD4+-CTCF-ChIP-Seq(Barski_et_al.)/Homer	AYAGTGCCMYCTRGTGGCCA	1.00E+00	-1.71E-01	1	8	4.71%	15466.6	6.28%		p63(p53)/Keratinocyte-p63-ChIP-Seq(GSE17611)/Homer	NNDRCATGYCYNRRCATGYH	1.00E+00	-5.86E-02	1	110	3.13%	7432.5	3.61%		ZFX(Zf)/mES-Zfx-ChIP-Seq(GSE11431)/Homer	AGGCCTRG	1.00E+00	-9.10E-01	0.7159	250	23.36%	63810.8	23.01%
RBPJ:Ebox(?,bHLH)/Panc1-Rbpj1-ChIP-Seq(GSE47459)/Homer	GGGRAARRGRMCAGMTG	1.00E+00	-3.75E-01	1	10	3.27%	8804.3	3.67%		RUNX-AML(Runt)/CD4+-PolII-ChIP-Seq(Barski_et_al.)/Homer	GCTGTGGTTW	1.00E+00	-1.70E-01	1	16	9.41%	28543.5	11.59%		EBNA1(EBV-virus)/Raji-EBNA1-ChIP-Seq(GSE30709)/Homer	GGYAGCAYDTGCTDCCCNNN	1.00E+00	-5.86E-02	1	6	0.17%	603.8	0.29%		ZNF189(Zf)/HEK293-ZNF189.GFP-ChIP-Seq(GSE58341)/Homer	TGGAACAGMA	1.00E+00	-9.10E-01	0.7159	132	12.34%	33434.4	12.06%
CHR(?)/Hela-CellCycle-Expression/Homer	SRGTTTCAAA	1.00E+00	-3.75E-01	1	10	3.27%	8808.8	3.67%		Zfp809(Zf)/ES-Zfp809-ChIP-Seq(GSE70799)/Homer	GGGGCTYGKCTGGGA	1.00E+00	-1.68E-01	1	10	5.88%	18857	7.66%		Mouse_Recombination_Hotspot(Zf)/Testis-DMC1-ChIP-Seq(GSE24438)/Homer	ACTYKNATTCGTGNTACTTC	1.00E+00	-5.85E-02	1	2	0.06%	269.4	0.13%		COUP-TFII(NR)/Artia-Nr2f2-ChIP-Seq(GSE46497)/Homer	AGRGGTCA	1.00E+00	-9.04E-01	0.7159	258	24.11%	65894.3	23.76%
ELF5(ETS)/T47D-ELF5-ChIP-Seq(GSE30407)/Homer	ACVAGGAAGT	1.00E+00	-3.74E-01	1	30	9.80%	25298.9	10.53%		JunB(bZIP)/DendriticCells-Junb-ChIP-Seq(GSE36099)/Homer	RATGASTCAT	1.00E+00	-1.64E-01	1	20	11.76%	35032.3	14.23%		Pitx1(Homeobox)/Chicken-Pitx1-ChIP-Seq(GSE38910)/Homer	TAATCCCN	1.00E+00	-5.46E-02	1	700	19.92%	43299.5	21.01%		Prop1(Homeobox)/GHFT1-PROP1.biotin-ChIP-Seq(GSE77302)/Homer	NTAATBNAATTA	1.00E+00	-8.89E-01	0.7193	72	6.73%	18097.6	6.53%
Nkx2.5(Homeobox)/HL1-Nkx2.5.biotin-ChIP-Seq(GSE21529)/Homer	RRSCACTYAA	1.00E+00	-3.72E-01	1	64	20.92%	52699.3	21.94%		E2A(bHLH),near_PU.1/Bcell-PU.1-ChIP-Seq(GSE21512)/Homer	NVCACCTGBN	1.00E+00	-1.60E-01	1	56	32.94%	89879.5	36.50%		E2A(bHLH)/proBcell-E2A-ChIP-Seq(GSE21978)/Homer	DNRCAGCTGY	1.00E+00	-5.43E-02	1	908	25.84%	55709.9	27.03%		STAT5(Stat)/mCD4+-Stat5-ChIP-Seq(GSE12346)/Homer	RTTTCTNAGAAA	1.00E+00	-8.86E-01	0.7193	54	5.05%	13500.5	4.87%
CArG(MADS)/PUER-Srf-ChIP-Seq(Sullivan_et_al.)/Homer	CCATATATGGNM	1.00E+00	-3.70E-01	1	6	1.96%	5426.3	2.26%		Zfp281(Zf)/ES-Zfp281-ChIP-Seq(GSE81042)/Homer	CCCCTCCCCCAC	1.00E+00	-1.57E-01	1	6	3.53%	12270.5	4.98%		TR4(NR),DR1/Hela-TR4-ChIP-Seq(GSE24685)/Homer	GAGGTCAAAGGTCA	1.00E+00	-5.24E-02	1	26	0.74%	2041.2	0.99%		TR4(NR),DR1/Hela-TR4-ChIP-Seq(GSE24685)/Homer	GAGGTCAAAGGTCA	1.00E+00	-8.81E-01	0.7193	14	1.31%	3340.7	1.20%
Smad4(MAD)/ESC-SMAD4-ChIP-Seq(GSE29422)/Homer	VBSYGTCTGG	1.00E+00	-3.61E-01	1	66	21.57%	54422.9	22.66%		ZFX(Zf)/mES-Zfx-ChIP-Seq(GSE11431)/Homer	AGGCCTRG	1.00E+00	-1.48E-01	1	54	31.76%	87334.9	35.47%		ERE(NR),IR3/MCF7-ERa-ChIP-Seq(Unpublished)/Homer	VAGGTCACNSTGACC	1.00E+00	-5.09E-02	1	62	1.76%	4420.5	2.15%		Oct2(POU,Homeobox)/Bcell-Oct2-ChIP-Seq(GSE21512)/Homer	ATATGCAAAT	1.00E+00	-8.76E-01	0.7193	42	3.93%	10455.1	3.77%
Sox4(HMG)/proB-Sox4-ChIP-Seq(GSE50066)/Homer	YCTTTGTTCC	1.00E+00	-3.59E-01	1	22	7.19%	18872.4	7.86%		RUNX1(Runt)/Jurkat-RUNX1-ChIP-Seq(GSE29180)/Homer	AAACCACARM	1.00E+00	-1.44E-01	1	22	12.94%	38713.8	15.72%		Six2(Homeobox)/NephronProgenitor-Six2-ChIP-Seq(GSE39837)/Homer	GWAAYHTGAKMC	1.00E+00	-4.79E-02	1	154	4.38%	10253.7	4.98%		c-Myc(bHLH)/mES-cMyc-ChIP-Seq(GSE11431)/Homer	VVCCACGTGG	1.00E+00	-8.59E-01	0.7271	86	8.04%	21756.5	7.84%
HNF4a(NR),DR1/HepG2-HNF4a-ChIP-Seq(GSE25021)/Homer	CARRGKBCAAAGTYCA	1.00E+00	-3.58E-01	1	10	3.27%	8895	3.70%		MafA(bZIP)/Islet-MafA-ChIP-Seq(GSE30298)/Homer	TGCTGACTCA	1.00E+00	-1.43E-01	1	22	12.94%	38735.2	15.73%		Mef2c(MADS)/GM12878-Mef2c-ChIP-Seq(GSE32465)/Homer	DCYAAAAATAGM	1.00E+00	-4.70E-02	1	22	0.63%	1785.5	0.87%		Elk1(ETS)/Hela-Elk1-ChIP-Seq(GSE31477)/Homer	HACTTCCGGY	1.00E+00	-8.43E-01	0.7358	92	8.60%	23339.9	8.42%
NFkB-p50,p52(RHD)/Monocyte-p50-ChIP-Chip(Schreiber_et_al.)/Homer	GGGGGAATCCCC	1.00E+00	-3.57E-01	1	8	2.61%	7200.1	3.00%		Sp1(Zf)/Promoter/Homer	GGCCCCGCCCCC	1.00E+00	-1.41E-01	1	12	7.06%	22710.2	9.22%		Fli1(ETS)/CD8-FLI-ChIP-Seq(GSE20898)/Homer	NRYTTCCGGH	1.00E+00	-4.70E-02	1	770	21.91%	47586.2	23.09%		Esrrb(NR)/mES-Esrrb-ChIP-Seq(GSE11431)/Homer	KTGACCTTGA	1.00E+00	-8.12E-01	0.7549	90	8.41%	22903.8	8.26%
STAT1(Stat)/HelaS3-STAT1-ChIP-Seq(GSE12782)/Homer	NATTTCCNGGAAAT	1.00E+00	-3.46E-01	1	6	1.96%	5528.6	2.30%		IRF3(IRF)/BMDM-Irf3-ChIP-Seq(GSE67343)/Homer	AGTTTCAKTTTC	1.00E+00	-1.39E-01	1	2	1.18%	5120.3	2.08%		GFY-Staf(?,Zf)/Promoter/Homer	RACTACAATTCCCAGAAKGC	1.00E+00	-4.67E-02	1	40	1.14%	3001.3	1.46%		PRDM9(Zf)/Testis-DMC1-ChIP-Seq(GSE35498)/Homer	ADGGYAGYAGCATCT	1.00E+00	-7.85E-01	0.7726	78	7.29%	19884.5	7.17%
HOXB13(Homeobox)/ProstateTumor-HOXB13-ChIP-Seq(GSE56288)/Homer	TTTTATKRGG	1.00E+00	-3.45E-01	1	18	5.88%	15670.5	6.53%		Elk1(ETS)/Hela-Elk1-ChIP-Seq(GSE31477)/Homer	HACTTCCGGY	1.00E+00	-1.38E-01	1	14	8.24%	26067.2	10.59%		Max(bHLH)/K562-Max-ChIP-Seq(GSE31477)/Homer	RCCACGTGGYYN	1.00E+00	-4.58E-02	1	236	6.72%	15344.3	7.45%		ZNF16(Zf)/HEK293-ZNF16.GFP-ChIP-Seq(GSE58341)/Homer	MACCTTCYATGGCTCCCTAKTGCCY	1.00E+00	-7.84E-01	0.7726	2	0.19%	401	0.14%
ZNF143|STAF(Zf)/CUTLL-ZNF143-ChIP-Seq(GSE29600)/Homer	ATTTCCCAGVAKSCY	1.00E+00	-3.34E-01	1	12	3.92%	10725.5	4.47%		ETS:RUNX(ETS,Runt)/Jurkat-RUNX1-ChIP-Seq(GSE17954)/Homer	RCAGGATGTGGT	1.00E+00	-1.35E-01	1	2	1.18%	5163.9	2.10%		Foxa2(Forkhead)/Liver-Foxa2-ChIP-Seq(GSE25694)/Homer	CYTGTTTACWYW	1.00E+00	-4.55E-02	1	68	1.94%	4835.5	2.35%		BMYB(HTH)/Hela-BMYB-ChIP-Seq(GSE27030)/Homer	NHAACBGYYV	1.00E+00	-7.42E-01	0.7989	232	21.68%	59819.2	21.57%
NFkB-p65-Rel(RHD)/ThioMac-LPS-Expression(GSE23622)/Homer	GGAAATTCCC	1.00E+00	-3.29E-01	1	2	0.65%	1985.6	0.83%		Etv2(ETS)/ES-ER71-ChIP-Seq(GSE59402)/Homer(0.967)	NNAYTTCCTGHN	1.00E+00	-1.30E-01	1	22	12.94%	39109.2	15.88%		Nkx3.1(Homeobox)/LNCaP-Nkx3.1-ChIP-Seq(GSE28264)/Homer	AAGCACTTAA	1.00E+00	-4.48E-02	1	560	15.94%	35029.3	17.00%		AR-halfsite(NR)/LNCaP-AR-ChIP-Seq(GSE27824)/Homer	CCAGGAACAG	1.00E+00	-7.28E-01	0.8067	618	57.76%	159865	57.64%
Gata2(Zf)/K562-GATA2-ChIP-Seq(GSE18829)/Homer	BBCTTATCTS	1.00E+00	-3.27E-01	1	10	3.27%	9064.5	3.77%		PU.1(ETS)/ThioMac-PU.1-ChIP-Seq(GSE21512)/Homer	AGAGGAAGTG	1.00E+00	-1.30E-01	1	10	5.88%	19634.9	7.97%		Lhx3(Homeobox)/Neuron-Lhx3-ChIP-Seq(GSE31456)/Homer	ADBTAATTAR	1.00E+00	-4.41E-02	1	114	3.24%	7774.9	3.77%		GRE(NR),IR3/A549-GR-ChIP-Seq(GSE32465)/Homer	NRGVACABNVTGTYCY	1.00E+00	-7.26E-01	0.8067	20	1.87%	5050.2	1.82%
OCT4-SOX2-TCF-NANOG(POU,Homeobox,HMG)/mES-Oct4-ChIP-Seq(GSE11431)/Homer	ATTTGCATAACAATG	1.00E+00	-3.26E-01	1	2	0.65%	1992.6	0.83%		Smad2(MAD)/ES-SMAD2-ChIP-Seq(GSE29422)/Homer	CTGTCTGG	1.00E+00	-1.21E-01	1	42	24.71%	70367.8	28.58%		ZNF189(Zf)/HEK293-ZNF189.GFP-ChIP-Seq(GSE58341)/Homer	TGGAACAGMA	1.00E+00	-4.37E-02	1	258	7.34%	16716.9	8.11%		Hoxc9(Homeobox)/Ainv15-Hoxc9-ChIP-Seq(GSE21812)/Homer	GGCCATAAATCA	1.00E+00	-7.22E-01	0.8067	70	6.54%	17979	6.48%
Prop1(Homeobox)/GHFT1-PROP1.biotin-ChIP-Seq(GSE77302)/Homer	NTAATBNAATTA	1.00E+00	-3.23E-01	1	8	2.61%	7370.2	3.07%		Barx1(Homeobox)/Stomach-Barx1.3xFlag-ChIP-Seq(GSE69483)/Homer	AAACMATTAN	1.00E+00	-1.20E-01	1	2	1.18%	5374.7	2.18%		Nanog(Homeobox)/mES-Nanog-ChIP-Seq(GSE11724)/Homer	RGCCATTAAC	1.00E+00	-4.35E-02	1	810	23.05%	50028.4	24.28%		Zfp281(Zf)/ES-Zfp281-ChIP-Seq(GSE81042)/Homer	CCCCTCCCCCAC	1.00E+00	-6.87E-01	0.8286	24	2.24%	6142.1	2.21%
Ap4(bHLH)/AML-Tfap4-ChIP-Seq(GSE45738)/Homer	NAHCAGCTGD	1.00E+00	-3.16E-01	1	52	16.99%	43696	18.20%		Lhx1(Homeobox)/EmbryoCarcinoma-Lhx1-ChIP-Seq(GSE70957)/Homer	NNYTAATTAR	1.00E+00	-1.18E-01	1	6	3.53%	12988.2	5.27%		Ronin(THAP)/ES-Thap11-ChIP-Seq(GSE51522)/Homer	RACTACAACTCCCAGVAKGC	1.00E+00	-4.32E-02	1	34	0.97%	2616.6	1.27%		Sox17(HMG)/Endoderm-Sox17-ChIP-Seq(GSE61475)/Homer	CCATTGTTYB	1.00E+00	-6.66E-01	0.8426	130	12.15%	33694.7	12.15%
Rfx5(HTH)/GM12878-Rfx5-ChIP-Seq(GSE31477)/Homer	SCCTAGCAACAG	1.00E+00	-3.07E-01	1	10	3.27%	9187.4	3.83%		Ptf1a(bHLH)/Panc1-Ptf1a-ChIP-Seq(GSE47459)/Homer	ACAGCTGTTN	1.00E+00	-1.18E-01	1	86	50.59%	135327.6	54.96%		Oct4(POU,Homeobox)/mES-Oct4-ChIP-Seq(GSE11431)/Homer	ATTTGCATAW	1.00E+00	-4.30E-02	1	28	0.80%	2211.1	1.07%		E2F1(E2F)/Hela-E2F1-ChIP-Seq(GSE22478)/Homer	CWGGCGGGAA	1.00E+00	-6.60E-01	0.8435	20	1.87%	5144	1.85%
MITF(bHLH)/MastCells-MITF-ChIP-Seq(GSE48085)/Homer	RTCATGTGAC	1.00E+00	-3.07E-01	1	30	9.80%	25899.6	10.79%		MafB(bZIP)/BMM-Mafb-ChIP-Seq(GSE75722)/Homer	WNTGCTGASTCAGCANWTTY	1.00E+00	-1.17E-01	1	8	4.71%	16536.8	6.72%		Atf1(bZIP)/K562-ATF1-ChIP-Seq(GSE31477)/Homer	GATGACGTCA	1.00E+00	-4.02E-02	1	172	4.89%	11438.4	5.55%		NF1:FOXA1(CTF,Forkhead)/LNCAP-FOXA1-ChIP-Seq(GSE27824)/Homer	WNTGTTTRYTTTGGCA	1.00E+00	-6.55E-01	0.8438	12	1.12%	3066.4	1.11%
GATA:SCL(Zf,bHLH)/Ter119-SCL-ChIP-Seq(GSE18720)/Homer	CRGCTGBNGNSNNSAGATAA	1.00E+00	-2.96E-01	1	2	0.65%	2082.9	0.87%		RUNX(Runt)/HPC7-Runx1-ChIP-Seq(GSE22178)/Homer	SAAACCACAG	1.00E+00	-1.04E-01	1	14	8.24%	27013.4	10.97%		p53(p53)/Saos-p53-ChIP-Seq(GSE15780)/Homer	RRCATGYCYRGRCATGYYYN	1.00E+00	-3.96E-02	1	18	0.51%	1531.9	0.74%		Tbox:Smad(T-box,MAD)/ESCd5-Smad2_3-ChIP-Seq(GSE29422)/Homer	AGGTGHCAGACA	1.00E+00	-6.53E-01	0.8438	34	3.18%	8799.2	3.17%
Mef2c(MADS)/GM12878-Mef2c-ChIP-Seq(GSE32465)/Homer	DCYAAAAATAGM	1.00E+00	-2.90E-01	1	6	1.96%	5790.1	2.41%		Olig2(bHLH)/Neuron-Olig2-ChIP-Seq(GSE30882)/Homer	RCCATMTGTT	1.00E+00	-1.03E-01	1	44	25.88%	74161.2	30.12%		p53(p53)/Saos-p53-ChIP-Seq/Homer	RRCATGYCYRGRCATGYYYN	1.00E+00	-3.96E-02	1	18	0.51%	1531.9	0.74%		TATA-Box(TBP)/Promoter/Homer	CCTTTTAWAGSC	1.00E+00	-6.39E-01	0.8502	172	16.07%	44698.1	16.12%
SF1(NR)/H295R-Nr5a1-ChIP-Seq(GSE44220)/Homer	CAAGGHCANV	1.00E+00	-2.81E-01	1	10	3.27%	9346.5	3.89%		Otx2(Homeobox)/EpiLC-Otx2-ChIP-Seq(GSE56098)/Homer	NYTAATCCYB	1.00E+00	-1.01E-01	1	8	4.71%	16936	6.88%		p73(p53)/Trachea-p73-ChIP-Seq(PRJNA310161)/Homer	NRRRCAWGTCCDGRCATGYY	1.00E+00	-3.96E-02	1	12	0.34%	1099.1	0.53%		Rfx2(HTH)/LoVo-RFX2-ChIP-Seq(GSE49402)/Homer	GTTGCCATGGCAACM	1.00E+00	-6.29E-01	0.8548	14	1.31%	3621	1.31%
HIF2a(bHLH)/785_O-HIF2a-ChIP-Seq(GSE34871)/Homer	GCACGTACCC	1.00E+00	-2.77E-01	1	16	5.23%	14514	6.04%		Myf5(bHLH)/GM-Myf5-ChIP-Seq(GSE24852)/Homer	BAACAGCTGT	1.00E+00	-9.97E-02	1	22	12.94%	40165.8	16.31%		NFkB-p50,p52(RHD)/Monocyte-p50-ChIP-Chip(Schreiber_et_al.)/Homer	GGGGGAATCCCC	1.00E+00	-3.92E-02	1	106	3.02%	7305	3.54%		AP-2gamma(AP2)/MCF7-TFAP2C-ChIP-Seq(GSE21234)/Homer	SCCTSAGGSCAW	1.00E+00	-6.21E-01	0.8576	206	19.25%	53602.8	19.33%
Sox2(HMG)/mES-Sox2-ChIP-Seq(GSE11431)/Homer	BCCATTGTTC	1.00E+00	-2.75E-01	1	22	7.19%	19571.7	8.15%		NRF1(NRF)/MCF7-NRF1-ChIP-Seq(Unpublished)/Homer	CTGCGCATGCGC	1.00E+00	-9.60E-02	1	2	1.18%	5744.9	2.33%		Myf5(bHLH)/GM-Myf5-ChIP-Seq(GSE24852)/Homer	BAACAGCTGT	1.00E+00	-3.88E-02	1	320	9.11%	20567.1	9.98%		AP-2alpha(AP2)/Hela-AP2alpha-ChIP-Seq(GSE31477)/Homer	ATGCCCTGAGGC	1.00E+00	-6.21E-01	0.8576	162	15.14%	42173.5	15.21%
ETS:E-box(ETS,bHLH)/HPC7-Scl-ChIP-Seq(GSE22178)/Homer	AGGAARCAGCTG	1.00E+00	-2.74E-01	1	2	0.65%	2152.9	0.90%		IRF4(IRF)/GM12878-IRF4-ChIP-Seq(GSE32465)/Homer	ACTGAAACCA	1.00E+00	-9.43E-02	1	4	2.35%	9808.8	3.98%		Stat3+il21(Stat)/CD4-Stat3-ChIP-Seq(GSE19198)/Homer	SVYTTCCNGGAARB	1.00E+00	-3.83E-02	1	192	5.46%	12699.5	6.16%		X-box(HTH)/NPC-H3K4me1-ChIP-Seq(GSE16256)/Homer	GGTTGCCATGGCAA	1.00E+00	-6.00E-01	0.8683	18	1.68%	4712	1.70%
Six1(Homeobox)/Myoblast-Six1-ChIP-Chip(GSE20150)/Homer	GKVTCADRTTWC	1.00E+00	-2.68E-01	1	6	1.96%	5907.6	2.46%		AR-halfsite(NR)/LNCaP-AR-ChIP-Seq(GSE27824)/Homer	CCAGGAACAG	1.00E+00	-8.96E-02	1	92	54.12%	145276.3	59.00%		PR(NR)/T47D-PR-ChIP-Seq(GSE31130)/Homer	VAGRACAKNCTGTBC	1.00E+00	-3.76E-02	1	416	11.84%	26429	12.83%		DMRT1(DM)/Testis-DMRT1-ChIP-Seq(GSE64892)/Homer	TWGHWACAWTGTWDC	1.00E+00	-5.73E-01	0.8889	32	2.99%	8439.3	3.04%
Tcf12(bHLH)/GM12878-Tcf12-ChIP-Seq(GSE32465)/Homer	VCAGCTGYTG	1.00E+00	-2.66E-01	1	48	15.69%	41079.1	17.11%		Lhx2(Homeobox)/HFSC-Lhx2-ChIP-Seq(GSE48068)/Homer	TAATTAGN	1.00E+00	-8.71E-02	1	6	3.53%	13731.4	5.58%		COUP-TFII(NR)/Artia-Nr2f2-ChIP-Seq(GSE46497)/Homer	AGRGGTCA	1.00E+00	-3.69E-02	1	576	16.39%	36109.2	17.52%		RFX(HTH)/K562-RFX3-ChIP-Seq(SRA012198)/Homer	CGGTTGCCATGGCAAC	1.00E+00	-5.39E-01	0.9153	12	1.12%	3212.8	1.16%
RXR(NR),DR1/3T3L1-RXR-ChIP-Seq(GSE13511)/Homer	TAGGGCAAAGGTCA	1.00E+00	-2.59E-01	1	40	13.07%	34633.5	14.42%		Stat3+il21(Stat)/CD4-Stat3-ChIP-Seq(GSE19198)/Homer	SVYTTCCNGGAARB	1.00E+00	-8.63E-02	1	12	7.06%	24264.8	9.85%		Tbox:Smad(T-box,MAD)/ESCd5-Smad2_3-ChIP-Seq(GSE29422)/Homer	AGGTGHCAGACA	1.00E+00	-3.62E-02	1	32	0.91%	2514	1.22%		PBX1(Homeobox)/MCF7-PBX1-ChIP-Seq(GSE28007)/Homer	GSCTGTCACTCA	1.00E+00	-5.32E-01	0.9174	12	1.12%	3221.6	1.16%
AP-2alpha(AP2)/Hela-AP2alpha-ChIP-Seq(GSE31477)/Homer	ATGCCCTGAGGC	1.00E+00	-2.55E-01	1	74	24.18%	62253.7	25.92%		Bapx1(Homeobox)/VertebralCol-Bapx1-ChIP-Seq(GSE36672)/Homer	TTRAGTGSYK	1.00E+00	-7.92E-02	1	42	24.71%	72313.1	29.37%		CEBP:AP1(bZIP)/ThioMac-CEBPb-ChIP-Seq(GSE21512)/Homer	DRTGTTGCAA	1.00E+00	-3.54E-02	1	68	1.94%	4897.5	2.38%		CLOCK(bHLH)/Liver-Clock-ChIP-Seq(GSE39860)/Homer	GHCACGTG	1.00E+00	-5.31E-01	0.9174	84	7.85%	22189.8	8.00%
Fox:Ebox(Forkhead,bHLH)/Panc1-Foxa2-ChIP-Seq(GSE47459)/Homer	NNNVCTGWGYAAACASN	1.00E+00	-2.54E-01	1	22	7.19%	19779.9	8.24%		ZNF519(Zf)/HEK293-ZNF519.GFP-ChIP-Seq(GSE58341)/Homer	GAGSCCGAGC	1.00E+00	-6.92E-02	1	6	3.53%	14281.2	5.80%		ETV1(ETS)/GIST48-ETV1-ChIP-Seq(GSE22441)/Homer	AACCGGAAGT	1.00E+00	-3.48E-02	1	764	21.74%	47428.9	23.02%		RORgt(NR)/EL4-RORgt.Flag-ChIP-Seq(GSE56019)/Homer	AAYTAGGTCA	1.00E+00	-5.30E-01	0.9174	18	1.68%	4824	1.74%
Foxo1(Forkhead)/RAW-Foxo1-ChIP-Seq(Fan_et_al.)/Homer	CTGTTTAC	1.00E+00	-2.53E-01	1	48	15.69%	41252.4	17.18%		Isl1(Homeobox)/Neuron-Isl1-ChIP-Seq(GSE31456)/Homer	CTAATKGV	1.00E+00	-6.49E-02	1	20	11.76%	38505.1	15.64%		Stat3(Stat)/mES-Stat3-ChIP-Seq(GSE11431)/Homer	CTTCCGGGAA	1.00E+00	-3.34E-02	1	196	5.58%	12999.9	6.31%		Elk4(ETS)/Hela-Elk4-ChIP-Seq(GSE31477)/Homer	NRYTTCCGGY	1.00E+00	-5.23E-01	0.9174	84	7.85%	22217	8.01%
MyoG(bHLH)/C2C12-MyoG-ChIP-Seq(GSE36024)/Homer	AACAGCTG	1.00E+00	-2.51E-01	1	48	15.69%	41271.7	17.19%		Jun-AP1(bZIP)/K562-cJun-ChIP-Seq(GSE31477)/Homer	GATGASTCATCN	1.00E+00	-5.93E-02	1	10	5.88%	21905.9	8.90%		GABPA(ETS)/Jurkat-GABPa-ChIP-Seq(GSE17954)/Homer	RACCGGAAGT	1.00E+00	-3.33E-02	1	552	15.71%	34723.4	16.85%		c-Jun-CRE(bZIP)/K562-cJun-ChIP-Seq(GSE31477)/Homer	ATGACGTCATCY	1.00E+00	-5.21E-01	0.9174	58	5.42%	15401.3	5.55%
Nkx2.2(Homeobox)/NPC-Nkx2.2-ChIP-Seq(GSE61673)/Homer	BTBRAGTGSN	1.00E+00	-2.48E-01	1	62	20.26%	52686.4	21.94%		ELF1(ETS)/Jurkat-ELF1-ChIP-Seq(SRA014231)/Homer	AVCCGGAAGT	1.00E+00	-5.80E-02	1	12	7.06%	25456.4	10.34%		ZNF136(Zf)/HEK293-ZNF136.GFP-ChIP-Seq(GSE58341)/Homer	YTKGATAHAGTATTCTWGGTNGGCA	1.00E+00	-3.27E-02	1	2	0.06%	310	0.15%		Tbx5(T-box)/HL1-Tbx5.biotin-ChIP-Seq(GSE21529)/Homer	AGGTGTCA	1.00E+00	-5.12E-01	0.9174	564	52.71%	147115	53.05%
USF1(bHLH)/GM12878-Usf1-ChIP-Seq(GSE32465)/Homer	SGTCACGTGR	1.00E+00	-2.47E-01	1	18	5.88%	16465.9	6.86%		ZBTB12(Zf)/HEK293-ZBTB12.GFP-ChIP-Seq(GSE58341)/Homer	NGNTCTAGAACCNGV	1.00E+00	-5.56E-02	1	6	3.53%	14797.9	6.01%		Reverb(NR),DR2/RAW-Reverba.biotin-ChIP-Seq(GSE45914)/Homer	GTRGGTCASTGGGTCA	1.00E+00	-3.22E-02	1	32	0.91%	2534.1	1.23%		Gfi1b(Zf)/HPC7-Gfi1b-ChIP-Seq(GSE22178)/Homer	MAATCACTGC	1.00E+00	-5.10E-01	0.9174	112	10.47%	29597.1	10.67%
Atoh1(bHLH)/Cerebellum-Atoh1-ChIP-Seq(GSE22111)/Homer	VNRVCAGCTGGY	1.00E+00	-2.38E-01	1	42	13.73%	36549.6	15.22%		PRDM1(Zf)/Hela-PRDM1-ChIP-Seq(GSE31477)/Homer	ACTTTCACTTTC	1.00E+00	-5.38E-02	1	4	2.35%	10979	4.46%		Usf2(bHLH)/C2C12-Usf2-ChIP-Seq(GSE36030)/Homer	GTCACGTGGT	1.00E+00	-2.97E-02	1	116	3.30%	8021.7	3.89%		Sox9(HMG)/Limb-SOX9-ChIP-Seq(GSE73225)/Homer	AGGVNCCTTTGT	1.00E+00	-4.92E-01	0.9273	148	13.83%	39094.7	14.10%
Pitx1:Ebox(Homeobox,bHLH)/Hindlimb-Pitx1-ChIP-Seq(GSE41591)/Homer	YTAATTRAWWCCAGATGT	1.00E+00	-2.28E-01	1	2	0.65%	2321.3	0.97%		FOXK1(Forkhead)/HEK293-FOXK1-ChIP-Seq(GSE51673)/Homer	NVWTGTTTAC	1.00E+00	-5.30E-02	1	8	4.71%	18617.7	7.56%		EHF(ETS)/LoVo-EHF-ChIP-Seq(GSE49402)/Homer	AVCAGGAAGT	1.00E+00	-2.77E-02	1	462	13.15%	29381.9	14.26%		ZBTB33(Zf)/GM12878-ZBTB33-ChIP-Seq(GSE32465)/Homer	GGVTCTCGCGAGAAC	1.00E+00	-4.81E-01	0.934	2	0.19%	542.8	0.20%
TEAD4(TEA)/Tropoblast-Tead4-ChIP-Seq(GSE37350)/Homer	CCWGGAATGY	1.00E+00	-2.25E-01	1	24	7.84%	21772.8	9.07%		NFAT(RHD)/Jurkat-NFATC1-ChIP-Seq(Jolma_et_al.)/Homer	ATTTTCCATT	1.00E+00	-5.13E-02	1	8	4.71%	18702.1	7.59%		FOXM1(Forkhead)/MCF7-FOXM1-ChIP-Seq(GSE72977)/Homer	TRTTTACTTW	1.00E+00	-2.66E-02	1	62	1.76%	4573	2.22%		NRF1(NRF)/MCF7-NRF1-ChIP-Seq(Unpublished)/Homer	CTGCGCATGCGC	1.00E+00	-4.80E-01	0.934	8	0.75%	2210.4	0.80%
NeuroD1(bHLH)/Islet-NeuroD1-ChIP-Seq(GSE30298)/Homer	GCCATCTGTT	1.00E+00	-2.23E-01	1	26	8.50%	23471.9	9.77%		Srebp2(bHLH)/HepG2-Srebp2-ChIP-Seq(GSE31477)/Homer	CGGTCACSCCAC	1.00E+00	-4.99E-02	1	2	1.18%	6844.2	2.78%		Elk1(ETS)/Hela-Elk1-ChIP-Seq(GSE31477)/Homer	HACTTCCGGY	1.00E+00	-2.42E-02	1	604	17.19%	38041.7	18.46%		Ptf1a(bHLH)/Panc1-Ptf1a-ChIP-Seq(GSE47459)/Homer	ACAGCTGTTN	1.00E+00	-4.79E-01	0.934	492	45.98%	128679.2	46.40%
PAX5(Paired,Homeobox),condensed/GM12878-PAX5-ChIP-Seq(GSE32465)/Homer	GTCACGCTCSCTGM	1.00E+00	-2.23E-01	1	4	1.31%	4314.4	1.80%		EWS:ERG-fusion(ETS)/CADO_ES1-EWS:ERG-ChIP-Seq(SRA014231)/Homer	ATTTCCTGTN	1.00E+00	-4.95E-02	1	10	5.88%	22401.4	9.10%		FOXA1(Forkhead)/MCF7-FOXA1-ChIP-Seq(GSE26831)/Homer	WAAGTAAACA	1.00E+00	-2.36E-02	1	54	1.54%	4071.7	1.98%		DMRT6(DM)/Testis-DMRT6-ChIP-Seq(GSE60440)/Homer	YDGHTACAWTGTADC	1.00E+00	-4.77E-01	0.934	26	2.43%	7057.3	2.54%
Znf263(Zf)/K562-Znf263-ChIP-Seq(GSE31477)/Homer	CVGTSCTCCC	1.00E+00	-2.20E-01	1	106	34.64%	88429.5	36.82%		Hand2(bHLH)/Mesoderm-Hand2-ChIP-Seq(GSE61475)/Homer	TGACANARRCCAGRC	1.00E+00	-4.85E-02	1	8	4.71%	18844.3	7.65%		CEBP:CEBP(bZIP)/MEF-Chop-ChIP-Seq(GSE35681)/Homer	NTNATGCAAYMNNHTGMAAY	1.00E+00	-2.35E-02	1	4	0.11%	520.6	0.25%		GATA(Zf),IR4/iTreg-Gata3-ChIP-Seq(GSE20898)/Homer	NAGATWNBNATCTNN	1.00E+00	-4.75E-01	0.934	8	0.75%	2216.4	0.80%
EBF1(EBF)/Near-E2A-ChIP-Seq(GSE21512)/Homer	GTCCCCWGGGGA	1.00E+00	-2.19E-01	1	60	19.61%	51518.9	21.45%		Atf2(bZIP)/3T3L1-Atf2-ChIP-Seq(GSE56872)/Homer	NRRTGACGTCAT	1.00E+00	-4.74E-02	1	4	2.35%	11235.8	4.56%		HOXA9(Homeobox)/HSC-Hoxa9-ChIP-Seq(GSE33509)/Homer	GGCCATAAATCA	1.00E+00	-2.30E-02	1	42	1.20%	3273.3	1.59%		RBPJ:Ebox(?,bHLH)/Panc1-Rbpj1-ChIP-Seq(GSE47459)/Homer	GGGRAARRGRMCAGMTG	1.00E+00	-4.69E-01	0.934	56	5.23%	15033.4	5.42%
NPAS2(bHLH)/Liver-NPAS2-ChIP-Seq(GSE39860)/Homer	KCCACGTGAC	1.00E+00	-2.03E-01	1	36	11.76%	32081.6	13.36%		Hoxc9(Homeobox)/Ainv15-Hoxc9-ChIP-Seq(GSE21812)/Homer	GGCCATAAATCA	1.00E+00	-4.69E-02	1	2	1.18%	6947.7	2.82%		GATA(Zf),IR3/iTreg-Gata3-ChIP-Seq(GSE20898)/Homer	NNNNNBAGATAWYATCTVHN	1.00E+00	-2.24E-02	1	4	0.11%	524.2	0.25%		DUX4(Homeobox)/Myoblasts-DUX4.V5-ChIP-Seq(GSE75791)/Homer	NWTAAYCYAATCAWN	1.00E+00	-4.64E-01	0.934	4	0.37%	1122.3	0.40%
Oct6(POU,Homeobox)/NPC-Pou3f1-ChIP-Seq(GSE35496)/Homer	WATGCAAATGAG	1.00E+00	-2.01E-01	1	6	1.96%	6327.3	2.63%		EWS:FLI1-fusion(ETS)/SK_N_MC-EWS:FLI1-ChIP-Seq(SRA014231)/Homer	VACAGGAAAT	1.00E+00	-4.50E-02	1	10	5.88%	22656.3	9.20%		BMAL1(bHLH)/Liver-Bmal1-ChIP-Seq(GSE39860)/Homer	GNCACGTG	1.00E+00	-2.21E-02	1	464	13.20%	29620.1	14.37%		c-Myc(bHLH)/LNCAP-cMyc-ChIP-Seq(Unpublished)/Homer	VCCACGTG	1.00E+00	-4.53E-01	0.934	56	5.23%	15085.8	5.44%
NF1(CTF)/LNCAP-NF1-ChIP-Seq(Unpublished)/Homer	CYTGGCABNSTGCCAR	1.00E+00	-1.96E-01	1	18	5.88%	16999.2	7.08%		Rfx6(HTH)/Min6b1-Rfx6.HA-ChIP-Seq(GSE62844)/Homer	TGTTKCCTAGCAACM	1.00E+00	-4.37E-02	1	26	15.29%	49660	20.17%		USF1(bHLH)/GM12878-Usf1-ChIP-Seq(GSE32465)/Homer	SGTCACGTGR	1.00E+00	-2.15E-02	1	216	6.15%	14408.2	6.99%		Meis1(Homeobox)/MastCells-Meis1-ChIP-Seq(GSE48085)/Homer	VGCTGWCAVB	1.00E+00	-4.47E-01	0.9351	284	26.54%	74843.6	26.99%
Mef2b(MADS)/HEK293-Mef2b.V5-ChIP-Seq(GSE67450)/Homer	GCTATTTTTGGM	1.00E+00	-1.95E-01	1	12	3.92%	11786.1	4.91%		Tgif1(Homeobox)/mES-Tgif1-ChIP-Seq(GSE55404)/Homer	YTGWCADY	1.00E+00	-3.84E-02	1	52	30.59%	90644.2	36.81%		Bach2(bZIP)/OCILy7-Bach2-ChIP-Seq(GSE44420)/Homer	TGCTGAGTCA	1.00E+00	-2.06E-02	1	56	1.59%	4232.9	2.05%		RXR(NR),DR1/3T3L1-RXR-ChIP-Seq(GSE13511)/Homer	TAGGGCAAAGGTCA	1.00E+00	-4.46E-01	0.9351	178	16.64%	47174.8	17.01%
Ronin(THAP)/ES-Thap11-ChIP-Seq(GSE51522)/Homer	RACTACAACTCCCAGVAKGC	1.00E+00	-1.94E-01	1	2	0.65%	2473.7	1.03%		CDX4(Homeobox)/ZebrafishEmbryos-Cdx4.Myc-ChIP-Seq(GSE48254)/Homer	NGYCATAAAWCH	1.00E+00	-3.77E-02	1	4	2.35%	11697.3	4.75%		E2F3(E2F)/MEF-E2F3-ChIP-Seq(GSE71376)/Homer	BTKGGCGGGAAA	1.00E+00	-2.03E-02	1	1222	34.78%	75057.5	36.42%		PPARE(NR),DR1/3T3L1-Pparg-ChIP-Seq(GSE13511)/Homer	TGACCTTTGCCCCA	1.00E+00	-4.39E-01	0.9354	148	13.83%	39357.9	14.19%
Sox9(HMG)/Limb-SOX9-ChIP-Seq(GSE73225)/Homer	AGGVNCCTTTGT	1.00E+00	-1.93E-01	1	18	5.88%	17029.2	7.09%		Lhx3(Homeobox)/Neuron-Lhx3-ChIP-Seq(GSE31456)/Homer	ADBTAATTAR	1.00E+00	-3.71E-02	1	10	5.88%	23171.6	9.41%		HNF4a(NR),DR1/HepG2-HNF4a-ChIP-Seq(GSE25021)/Homer	CARRGKBCAAAGTYCA	1.00E+00	-2.00E-02	1	74	2.11%	5425.6	2.63%		IRF4(IRF)/GM12878-IRF4-ChIP-Seq(GSE32465)/Homer	ACTGAAACCA	1.00E+00	-4.29E-01	0.9404	68	6.36%	18345.5	6.61%
GSC(Homeobox)/FrogEmbryos-GSC-ChIP-Seq(DRA000576)/Homer	RGGATTAR	1.00E+00	-1.89E-01	1	22	7.19%	20511.5	8.54%		SCL(bHLH)/HPC7-Scl-ChIP-Seq(GSE13511)/Homer	AVCAGCTG	1.00E+00	-3.62E-02	1	114	67.06%	179768.7	73.00%		ZNF415(Zf)/HEK293-ZNF415.GFP-ChIP-Seq(GSE58341)/Homer	GRTGMTRGAGCC	1.00E+00	-1.93E-02	1	402	11.44%	25910.9	12.57%		Atf7(bZIP)/3T3L1-Atf7-ChIP-Seq(GSE56872)/Homer	NGRTGACGTCAY	1.00E+00	-4.25E-01	0.9411	84	7.85%	22592.9	8.15%
Mef2d(MADS)/Retina-Mef2d-ChIP-Seq(GSE61391)/Homer	GCTATTTTTAGC	1.00E+00	-1.88E-01	1	2	0.65%	2502.6	1.04%		Unknown-ESC-element(?)/mES-Nanog-ChIP-Seq(GSE11724)/Homer	CACAGCAGGGGG	1.00E+00	-3.59E-02	1	20	11.76%	40507.7	16.45%		FOXA1(Forkhead)/LNCAP-FOXA1-ChIP-Seq(GSE27824)/Homer	WAAGTAAACA	1.00E+00	-1.90E-02	1	74	2.11%	5436.2	2.64%		NeuroD1(bHLH)/Islet-NeuroD1-ChIP-Seq(GSE30298)/Homer	GCCATCTGTT	1.00E+00	-4.22E-01	0.9411	148	13.83%	39441.2	14.22%
STAT5(Stat)/mCD4+-Stat5-ChIP-Seq(GSE12346)/Homer	RTTTCTNAGAAA	1.00E+00	-1.80E-01	1	6	1.96%	6482.8	2.70%		ERG(ETS)/VCaP-ERG-ChIP-Seq(GSE14097)/Homer	ACAGGAAGTG	1.00E+00	-3.53E-02	1	36	21.18%	66365.3	26.95%		SF1(NR)/H295R-Nr5a1-ChIP-Seq(GSE44220)/Homer	CAAGGHCANV	1.00E+00	-1.90E-02	1	88	2.50%	6348.3	3.08%		Pbx3(Homeobox)/GM12878-PBX3-ChIP-Seq(GSE32465)/Homer	SCTGTCAMTCAN	1.00E+00	-4.17E-01	0.9411	34	3.18%	9344.6	3.37%
NFAT(RHD)/Jurkat-NFATC1-ChIP-Seq(Jolma_et_al.)/Homer	ATTTTCCATT	1.00E+00	-1.75E-01	1	16	5.23%	15508.1	6.46%		TATA-Box(TBP)/Promoter/Homer	CCTTTTAWAGSC	1.00E+00	-3.50E-02	1	10	5.88%	23323.1	9.47%		NF-E2(bZIP)/K562-NFE2-ChIP-Seq(GSE31477)/Homer	GATGACTCAGCA	1.00E+00	-1.88E-02	1	14	0.40%	1339.2	0.65%		ZNF711(Zf)/SHSY5Y-ZNF711-ChIP-Seq(GSE20673)/Homer	AGGCCTAG	1.00E+00	-4.10E-01	0.9436	312	29.16%	82388.5	29.71%
Tbx5(T-box)/HL1-Tbx5.biotin-ChIP-Seq(GSE21529)/Homer	AGGTGTCA	1.00E+00	-1.68E-01	1	104	33.99%	87947.9	36.62%		FOXA1(Forkhead)/MCF7-FOXA1-ChIP-Seq(GSE26831)/Homer	WAAGTAAACA	1.00E+00	-3.30E-02	1	6	3.53%	15989.7	6.49%		Oct6(POU,Homeobox)/NPC-Pou3f1-ChIP-Seq(GSE35496)/Homer	WATGCAAATGAG	1.00E+00	-1.84E-02	1	26	0.74%	2210.6	1.07%		Nr5a2(NR)/Pancreas-LRH1-ChIP-Seq(GSE34295)/Homer	BTCAAGGTCA	1.00E+00	-4.00E-01	0.9495	102	9.53%	27452.9	9.90%
Atf4(bZIP)/MEF-Atf4-ChIP-Seq(GSE35681)/Homer	MTGATGCAAT	1.00E+00	-1.65E-01	1	6	1.96%	6605.3	2.75%		Nanog(Homeobox)/mES-Nanog-ChIP-Seq(GSE11724)/Homer	RGCCATTAAC	1.00E+00	-3.16E-02	1	66	38.82%	112348.8	45.62%		Srebp1a(bHLH)/HepG2-Srebp1a-ChIP-Seq(GSE31477)/Homer	RTCACSCCAY	1.00E+00	-1.81E-02	1	42	1.20%	3318.2	1.61%		Hoxb4(Homeobox)/ES-Hoxb4-ChIP-Seq(GSE34014)/Homer	TGATTRATGGCY	1.00E+00	-3.96E-01	0.9495	30	2.80%	8326.9	3.00%
Lhx2(Homeobox)/HFSC-Lhx2-ChIP-Seq(GSE48068)/Homer	TAATTAGN	1.00E+00	-1.60E-01	1	16	5.23%	15695.9	6.54%		FOXA1(Forkhead)/LNCAP-FOXA1-ChIP-Seq(GSE27824)/Homer	WAAGTAAACA	1.00E+00	-2.53E-02	1	8	4.71%	20440.7	8.30%		NPAS(bHLH)/Liver-NPAS-ChIP-Seq(GSE39860)/Homer	NVCACGTG	1.00E+00	-1.79E-02	1	412	11.72%	26555.4	12.89%		Mef2b(MADS)/HEK293-Mef2b.V5-ChIP-Seq(GSE67450)/Homer	GCTATTTTTGGM	1.00E+00	-3.87E-01	0.9546	104	9.72%	28043.8	10.11%
Pit1+1bp(Homeobox)/GCrat-Pit1-ChIP-Seq(GSE58009)/Homer	ATGCATAATTCA	1.00E+00	-1.60E-01	1	4	1.31%	4718.3	1.96%		Pbx3(Homeobox)/GM12878-PBX3-ChIP-Seq(GSE32465)/Homer	SCTGTCAMTCAN	1.00E+00	-2.32E-02	1	2	1.18%	8105.3	3.29%		Twist(bHLH)/HMLE-TWIST1-ChIP-Seq(Chang_et_al)/Homer	VCAKCTGGNNNCCAGMTGBN	1.00E+00	-1.76E-02	1	24	0.68%	2075.6	1.01%		Atoh1(bHLH)/Cerebellum-Atoh1-ChIP-Seq(GSE22111)/Homer	VNRVCAGCTGGY	1.00E+00	-3.69E-01	0.968	202	18.88%	53924.4	19.44%
p53(p53)/Saos-p53-ChIP-Seq(GSE15780)/Homer	RRCATGYCYRGRCATGYYYN	1.00E+00	-1.56E-01	1	4	1.31%	4746.2	1.98%		Tbox:Smad(T-box,MAD)/ESCd5-Smad2_3-ChIP-Seq(GSE29422)/Homer	AGGTGHCAGACA	1.00E+00	-2.24E-02	1	2	1.18%	8164.5	3.32%		Phox2a(Homeobox)/Neuron-Phox2a-ChIP-Seq(GSE31456)/Homer	YTAATYNRATTA	1.00E+00	-1.55E-02	1	6	0.17%	729.3	0.35%		Erra(NR)/HepG2-Erra-ChIP-Seq(GSE31477)/Homer	CAAAGGTCAG	1.00E+00	-3.58E-01	0.9748	340	31.78%	90076.9	32.48%
p53(p53)/Saos-p53-ChIP-Seq/Homer	RRCATGYCYRGRCATGYYYN	1.00E+00	-1.56E-01	1	4	1.31%	4746.2	1.98%		FOXP1(Forkhead)/H9-FOXP1-ChIP-Seq(GSE31006)/Homer	NYYTGTTTACHN	1.00E+00	-2.16E-02	1	2	1.18%	8222.6	3.34%		SPDEF(ETS)/VCaP-SPDEF-ChIP-Seq(SRA014231)/Homer	ASWTCCTGBT	1.00E+00	-1.53E-02	1	378	10.76%	24549.2	11.91%		Nkx2.2(Homeobox)/NPC-Nkx2.2-ChIP-Seq(GSE61673)/Homer	BTBRAGTGSN	1.00E+00	-3.48E-01	0.9807	324	30.28%	85982.2	31.00%
Six2(Homeobox)/NephronProgenitor-Six2-ChIP-Seq(GSE39837)/Homer	GWAAYHTGAKMC	1.00E+00	-1.56E-01	1	22	7.19%	20966.9	8.73%		NFY(CCAAT)/Promoter/Homer	RGCCAATSRG	1.00E+00	-2.15E-02	1	10	5.88%	24578.5	9.98%		Bach1(bZIP)/K562-Bach1-ChIP-Seq(GSE31477)/Homer	AWWNTGCTGAGTCAT	1.00E+00	-1.48E-02	1	10	0.28%	1059.1	0.51%		Hnf1(Homeobox)/Liver-Foxa2-Chip-Seq(GSE25694)/Homer	GGTTAAWCATTAA	1.00E+00	-3.22E-01	1	12	1.12%	3578.5	1.29%
E-box(bHLH)/Promoter/Homer	SSGGTCACGTGA	1.00E+00	-1.54E-01	1	4	1.31%	4759.1	1.98%		Sp5(Zf)/mES-Sp5.Flag-ChIP-Seq(GSE72989)/Homer	RGKGGGCGGAGC	1.00E+00	-2.11E-02	1	38	22.35%	71420	29.00%		HEB(bHLH)/mES-Heb-ChIP-Seq(GSE53233)/Homer	VCAGCTGBNN	1.00E+00	-1.46E-02	1	1092	31.08%	67561.5	32.79%		ETS(ETS)/Promoter/Homer	AACCGGAAGT	1.00E+00	-3.18E-01	1	54	5.05%	15054.1	5.43%
Brn1(POU,Homeobox)/NPC-Brn1-ChIP-Seq(GSE35496)/Homer	TATGCWAATBAV	1.00E+00	-1.54E-01	1	4	1.31%	4765.8	1.98%		Pknox1(Homeobox)/ES-Prep1-ChIP-Seq(GSE63282)/Homer	SCTGTCAVTCAV	1.00E+00	-2.02E-02	1	2	1.18%	8332.1	3.38%		CArG(MADS)/PUER-Srf-ChIP-Seq(Sullivan_et_al.)/Homer	CCATATATGGNM	1.00E+00	-1.41E-02	1	34	0.97%	2813	1.37%		E2A(bHLH)/proBcell-E2A-ChIP-Seq(GSE21978)/Homer	DNRCAGCTGY	1.00E+00	-3.15E-01	1	298	27.85%	79469.9	28.66%
FOXK2(Forkhead)/U2OS-FOXK2-ChIP-Seq(E-MTAB-2204)/Homer	SCHTGTTTACAT	1.00E+00	-1.51E-01	1	12	3.92%	12265.9	5.11%		Rfx1(HTH)/NPC-H3K4me1-ChIP-Seq(GSE16256)/Homer	KGTTGCCATGGCAA	1.00E+00	-1.86E-02	1	2	1.18%	8467.6	3.44%		Pit1(Homeobox)/GCrat-Pit1-ChIP-Seq(GSE58009)/Homer	ATGMATATDC	1.00E+00	-1.34E-02	1	40	1.14%	3236.2	1.57%		PAX3:FKHR-fusion(Paired,Homeobox)/Rh4-PAX3:FKHR-ChIP-Seq(GSE19063)/Homer	ACCRTGACTAATTNN	1.00E+00	-3.09E-01	1	32	2.99%	9135.4	3.29%
Gata6(Zf)/HUG1N-GATA6-ChIP-Seq(GSE51936)/Homer	YCTTATCTBN	1.00E+00	-1.37E-01	1	12	3.92%	12439.8	5.18%		EBF(EBF)/proBcell-EBF-ChIP-Seq(GSE21978)/Homer	DGTCCCYRGGGA	1.00E+00	-1.75E-02	1	4	2.35%	13200.1	5.36%		HLF(bZIP)/HSC-HLF.Flag-ChIP-Seq(GSE69817)/Homer	RTTATGYAAB	1.00E+00	-1.20E-02	1	54	1.54%	4209.5	2.04%		Brn2(POU,Homeobox)/NPC-Brn2-ChIP-Seq(GSE35496)/Homer	ATGAATATTC	1.00E+00	-3.08E-01	1	12	1.12%	3608.9	1.30%
Gata4(Zf)/Heart-Gata4-ChIP-Seq(GSE35151)/Homer	NBWGATAAGR	1.00E+00	-1.34E-01	1	14	4.58%	14274.1	5.94%		Ascl1(bHLH)/NeuralTubes-Ascl1-ChIP-Seq(GSE55840)/Homer	NNVVCAGCTGBN	1.00E+00	-1.69E-02	1	52	30.59%	93850.8	38.11%		PAX6(Paired,Homeobox)/Forebrain-Pax6-ChIP-Seq(GSE66961)/Homer	NGTGTTCAVTSAAGCGKAAA	1.00E+00	-1.10E-02	1	8	0.23%	928.5	0.45%		ARE(NR)/LNCAP-AR-ChIP-Seq(GSE27824)/Homer	RGRACASNSTGTYCYB	1.00E+00	-3.02E-01	1	36	3.36%	10249.4	3.70%
FOXM1(Forkhead)/MCF7-FOXM1-ChIP-Seq(GSE72977)/Homer	TRTTTACTTW	1.00E+00	-1.24E-01	1	18	5.88%	17993.2	7.49%		Foxf1(Forkhead)/Lung-Foxf1-ChIP-Seq(GSE77951)/Homer	WWATRTAAACAN	1.00E+00	-1.63E-02	1	4	2.35%	13340.2	5.42%		Mef2a(MADS)/HL1-Mef2a.biotin-ChIP-Seq(GSE21529)/Homer	CYAAAAATAG	1.00E+00	-1.02E-02	1	24	0.68%	2154.8	1.05%		Oct6(POU,Homeobox)/NPC-Pou3f1-ChIP-Seq(GSE35496)/Homer	WATGCAAATGAG	1.00E+00	-2.93E-01	1	52	4.86%	14622.6	5.27%
Otx2(Homeobox)/EpiLC-Otx2-ChIP-Seq(GSE56098)/Homer	NYTAATCCYB	1.00E+00	-1.24E-01	1	14	4.58%	14432	6.01%		Foxo3(Forkhead)/U2OS-Foxo3-ChIP-Seq(E-MTAB-2701)/Homer	DGTAAACA	1.00E+00	-1.57E-02	1	4	2.35%	13406.9	5.44%		Gata2(Zf)/K562-GATA2-ChIP-Seq(GSE18829)/Homer	BBCTTATCTS	1.00E+00	-9.91E-03	1	40	1.14%	3288.3	1.60%		TFE3(bHLH)/MEF-TFE3-ChIP-Seq(GSE75757)/Homer	GTCACGTGACYV	1.00E+00	-2.83E-01	1	10	0.93%	3095.8	1.12%
Myf5(bHLH)/GM-Myf5-ChIP-Seq(GSE24852)/Homer	BAACAGCTGT	1.00E+00	-1.23E-01	1	26	8.50%	24972	10.40%		Foxa2(Forkhead)/Liver-Foxa2-ChIP-Seq(GSE25694)/Homer	CYTGTTTACWYW	1.00E+00	-1.47E-02	1	6	3.53%	17738.8	7.20%		Gata6(Zf)/HUG1N-GATA6-ChIP-Seq(GSE51936)/Homer	YCTTATCTBN	1.00E+00	-9.83E-03	1	54	1.54%	4247.1	2.06%		CEBP:CEBP(bZIP)/MEF-Chop-ChIP-Seq(GSE35681)/Homer	NTNATGCAAYMNNHTGMAAY	1.00E+00	-2.70E-01	1	22	2.06%	6512.2	2.35%
Chop(bZIP)/MEF-Chop-ChIP-Seq(GSE35681)/Homer	ATTGCATCAT	1.00E+00	-1.21E-01	1	4	1.31%	5046.8	2.10%		ZNF264(Zf)/HEK293-ZNF264.GFP-ChIP-Seq(GSE58341)/Homer	RGGGCACTAACY	1.00E+00	-1.33E-02	1	10	5.88%	25766.3	10.46%		Bcl6(Zf)/Liver-Bcl6-ChIP-Seq(GSE31578)/Homer	NNNCTTTCCAGGAAA	1.00E+00	-9.27E-03	1	232	6.60%	15711.4	7.62%		ERE(NR),IR3/MCF7-ERa-ChIP-Seq(Unpublished)/Homer	VAGGTCACNSTGACC	1.00E+00	-2.69E-01	1	38	3.55%	10927.5	3.94%
Unknown(Homeobox)/Limb-p300-ChIP-Seq/Homer	SSCMATWAAA	1.00E+00	-1.21E-01	1	8	2.61%	8956.9	3.73%		OCT:OCT-short(POU,Homeobox)/NPC-OCT6-ChIP-Seq(GSE43916)/Homer	ATGCATWATGCATRW	1.00E+00	-1.19E-02	1	2	1.18%	9190.1	3.73%		c-Myc(bHLH)/LNCAP-cMyc-ChIP-Seq(Unpublished)/Homer	VCCACGTG	1.00E+00	-8.75E-03	1	434	12.35%	28230.4	13.70%		ZNF692(Zf)/HEK293-ZNF692.GFP-ChIP-Seq(GSE58341)/Homer	GTGGGCCCCA	1.00E+00	-2.65E-01	1	24	2.24%	7086.4	2.56%
GFY-Staf(?,Zf)/Promoter/Homer	RACTACAATTCCCAGAAKGC	1.00E+00	-1.18E-01	1	2	0.65%	2935.8	1.22%		FOXK2(Forkhead)/U2OS-FOXK2-ChIP-Seq(E-MTAB-2204)/Homer	SCHTGTTTACAT	1.00E+00	-1.12E-02	1	4	2.35%	14047.3	5.70%		ARE(NR)/LNCAP-AR-ChIP-Seq(GSE27824)/Homer	RGRACASNSTGTYCYB	1.00E+00	-8.69E-03	1	34	0.97%	2891.5	1.40%		ZNF136(Zf)/HEK293-ZNF136.GFP-ChIP-Seq(GSE58341)/Homer	YTKGATAHAGTATTCTWGGTNGGCA	1.00E+00	-2.57E-01	1	10	0.93%	3153.8	1.14%
EBF(EBF)/proBcell-EBF-ChIP-Seq(GSE21978)/Homer	DGTCCCYRGGGA	1.00E+00	-1.13E-01	1	8	2.61%	9066.8	3.78%		FOXM1(Forkhead)/MCF7-FOXM1-ChIP-Seq(GSE72977)/Homer	TRTTTACTTW	1.00E+00	-1.04E-02	1	6	3.53%	18463.4	7.50%		HRE(HSF)/Striatum-HSF1-ChIP-Seq(GSE38000)/Homer	TTCTAGAABNTTCTA	1.00E+00	-8.57E-03	1	18	0.51%	1736.3	0.84%		Cux2(Homeobox)/Liver-Cux2-ChIP-Seq(GSE35985)/Homer	HNRAATCAAT	1.00E+00	-2.43E-01	1	36	3.36%	10488.9	3.78%
n-Myc(bHLH)/mES-nMyc-ChIP-Seq(GSE11431)/Homer	VRCCACGTGG	1.00E+00	-1.09E-01	1	26	8.50%	25255.2	10.52%		HEB(bHLH)/mES-Heb-ChIP-Seq(GSE53233)/Homer	VCAGCTGBNN	1.00E+00	-1.03E-02	1	64	37.65%	113670.4	46.16%		Gata4(Zf)/Heart-Gata4-ChIP-Seq(GSE35151)/Homer	NBWGATAAGR	1.00E+00	-8.44E-03	1	64	1.82%	4951.5	2.40%		PRDM14(Zf)/H1-PRDM14-ChIP-Seq(GSE22767)/Homer	RGGTCTCTAACY	1.00E+00	-2.38E-01	1	34	3.18%	9957.7	3.59%
Nr5a2(NR)/Pancreas-LRH1-ChIP-Seq(GSE34295)/Homer	BTCAAGGTCA	1.00E+00	-1.05E-01	1	16	5.23%	16554.6	6.89%		MafK(bZIP)/C2C12-MafK-ChIP-Seq(GSE36030)/Homer	GCTGASTCAGCA	1.00E+00	-9.62E-03	1	4	2.35%	14333.7	5.82%		ZNF165(Zf)/WHIM12-ZNF165-ChIP-Seq(GSE65937)/Homer	AAGGKGRCGCAGGCA	1.00E+00	-8.40E-03	1	170	4.84%	11833.4	5.74%		Klf9(Zf)/GBM-Klf9-ChIP-Seq(GSE62211)/Homer	GCCACRCCCACY	1.00E+00	-2.28E-01	1	58	5.42%	16581.7	5.98%
Nr5a2(NR)/mES-Nr5a2-ChIP-Seq(GSE19019)/Homer	BTCAAGGTCA	1.00E+00	-1.01E-01	1	12	3.92%	12989.4	5.41%		ETS1(ETS)/Jurkat-ETS1-ChIP-Seq(GSE17954)/Homer	ACAGGAAGTG	1.00E+00	-9.35E-03	1	20	11.76%	44588.9	18.11%		EWS:ERG-fusion(ETS)/CADO_ES1-EWS:ERG-ChIP-Seq(SRA014231)/Homer	ATTTCCTGTN	1.00E+00	-8.10E-03	1	132	3.76%	9414.3	4.57%		Tcf12(bHLH)/GM12878-Tcf12-ChIP-Seq(GSE32465)/Homer	VCAGCTGYTG	1.00E+00	-2.23E-01	1	198	18.50%	54022.8	19.48%
Pitx1(Homeobox)/Chicken-Pitx1-ChIP-Seq(GSE38910)/Homer	TAATCCCN	1.00E+00	-1.00E-01	1	92	30.07%	80249.2	33.42%		HLF(bZIP)/HSC-HLF.Flag-ChIP-Seq(GSE69817)/Homer	RTTATGYAAB	1.00E+00	-8.69E-03	1	4	2.35%	14524.7	5.90%		ZEB1(Zf)/PDAC-ZEB1-ChIP-Seq(GSE64557)/Homer	VCAGGTRDRY	1.00E+00	-6.88E-03	1	906	25.78%	56909.2	27.62%		GRE(NR),IR3/RAW264.7-GRE-ChIP-Seq(Unpublished)/Homer	VAGRACAKWCTGTYC	1.00E+00	-2.21E-01	1	30	2.80%	8927.2	3.22%
HIF-1a(bHLH)/MCF7-HIF1a-ChIP-Seq(GSE28352)/Homer	TACGTGCV	1.00E+00	-9.64E-02	1	10	3.27%	11200	4.66%		NeuroG2(bHLH)/Fibroblast-NeuroG2-ChIP-Seq(GSE75910)/Homer	ACCATCTGTT	1.00E+00	-8.60E-03	1	34	20.00%	68097.8	27.65%		GRE(NR),IR3/RAW264.7-GRE-ChIP-Seq(Unpublished)/Homer	VAGRACAKWCTGTYC	1.00E+00	-6.72E-03	1	26	0.74%	2358.8	1.14%		Ronin(THAP)/ES-Thap11-ChIP-Seq(GSE51522)/Homer	RACTACAACTCCCAGVAKGC	1.00E+00	-2.17E-01	1	2	0.19%	784.9	0.28%
SCL(bHLH)/HPC7-Scl-ChIP-Seq(GSE13511)/Homer	AVCAGCTG	1.00E+00	-9.61E-02	1	164	53.59%	137364.6	57.20%		c-Myc(bHLH)/LNCAP-cMyc-ChIP-Seq(Unpublished)/Homer	VCCACGTG	1.00E+00	-7.73E-03	1	6	3.53%	19078.3	7.75%		NFkB-p65(RHD)/GM12787-p65-ChIP-Seq(GSE19485)/Homer	WGGGGATTTCCC	1.00E+00	-6.47E-03	1	154	4.38%	10889.5	5.28%		GFY-Staf(?,Zf)/Promoter/Homer	RACTACAATTCCCAGAAKGC	1.00E+00	-2.16E-01	1	4	0.37%	1442.9	0.52%
Sox15(HMG)/CPA-Sox15-ChIP-Seq(GSE62909)/Homer	RAACAATGGN	1.00E+00	-9.57E-02	1	22	7.19%	22069.8	9.19%		BORIS(Zf)/K562-CTCFL-ChIP-Seq(GSE32465)/Homer	CNNBRGCGCCCCCTGSTGGC	1.00E+00	-7.65E-03	1	8	4.71%	23172.5	9.41%		Unknown-ESC-element(?)/mES-Nanog-ChIP-Seq(GSE11724)/Homer	CACAGCAGGGGG	1.00E+00	-6.10E-03	1	292	8.31%	19609.7	9.52%		GLI3(Zf)/Limb-GLI3-ChIP-Chip(GSE11077)/Homer	CGTGGGTGGTCC	1.00E+00	-2.14E-01	1	16	1.50%	5007	1.81%
Pax8(Paired,Homeobox)/Thyroid-Pax8-ChIP-Seq(GSE26938)/Homer	GTCATGCHTGRCTGS	1.00E+00	-8.53E-02	1	12	3.92%	13274.9	5.53%		GSC(Homeobox)/FrogEmbryos-GSC-ChIP-Seq(DRA000576)/Homer	RGGATTAR	1.00E+00	-7.35E-03	1	8	4.71%	23258.2	9.44%		ELF1(ETS)/Jurkat-ELF1-ChIP-Seq(SRA014231)/Homer	AVCCGGAAGT	1.00E+00	-5.61E-03	1	530	15.08%	34300.8	16.65%		Nanog(Homeobox)/mES-Nanog-ChIP-Seq(GSE11724)/Homer	RGCCATTAAC	1.00E+00	-2.14E-01	1	602	56.26%	159541.5	57.53%
NPAS(bHLH)/Liver-NPAS-ChIP-Seq(GSE39860)/Homer	NVCACGTG	1.00E+00	-8.31E-02	1	42	13.73%	39648.2	16.51%		Fosl2(bZIP)/3T3L1-Fosl2-ChIP-Seq(GSE56872)/Homer	NATGASTCABNN	1.00E+00	-7.27E-03	1	10	5.88%	27190.3	11.04%		c-Myc(bHLH)/mES-cMyc-ChIP-Seq(GSE11431)/Homer	VVCCACGTGG	1.00E+00	-5.49E-03	1	186	5.29%	12979	6.30%		Srebp2(bHLH)/HepG2-Srebp2-ChIP-Seq(GSE31477)/Homer	CGGTCACSCCAC	1.00E+00	-2.11E-01	1	20	1.87%	6159.5	2.22%
FOXA1(Forkhead)/MCF7-FOXA1-ChIP-Seq(GSE26831)/Homer	WAAGTAAACA	1.00E+00	-7.95E-02	1	16	5.23%	17080.6	7.11%		ZNF711(Zf)/SHSY5Y-ZNF711-ChIP-Seq(GSE20673)/Homer	AGGCCTAG	1.00E+00	-7.26E-03	1	64	37.65%	114887.1	46.65%		GRE(NR),IR3/A549-GR-ChIP-Seq(GSE32465)/Homer	NRGVACABNVTGTYCY	1.00E+00	-5.46E-03	1	20	0.57%	1943.6	0.94%		HEB(bHLH)/mES-Heb-ChIP-Seq(GSE53233)/Homer	VCAGCTGBNN	1.00E+00	-2.09E-01	1	366	34.21%	98320.4	35.45%
Fosl2(bZIP)/3T3L1-Fosl2-ChIP-Seq(GSE56872)/Homer	NATGASTCABNN	1.00E+00	-7.76E-02	1	22	7.19%	22519	9.38%		Stat3(Stat)/mES-Stat3-ChIP-Seq(GSE11431)/Homer	CTTCCGGGAA	1.00E+00	-6.51E-03	1	6	3.53%	19426.3	7.89%		ELF5(ETS)/T47D-ELF5-ChIP-Seq(GSE30407)/Homer	ACVAGGAAGT	1.00E+00	-5.37E-03	1	254	7.23%	17279.9	8.39%		LXRE(NR),DR4/RAW-LXRb.biotin-ChIP-Seq(GSE21512)/Homer	RGGTTACTANAGGTCA	1.00E+00	-1.97E-01	1	8	0.75%	2716.4	0.98%
FOXA1(Forkhead)/LNCAP-FOXA1-ChIP-Seq(GSE27824)/Homer	WAAGTAAACA	1.00E+00	-7.57E-02	1	20	6.54%	20787.6	8.66%		Nkx6.1(Homeobox)/Islet-Nkx6.1-ChIP-Seq(GSE40975)/Homer	GKTAATGR	1.00E+00	-5.58E-03	1	16	9.41%	38949.9	15.82%		Zfp809(Zf)/ES-Zfp809-ChIP-Seq(GSE70799)/Homer	GGGGCTYGKCTGGGA	1.00E+00	-5.03E-03	1	342	9.73%	22790.9	11.06%		NFAT:AP1(RHD,bZIP)/Jurkat-NFATC1-ChIP-Seq(Jolma_et_al.)/Homer	SARTGGAAAAWRTGAGTCAB	1.00E+00	-1.92E-01	1	28	2.62%	8498.2	3.06%
HRE(HSF)/HepG2-HSF1-ChIP-Seq(GSE31477)/Homer	BSTTCTRGAABVTTCYAGAA	1.00E+00	-7.46E-02	1	2	0.65%	3357.2	1.40%		Ap4(bHLH)/AML-Tfap4-ChIP-Seq(GSE45738)/Homer	NAHCAGCTGD	1.00E+00	-4.14E-03	1	32	18.82%	67093.2	27.25%		CEBP(bZIP)/ThioMac-CEBPb-ChIP-Seq(GSE21512)/Homer	ATTGCGCAAC	1.00E+00	-4.75E-03	1	52	1.48%	4245.9	2.06%		GATA:SCL(Zf,bHLH)/Ter119-SCL-ChIP-Seq(GSE18720)/Homer	CRGCTGBNGNSNNSAGATAA	1.00E+00	-1.88E-01	1	14	1.31%	4521.8	1.63%
Zic(Zf)/Cerebellum-ZIC1.2-ChIP-Seq(GSE60731)/Homer	CCTGCTGAGH	1.00E+00	-6.96E-02	1	36	11.76%	34986.6	14.57%		Ets1-distal(ETS)/CD4+-PolII-ChIP-Seq(Barski_et_al.)/Homer	MACAGGAAGT	1.00E+00	-3.80E-03	1	2	1.18%	10997.8	4.47%		Rfx1(HTH)/NPC-H3K4me1-ChIP-Seq(GSE16256)/Homer	KGTTGCCATGGCAA	1.00E+00	-4.74E-03	1	86	2.45%	6541.2	3.17%		Pknox1(Homeobox)/ES-Prep1-ChIP-Seq(GSE63282)/Homer	SCTGTCAVTCAV	1.00E+00	-1.84E-01	1	30	2.80%	9100.8	3.28%
Bapx1(Homeobox)/VertebralCol-Bapx1-ChIP-Seq(GSE36672)/Homer	TTRAGTGSYK	1.00E+00	-6.81E-02	1	56	18.30%	51980	21.65%		EHF(ETS)/LoVo-EHF-ChIP-Seq(GSE49402)/Homer	AVCAGGAAGT	1.00E+00	-3.58E-03	1	20	11.76%	47208.4	19.17%		E2F7(E2F)/Hela-E2F7-ChIP-Seq(GSE32673)/Homer	VDTTTCCCGCCA	1.00E+00	-4.33E-03	1	218	6.20%	15082.3	7.32%		ZNF41(Zf)/HEK293-ZNF41.GFP-ChIP-Seq(GSE58341)/Homer	CCTCATGGTGYCYTWYTCCCTTGTG	1.00E+00	-1.82E-01	1	2	0.19%	838.4	0.30%
HLF(bZIP)/HSC-HLF.Flag-ChIP-Seq(GSE69817)/Homer	RTTATGYAAB	1.00E+00	-6.44E-02	1	14	4.58%	15623.1	6.51%		Fli1(ETS)/CD8-FLI-ChIP-Seq(GSE20898)/Homer	NRYTTCCGGH	1.00E+00	-2.83E-03	1	20	11.76%	47819.3	19.42%		X-box(HTH)/NPC-H3K4me1-ChIP-Seq(GSE16256)/Homer	GGTTGCCATGGCAA	1.00E+00	-4.10E-03	1	34	0.97%	3007	1.46%		Pit1+1bp(Homeobox)/GCrat-Pit1-ChIP-Seq(GSE58009)/Homer	ATGCATAATTCA	1.00E+00	-1.75E-01	1	40	3.74%	11946.4	4.31%
Meis1(Homeobox)/MastCells-Meis1-ChIP-Seq(GSE48085)/Homer	VGCTGWCAVB	1.00E+00	-6.22E-02	1	42	13.73%	40408.1	16.83%		Tcf21(bHLH)/ArterySmoothMuscle-Tcf21-ChIP-Seq(GSE61369)/Homer	NAACAGCTGG	1.00E+00	-2.71E-03	1	24	14.12%	54889.5	22.29%		Gata1(Zf)/K562-GATA1-ChIP-Seq(GSE18829)/Homer	SAGATAAGRV	1.00E+00	-4.07E-03	1	34	0.97%	3008.9	1.46%		Slug(Zf)/Mesoderm-Snai2-ChIP-Seq(GSE61475)/Homer	SNGCACCTGCHS	1.00E+00	-1.69E-01	1	102	9.53%	28933.4	10.43%
PGR(NR)/EndoStromal-PGR-ChIP-Seq(GSE69539)/Homer	AAGAACATWHTGTTC	1.00E+00	-5.91E-02	1	2	0.65%	3570.2	1.49%		ZNF143|STAF(Zf)/CUTLL-ZNF143-ChIP-Seq(GSE29600)/Homer	ATTTCCCAGVAKSCY	1.00E+00	-2.47E-03	1	4	2.35%	16800.7	6.82%		ZNF322(Zf)/HEK293-ZNF322.GFP-ChIP-Seq(GSE58341)/Homer	GAGCCTGGTACTGWGCCTGR	1.00E+00	-3.50E-03	1	148	4.21%	10671.6	5.18%		Olig2(bHLH)/Neuron-Olig2-ChIP-Seq(GSE30882)/Homer	RCCATMTGTT	1.00E+00	-1.57E-01	1	318	29.72%	86435.6	31.17%
Mef2a(MADS)/HL1-Mef2a.biotin-ChIP-Seq(GSE21529)/Homer	CYAAAAATAG	1.00E+00	-5.76E-02	1	4	1.31%	5907.8	2.46%		NeuroD1(bHLH)/Islet-NeuroD1-ChIP-Seq(GSE30298)/Homer	GCCATCTGTT	1.00E+00	-2.24E-03	1	16	9.41%	41219.6	16.74%		Nr5a2(NR)/Pancreas-LRH1-ChIP-Seq(GSE34295)/Homer	BTCAAGGTCA	1.00E+00	-3.45E-03	1	168	4.78%	11963.2	5.81%		THRb(NR)/Liver-NR1A2-ChIP-Seq(GSE52613)/Homer	TRAGGTCA	1.00E+00	-1.52E-01	1	572	53.46%	152670.2	55.05%
MYB(HTH)/ERMYB-Myb-ChIPSeq(GSE22095)/Homer	GGCVGTTR	1.00E+00	-5.55E-02	1	52	16.99%	49190.8	20.48%		Maz(Zf)/HepG2-Maz-ChIP-Seq(GSE31477)/Homer	GGGGGGGG	1.00E+00	-2.14E-03	1	44	25.88%	88298.9	35.86%		MafB(bZIP)/BMM-Mafb-ChIP-Seq(GSE75722)/Homer	WNTGCTGASTCAGCANWTTY	1.00E+00	-3.12E-03	1	48	1.37%	4040.8	1.96%		EBF1(EBF)/Near-E2A-ChIP-Seq(GSE21512)/Homer	GTCCCCWGGGGA	1.00E+00	-1.33E-01	1	174	16.26%	48677.1	17.55%
HEB(bHLH)/mES-Heb-ChIP-Seq(GSE53233)/Homer	VCAGCTGBNN	1.00E+00	-5.53E-02	1	86	28.10%	77342.2	32.21%		GRHL2(CP2)/HBE-GRHL2-ChIP-Seq(GSE46194)/Homer	AAACYKGTTWDACMRGTTTB	1.00E+00	-1.80E-03	1	2	1.18%	12160.1	4.94%		Nr5a2(NR)/mES-Nr5a2-ChIP-Seq(GSE19019)/Homer	BTCAAGGTCA	1.00E+00	-2.99E-03	1	136	3.87%	9934.7	4.82%		ZNF165(Zf)/WHIM12-ZNF165-ChIP-Seq(GSE65937)/Homer	AAGGKGRCGCAGGCA	1.00E+00	-1.28E-01	1	18	1.68%	5964.9	2.15%
CLOCK(bHLH)/Liver-Clock-ChIP-Seq(GSE39860)/Homer	GHCACGTG	1.00E+00	-5.30E-02	1	16	5.23%	17826.2	7.42%		ELF3(ETS)/PDAC-ELF3-ChIP-Seq(GSE64557)/Homer	ANCAGGAAGT	1.00E+00	-1.77E-03	1	8	4.71%	26246.4	10.66%		MafA(bZIP)/Islet-MafA-ChIP-Seq(GSE30298)/Homer	TGCTGACTCA	1.00E+00	-2.27E-03	1	240	6.83%	16677.1	8.09%		Rfx1(HTH)/NPC-H3K4me1-ChIP-Seq(GSE16256)/Homer	KGTTGCCATGGCAA	1.00E+00	-1.27E-01	1	28	2.62%	8868.7	3.20%
E2A(bHLH)/proBcell-E2A-ChIP-Seq(GSE21978)/Homer	DNRCAGCTGY	1.00E+00	-5.24E-02	1	68	22.22%	62720.8	26.12%		Nkx3.1(Homeobox)/LNCaP-Nkx3.1-ChIP-Seq(GSE28264)/Homer	AAGCACTTAA	1.00E+00	-1.22E-03	1	34	20.00%	73823	29.98%		Bapx1(Homeobox)/VertebralCol-Bapx1-ChIP-Seq(GSE36672)/Homer	TTRAGTGSYK	1.00E+00	-1.95E-03	1	488	13.89%	32180.7	15.62%		Brachyury(T-box)/Mesoendoderm-Brachyury-ChIP-exo(GSE54963)/Homer	ANTTMRCASBNNNGTGYKAAN	1.00E+00	-1.26E-01	1	36	3.36%	11155.7	4.02%
NRF(NRF)/Promoter/Homer	STGCGCATGCGC	1.00E+00	-5.12E-02	1	16	5.23%	17889.7	7.45%		ELF5(ETS)/T47D-ELF5-ChIP-Seq(GSE30407)/Homer	ACVAGGAAGT	1.00E+00	-1.21E-03	1	8	4.71%	27017.6	10.97%		ETS:RUNX(ETS,Runt)/Jurkat-RUNX1-ChIP-Seq(GSE17954)/Homer	RCAGGATGTGGT	1.00E+00	-1.85E-03	1	36	1.02%	3269	1.59%		GATA3(Zf)/iTreg-Gata3-ChIP-Seq(GSE20898)/Homer	AGATAASR	1.00E+00	-1.22E-01	1	186	17.38%	52047.7	18.77%
FOXP1(Forkhead)/H9-FOXP1-ChIP-Seq(GSE31006)/Homer	NYYTGTTTACHN	1.00E+00	-5.01E-02	1	6	1.96%	8206.2	3.42%		FoxL2(Forkhead)/Ovary-FoxL2-ChIP-Seq(GSE60858)/Homer	WWTRTAAACAVG	1.00E+00	-1.10E-03	1	2	1.18%	12907.2	5.24%		Smad3(MAD)/NPC-Smad3-ChIP-Seq(GSE36673)/Homer	TWGTCTGV	1.00E+00	-1.74E-03	1	858	24.42%	54737.3	26.56%		IRF:BATF(IRF:bZIP)/pDC-Irf8-ChIP-Seq(GSE66899)/Homer	CTTTCANTATGACTV	1.00E+00	-1.22E-01	1	14	1.31%	4808.3	1.73%
CTCF(Zf)/CD4+-CTCF-ChIP-Seq(Barski_et_al.)/Homer	AYAGTGCCMYCTRGTGGCCA	1.00E+00	-4.64E-02	1	10	3.27%	12342	5.14%		Atoh1(bHLH)/Cerebellum-Atoh1-ChIP-Seq(GSE22111)/Homer	VNRVCAGCTGGY	1.00E+00	-2.03E-04	1	22	12.94%	57724.9	23.44%		Tgif2(Homeobox)/mES-Tgif2-ChIP-Seq(GSE55404)/Homer	TGTCANYT	1.00E+00	-1.61E-03	1	594	16.90%	38759.4	18.81%		PU.1:IRF8(ETS:IRF)/pDC-Irf8-ChIP-Seq(GSE66899)/Homer	GGAAGTGAAAST	1.00E+00	-1.21E-01	1	26	2.43%	8333.5	3.00%
Jun-AP1(bZIP)/K562-cJun-ChIP-Seq(GSE31477)/Homer	GATGASTCATCN	1.00E+00	-4.63E-02	1	16	5.23%	18070.9	7.53%		GABPA(ETS)/Jurkat-GABPa-ChIP-Seq(GSE17954)/Homer	RACCGGAAGT	1.00E+00	-1.61E-04	1	12	7.06%	39279.2	15.95%		Barx1(Homeobox)/Stomach-Barx1.3xFlag-ChIP-Seq(GSE69483)/Homer	AAACMATTAN	1.00E+00	-1.43E-03	1	12	0.34%	1462.2	0.71%		Oct4(POU,Homeobox)/mES-Oct4-ChIP-Seq(GSE11431)/Homer	ATTTGCATAW	1.00E+00	-1.12E-01	1	56	5.23%	16894.8	6.09%
MafA(bZIP)/Islet-MafA-ChIP-Seq(GSE30298)/Homer	TGCTGACTCA	1.00E+00	-4.53E-02	1	24	7.84%	25426.5	10.59%		Arnt:Ahr(bHLH)/MCF7-Arnt-ChIP-Seq(Lo_et_al.)/Homer	TBGCACGCAA	1.00E+00	-6.70E-05	1	4	2.35%	22830.8	9.27%		Hand2(bHLH)/Mesoderm-Hand2-ChIP-Seq(GSE61475)/Homer	TGACANARRCCAGRC	1.00E+00	-1.23E-03	1	82	2.33%	6549.9	3.18%		GATA3(Zf),DR4/iTreg-Gata3-ChIP-Seq(GSE20898)/Homer	AGATGKDGAGATAAG	1.00E+00	-1.11E-01	1	6	0.56%	2375	0.86%
LRF(Zf)/Erythroblasts-ZBTB7A-ChIP-Seq(GSE74977)/Homer	AAGACCCYYN	1.00E+00	-4.05E-02	1	114	37.25%	100910	42.02%		ETV1(ETS)/GIST48-ETV1-ChIP-Seq(GSE22441)/Homer	AACCGGAAGT	1.00E+00	-2.00E-05	1	20	11.76%	59007.9	23.96%		Fox:Ebox(Forkhead,bHLH)/Panc1-Foxa2-ChIP-Seq(GSE47459)/Homer	NNNVCTGWGYAAACASN	1.00E+00	-1.13E-03	1	90	2.56%	7107.6	3.45%		PGR(NR)/EndoStromal-PGR-ChIP-Seq(GSE69539)/Homer	AAGAACATWHTGTTC	1.00E+00	-1.11E-01	1	28	2.62%	8986.7	3.24%
Hand2(bHLH)/Mesoderm-Hand2-ChIP-Seq(GSE61475)/Homer	TGACANARRCCAGRC	1.00E+00	-3.99E-02	1	8	2.61%	10566.6	4.40%		FOXA1:AR(Forkhead,NR)/LNCAP-AR-ChIP-Seq(GSE27824)/Homer	AGTAAACAAAAAAGAACAND	1.00E+00	0.00E+00	1	0	0.00%	550.9	0.22%		STAT4(Stat)/CD4-Stat4-ChIP-Seq(GSE22104)/Homer	NYTTCCWGGAAR	1.00E+00	-1.07E-03	1	144	4.10%	10708.9	5.20%		RARg(NR)/ES-RARg-ChIP-Seq(GSE30538)/Homer	AGGTCAAGGTCA	1.00E+00	-1.06E-01	1	2	0.19%	1006.1	0.36%
GRHL2(CP2)/HBE-GRHL2-ChIP-Seq(GSE46194)/Homer	AAACYKGTTWDACMRGTTTB	1.00E+00	-3.93E-02	1	6	1.96%	8516	3.55%		IRF:BATF(IRF:bZIP)/pDC-Irf8-ChIP-Seq(GSE66899)/Homer	CTTTCANTATGACTV	1.00E+00	0.00E+00	1	0	0.00%	1701.5	0.69%		Esrrb(NR)/mES-Esrrb-ChIP-Seq(GSE11431)/Homer	KTGACCTTGA	1.00E+00	-9.56E-04	1	118	3.36%	9018.8	4.38%		E2F7(E2F)/Hela-E2F7-ChIP-Seq(GSE32673)/Homer	VDTTTCCCGCCA	1.00E+00	-1.03E-01	1	6	0.56%	2411.2	0.87%
FXR(NR),IR1/Liver-FXR-ChIP-Seq(Chong_et_al.)/Homer	AGGTCANTGACCTB	1.00E+00	-3.91E-02	1	10	3.27%	12599.3	5.25%		Brachyury(T-box)/Mesoendoderm-Brachyury-ChIP-exo(GSE54963)/Homer	ANTTMRCASBNNNGTGYKAAN	1.00E+00	0.00E+00	1	0	0.00%	6789.6	2.76%		Jun-AP1(bZIP)/K562-cJun-ChIP-Seq(GSE31477)/Homer	GATGASTCATCN	1.00E+00	-8.20E-04	1	66	1.88%	5523.1	2.68%		GFY(?)/Promoter/Homer	ACTACAATTCCC	1.00E+00	-9.21E-02	1	6	0.56%	2460.9	0.89%
Nanog(Homeobox)/mES-Nanog-ChIP-Seq(GSE11724)/Homer	RGCCATTAAC	1.00E+00	-3.85E-02	1	96	31.37%	86573.9	36.05%		Brn1(POU,Homeobox)/NPC-Brn1-ChIP-Seq(GSE35496)/Homer	TATGCWAATBAV	1.00E+00	0.00E+00	1	0	0.00%	3896.2	1.58%		Tgif1(Homeobox)/mES-Tgif1-ChIP-Seq(GSE55404)/Homer	YTGWCADY	1.00E+00	-8.02E-04	1	478	13.60%	31909	15.48%		E2F(E2F)/Hela-CellCycle-Expression/Homer	TTSGCGCGAAAA	1.00E+00	-9.10E-02	1	2	0.19%	1052.7	0.38%
Srebp2(bHLH)/HepG2-Srebp2-ChIP-Seq(GSE31477)/Homer	CGGTCACSCCAC	1.00E+00	-3.73E-02	1	2	0.65%	3990.8	1.66%		Brn2(POU,Homeobox)/NPC-Brn2-ChIP-Seq(GSE35496)/Homer	ATGAATATTC	1.00E+00	0.00E+00	1	0	0.00%	1046.2	0.42%		Rbpj1(?)/Panc1-Rbpj1-ChIP-Seq(GSE47459)/Homer	HTTTCCCASG	1.00E+00	-7.29E-04	1	354	10.07%	24224.9	11.76%		KLF3(Zf)/MEF-Klf3-ChIP-Seq(GSE44748)/Homer	NRGCCCCRCCCHBNN	1.00E+00	-9.03E-02	1	82	7.66%	24364.9	8.79%
RUNX1(Runt)/Jurkat-RUNX1-ChIP-Seq(GSE29180)/Homer	AAACCACARM	1.00E+00	-3.51E-02	1	22	7.19%	24117.8	10.04%		bZIP:IRF(bZIP,IRF)/Th17-BatF-ChIP-Seq(GSE39756)/Homer	NAGTTTCABTHTGACTNW	1.00E+00	0.00E+00	1	0	0.00%	6559.6	2.66%		Atf3(bZIP)/GBM-ATF3-ChIP-Seq(GSE33912)/Homer	DATGASTCATHN	1.00E+00	-5.70E-04	1	126	3.59%	9663.5	4.69%		bHLHE40(bHLH)/HepG2-BHLHE40-ChIP-Seq(GSE31477)/Homer	KCACGTGMCN	1.00E+00	-8.85E-02	1	34	3.18%	10910.7	3.93%
Tbox:Smad(T-box,MAD)/ESCd5-Smad2_3-ChIP-Seq(GSE29422)/Homer	AGGTGHCAGACA	1.00E+00	-2.99E-02	1	2	0.65%	4191.5	1.75%		CEBP:CEBP(bZIP)/MEF-Chop-ChIP-Seq(GSE35681)/Homer	NTNATGCAAYMNNHTGMAAY	1.00E+00	0.00E+00	1	0	0.00%	2216.2	0.90%		ZNF692(Zf)/HEK293-ZNF692.GFP-ChIP-Seq(GSE58341)/Homer	GTGGGCCCCA	1.00E+00	-5.57E-04	1	138	3.93%	10464.3	5.08%		HNF1b(Homeobox)/PDAC-HNF1B-ChIP-Seq(GSE64557)/Homer	GTTAATNATTAA	1.00E+00	-8.37E-02	1	12	1.12%	4426.3	1.60%
ZNF711(Zf)/SHSY5Y-ZNF711-ChIP-Seq(GSE20673)/Homer	AGGCCTAG	1.00E+00	-2.53E-02	1	124	40.52%	110297.1	45.93%		CTCF-SatelliteElement(Zf?)/CD4+-CTCF-ChIP-Seq(Barski_et_al.)/Homer	TGCAGTTCCMVNWRTGGCCA	1.00E+00	0.00E+00	1	0	0.00%	1180	0.48%		Rfx6(HTH)/Min6b1-Rfx6.HA-ChIP-Seq(GSE62844)/Homer	TGTTKCCTAGCAACM	1.00E+00	-5.06E-04	1	514	14.63%	34304.1	16.65%		NRF(NRF)/Promoter/Homer	STGCGCATGCGC	1.00E+00	-8.20E-02	1	12	1.12%	4438.6	1.60%
Cdx2(Homeobox)/mES-Cdx2-ChIP-Seq(GSE14586)/Homer	GYMATAAAAH	1.00E+00	-2.43E-02	1	6	1.96%	9107.6	3.79%		Mouse_Recombination_Hotspot(Zf)/Testis-DMC1-ChIP-Seq(GSE24438)/Homer	ACTYKNATTCGTGNTACTTC	1.00E+00	0.00E+00	1	0	0.00%	1087.9	0.44%		EBF1(EBF)/Near-E2A-ChIP-Seq(GSE21512)/Homer	GTCCCCWGGGGA	1.00E+00	-4.83E-04	1	758	21.57%	49263.9	23.91%		Pit1(Homeobox)/GCrat-Pit1-ChIP-Seq(GSE58009)/Homer	ATGMATATDC	1.00E+00	-8.10E-02	1	130	12.15%	37656.1	13.58%
Brachyury(T-box)/Mesoendoderm-Brachyury-ChIP-exo(GSE54963)/Homer	ANTTMRCASBNNNGTGYKAAN	1.00E+00	-2.15E-02	1	2	0.65%	4486.5	1.87%		DMRT1(DM)/Testis-DMRT1-ChIP-Seq(GSE64892)/Homer	TWGHWACAWTGTWDC	1.00E+00	0.00E+00	1	0	0.00%	2615.5	1.06%		RAR:RXR(NR),DR5/ES-RAR-ChIP-Seq(GSE56893)/Homer	RGGTCADNNAGAGGTCAV	1.00E+00	-4.67E-04	1	2	0.06%	590.8	0.29%		ZNF382(Zf)/HEK293-ZNF382.GFP-ChIP-Seq(GSE58341)/Homer	GNCTGTASTRNTGBCTCHTT	1.00E+00	-7.29E-02	1	2	0.19%	1120	0.40%
Nkx2.1(Homeobox)/LungAC-Nkx2.1-ChIP-Seq(GSE43252)/Homer	RSCACTYRAG	1.00E+00	-1.67E-02	1	74	24.18%	70816.7	29.49%		DMRT6(DM)/Testis-DMRT6-ChIP-Seq(GSE60440)/Homer	YDGHTACAWTGTADC	1.00E+00	0.00E+00	1	0	0.00%	2331.5	0.95%		GRHL2(CP2)/HBE-GRHL2-ChIP-Seq(GSE46194)/Homer	AAACYKGTTWDACMRGTTTB	1.00E+00	-4.57E-04	1	36	1.02%	3464.2	1.68%		Srebp1a(bHLH)/HepG2-Srebp1a-ChIP-Seq(GSE31477)/Homer	RTCACSCCAY	1.00E+00	-6.86E-02	1	30	2.80%	9965.5	3.59%
Tlx?(NR)/NPC-H3K4me1-ChIP-Seq(GSE16256)/Homer	CTGGCAGSCTGCCA	1.00E+00	-1.33E-02	1	10	3.27%	14129.9	5.88%		RAR:RXR(NR),DR5/ES-RAR-ChIP-Seq(GSE56893)/Homer	AGGTCAAGGTCA	1.00E+00	0.00E+00	1	0	0.00%	4299.6	1.75%		Pax8(Paired,Homeobox)/Thyroid-Pax8-ChIP-Seq(GSE26938)/Homer	GTCATGCHTGRCTGS	1.00E+00	-4.04E-04	1	152	4.33%	11462.8	5.56%		VDR(NR),DR3/GM10855-VDR+vitD-ChIP-Seq(GSE22484)/Homer	ARAGGTCANWGAGTTCANNN	1.00E+00	-5.69E-02	1	22	2.06%	7732.1	2.79%
c-Myc(bHLH)/LNCAP-cMyc-ChIP-Seq(Unpublished)/Homer	VCCACGTG	1.00E+00	-1.21E-02	1	22	7.19%	26058.9	10.85%		DUX4(Homeobox)/Myoblasts-DUX4.V5-ChIP-Seq(GSE75791)/Homer	NWTAAYCYAATCAWN	1.00E+00	0.00E+00	1	0	0.00%	282.3	0.11%		NF1(CTF)/LNCAP-NF1-ChIP-Seq(Unpublished)/Homer	CYTGGCABNSTGCCAR	1.00E+00	-4.03E-04	1	192	5.46%	14081	6.83%		Twist(bHLH)/HMLE-TWIST1-ChIP-Seq(Chang_et_al)/Homer	VCAKCTGGNNNCCAGMTGBN	1.00E+00	-5.27E-02	1	18	1.68%	6565.3	2.37%
VDR(NR),DR3/GM10855-VDR+vitD-ChIP-Seq(GSE22484)/Homer	ARAGGTCANWGAGTTCANNN	1.00E+00	-1.21E-02	1	2	0.65%	5002.4	2.08%		EBNA1(EBV-virus)/Raji-EBNA1-ChIP-Seq(GSE30709)/Homer	GGYAGCAYDTGCTDCCCNNN	1.00E+00	0.00E+00	1	0	0.00%	771.8	0.31%		NFY(CCAAT)/Promoter/Homer	RGCCAATSRG	1.00E+00	-3.02E-04	1	302	8.59%	21219.7	10.30%		NFkB-p50,p52(RHD)/Monocyte-p50-ChIP-Chip(Schreiber_et_al.)/Homer	GGGGGAATCCCC	1.00E+00	-5.22E-02	1	12	1.12%	4694.3	1.69%
CEBP(bZIP)/ThioMac-CEBPb-ChIP-Seq(GSE21512)/Homer	ATTGCGCAAC	1.00E+00	-1.18E-02	1	10	3.27%	14289.4	5.95%		Foxa3(Forkhead)/Liver-Foxa3-ChIP-Seq(GSE77670)/Homer	BSNTGTTTACWYWGN	1.00E+00	0.00E+00	1	0	0.00%	7042.8	2.86%		KLF6(Zf)/PDAC-KLF6-ChIP-Seq(GSE64557)/Homer	MKGGGYGTGGCC	1.00E+00	-2.98E-04	1	1648	46.90%	102580.4	49.78%		Nkx2.1(Homeobox)/LungAC-Nkx2.1-ChIP-Seq(GSE43252)/Homer	RSCACTYRAG	1.00E+00	-4.96E-02	1	444	41.50%	121927.6	43.96%
PRDM14(Zf)/H1-PRDM14-ChIP-Seq(GSE22767)/Homer	RGGTCTCTAACY	1.00E+00	-7.03E-03	1	2	0.65%	5476	2.28%		GATA3(Zf),DR4/iTreg-Gata3-ChIP-Seq(GSE20898)/Homer	AGATGKDGAGATAAG	1.00E+00	0.00E+00	1	0	0.00%	1067.1	0.43%		Rfx5(HTH)/GM12878-Rfx5-ChIP-Seq(GSE31477)/Homer	SCCTAGCAACAG	1.00E+00	-2.94E-04	1	84	2.39%	6951.5	3.37%		ZBTB18(Zf)/HEK293-ZBTB18.GFP-ChIP-Seq(GSE58341)/Homer	AACATCTGGA	1.00E+00	-4.76E-02	1	76	7.10%	23464.2	8.46%
CEBP:AP1(bZIP)/ThioMac-CEBPb-ChIP-Seq(GSE21512)/Homer	DRTGTTGCAA	1.00E+00	-6.60E-03	1	10	3.27%	15060.6	6.27%		GATA3(Zf),DR8/iTreg-Gata3-ChIP-Seq(GSE20898)/Homer	AGATSTNDNNDSAGATAASN	1.00E+00	0.00E+00	1	0	0.00%	1167.5	0.47%		Slug(Zf)/Mesoderm-Snai2-ChIP-Seq(GSE61475)/Homer	SNGCACCTGCHS	1.00E+00	-2.63E-04	1	326	9.28%	22781.4	11.06%		PAX5(Paired,Homeobox),condensed/GM12878-PAX5-ChIP-Seq(GSE32465)/Homer	GTCACGCTCSCTGM	1.00E+00	-3.81E-02	1	12	1.12%	4865.2	1.75%
Unknown-ESC-element(?)/mES-Nanog-ChIP-Seq(GSE11724)/Homer	CACAGCAGGGGG	1.00E+00	-6.02E-03	1	18	5.88%	23340.2	9.72%		GATA(Zf),IR4/iTreg-Gata3-ChIP-Seq(GSE20898)/Homer	NAGATWNBNATCTNN	1.00E+00	0.00E+00	1	0	0.00%	1092.3	0.44%		PBX1(Homeobox)/MCF7-PBX1-ChIP-Seq(GSE28007)/Homer	GSCTGTCACTCA	1.00E+00	-2.50E-04	1	10	0.28%	1452	0.70%		Brn1(POU,Homeobox)/NPC-Brn1-ChIP-Seq(GSE35496)/Homer	TATGCWAATBAV	1.00E+00	-3.80E-02	1	32	2.99%	11026.4	3.98%
NFkB-p65(RHD)/GM12787-p65-ChIP-Seq(GSE19485)/Homer	WGGGGATTTCCC	1.00E+00	-5.96E-03	1	10	3.27%	15192.5	6.33%		GFY(?)/Promoter/Homer	ACTACAATTCCC	1.00E+00	0.00E+00	1	0	0.00%	2418.8	0.98%		ETS(ETS)/Promoter/Homer	AACCGGAAGT	1.00E+00	-1.93E-04	1	278	7.91%	19817	9.62%		HNF6(Homeobox)/Liver-Hnf6-ChIP-Seq(ERP000394)/Homer	NTATYGATCH	1.00E+00	-3.65E-02	1	42	3.93%	14009.1	5.05%
E2A(bHLH),near_PU.1/Bcell-PU.1-ChIP-Seq(GSE21512)/Homer	NVCACCTGBN	1.00E+00	-4.18E-03	1	56	18.30%	58684.9	24.44%		GFY-Staf(?,Zf)/Promoter/Homer	RACTACAATTCCCAGAAKGC	1.00E+00	0.00E+00	1	0	0.00%	1645.8	0.67%		Fra1(bZIP)/BT549-Fra1-ChIP-Seq(GSE46166)/Homer	NNATGASTCATH	1.00E+00	-1.80E-04	1	110	3.13%	8824	4.28%		OCT:OCT(POU,Homeobox)/NPC-OCT6-ChIP-Seq(GSE43916)/Homer	YATGCATATRCATRT	1.00E+00	-3.65E-02	1	6	0.56%	2863.3	1.03%
ZFX(Zf)/mES-Zfx-ChIP-Seq(GSE11431)/Homer	AGGCCTRG	1.00E+00	-4.17E-03	1	64	20.92%	65587.3	27.31%		HNF1b(Homeobox)/PDAC-HNF1B-ChIP-Seq(GSE64557)/Homer	GTTAATNATTAA	1.00E+00	0.00E+00	1	0	0.00%	1010.1	0.41%		ZNF143|STAF(Zf)/CUTLL-ZNF143-ChIP-Seq(GSE29600)/Homer	ATTTCCCAGVAKSCY	1.00E+00	-6.30E-05	1	108	3.07%	8885.9	4.31%		Gata1(Zf)/K562-GATA1-ChIP-Seq(GSE18829)/Homer	SAGATAAGRV	1.00E+00	-3.34E-02	1	62	5.79%	19871.3	7.17%
ZEB1(Zf)/PDAC-ZEB1-ChIP-Seq(GSE64557)/Homer	VCAGGTRDRY	1.00E+00	-4.11E-03	1	66	21.57%	67326.4	28.04%		Hnf1(Homeobox)/Liver-Foxa2-Chip-Seq(GSE25694)/Homer	GGTTAAWCATTAA	1.00E+00	0.00E+00	1	0	0.00%	786.2	0.32%		E2A(bHLH),near_PU.1/Bcell-PU.1-ChIP-Seq(GSE21512)/Homer	NVCACCTGBN	1.00E+00	-5.70E-05	1	762	21.68%	50349	24.43%		Pdx1(Homeobox)/Islet-Pdx1-ChIP-Seq(SRA008281)/Homer	YCATYAATCA	1.00E+00	-3.30E-02	1	138	12.90%	41126.1	14.83%
Ptf1a(bHLH)/Panc1-Ptf1a-ChIP-Seq(GSE47459)/Homer	ACAGCTGTTN	1.00E+00	-3.85E-03	1	98	32.03%	94178.5	39.22%		IRF1(IRF)/PBMC-IRF1-ChIP-Seq(GSE43036)/Homer	GAAAGTGAAAGT	1.00E+00	0.00E+00	1	0	0.00%	2489.2	1.01%		Ptf1a(bHLH)/Panc1-Ptf1a-ChIP-Seq(GSE47459)/Homer	ACAGCTGTTN	1.00E+00	-5.50E-05	1	1228	34.95%	78477	38.08%		GATA3(Zf),DR8/iTreg-Gata3-ChIP-Seq(GSE20898)/Homer	AGATSTNDNNDSAGATAASN	1.00E+00	-2.93E-02	1	4	0.37%	2213.5	0.80%
Erra(NR)/HepG2-Erra-ChIP-Seq(GSE31477)/Homer	CAAAGGTCAG	1.00E+00	-3.73E-03	1	62	20.26%	64102.9	26.69%		IRF2(IRF)/Erythroblas-IRF2-ChIP-Seq(GSE36985)/Homer	GAAASYGAAASY	1.00E+00	0.00E+00	1	0	0.00%	2180.6	0.89%		Gfi1b(Zf)/HPC7-Gfi1b-ChIP-Seq(GSE22178)/Homer	MAATCACTGC	1.00E+00	-4.40E-05	1	74	2.11%	6567.2	3.19%		Pitx1:Ebox(Homeobox,bHLH)/Hindlimb-Pitx1-ChIP-Seq(GSE41591)/Homer	YTAATTRAWWCCAGATGT	1.00E+00	-2.21E-02	1	16	1.50%	6462.4	2.33%
BMAL1(bHLH)/Liver-Bmal1-ChIP-Seq(GSE39860)/Homer	GNCACGTG	1.00E+00	-3.70E-03	1	40	13.07%	44772.2	18.64%		ISRE(IRF)/ThioMac-LPS-Expression(GSE23622)/Homer	AGTTTCASTTTC	1.00E+00	0.00E+00	1	0	0.00%	1167.8	0.47%		NF1-halfsite(CTF)/LNCaP-NF1-ChIP-Seq(Unpublished)/Homer	YTGCCAAG	1.00E+00	-3.80E-05	1	626	17.81%	42142.8	20.45%		PU.1-IRF(ETS:IRF)/Bcell-PU.1-ChIP-Seq(GSE21512)/Homer	MGGAAGTGAAAC	1.00E+00	-2.20E-02	1	186	17.38%	54814.1	19.76%
Ascl1(bHLH)/NeuralTubes-Ascl1-ChIP-Seq(GSE55840)/Homer	NNVVCAGCTGBN	1.00E+00	-2.14E-03	1	60	19.61%	63503.5	26.44%		Mef2d(MADS)/Retina-Mef2d-ChIP-Seq(GSE61391)/Homer	GCTATTTTTAGC	1.00E+00	0.00E+00	1	0	0.00%	2087.6	0.85%		NPAS2(bHLH)/Liver-NPAS2-ChIP-Seq(GSE39860)/Homer	KCCACGTGAC	1.00E+00	-3.10E-05	1	346	9.85%	24667	11.97%		PRDM1(Zf)/Hela-PRDM1-ChIP-Seq(GSE31477)/Homer	ACTTTCACTTTC	1.00E+00	-2.04E-02	1	64	5.98%	20926.6	7.55%
Slug(Zf)/Mesoderm-Snai2-ChIP-Seq(GSE61475)/Homer	SNGCACCTGCHS	1.00E+00	-6.00E-04	1	16	5.23%	24545	10.22%		NFkB-p65-Rel(RHD)/ThioMac-LPS-Expression(GSE23622)/Homer	GGAAATTCCC	1.00E+00	0.00E+00	1	0	0.00%	2528.8	1.03%		AP-1(bZIP)/ThioMac-PU.1-ChIP-Seq(GSE21512)/Homer	VTGACTCATC	1.00E+00	-2.60E-05	1	128	3.64%	10419.8	5.06%		Gata4(Zf)/Heart-Gata4-ChIP-Seq(GSE35151)/Homer	NBWGATAAGR	1.00E+00	-1.77E-02	1	112	10.47%	34698.4	12.51%
ZNF165(Zf)/WHIM12-ZNF165-ChIP-Seq(GSE65937)/Homer	AAGGKGRCGCAGGCA	1.00E+00	-5.17E-04	1	4	1.31%	10710.7	4.46%		Nur77(NR)/K562-NR4A1-ChIP-Seq(GSE31363)/Homer	TGACCTTTNCNT	1.00E+00	0.00E+00	1	0	0.00%	2871	1.17%		AP-2alpha(AP2)/Hela-AP2alpha-ChIP-Seq(GSE31477)/Homer	ATGCCCTGAGGC	1.00E+00	-2.30E-05	1	1034	29.43%	67194.6	32.61%		Gata6(Zf)/HUG1N-GATA6-ChIP-Seq(GSE51936)/Homer	YCTTATCTBN	1.00E+00	-1.24E-02	1	96	8.97%	30581.8	11.03%
THRa(NR)/C17.2-THRa-ChIP-Seq(GSE38347)/Homer	GGTCANYTGAGGWCA	1.00E+00	-4.28E-04	1	6	1.96%	13547.7	5.64%		Oct2(POU,Homeobox)/Bcell-Oct2-ChIP-Seq(GSE21512)/Homer	ATATGCAAAT	1.00E+00	0.00E+00	1	0	0.00%	3371.5	1.37%		TEAD(TEA)/Fibroblast-PU.1-ChIP-Seq(Unpublished)/Homer	YCWGGAATGY	1.00E+00	-1.90E-05	1	56	1.59%	5382.3	2.61%		NFkB-p65(RHD)/GM12787-p65-ChIP-Seq(GSE19485)/Homer	WGGGGATTTCCC	1.00E+00	-1.04E-02	1	70	6.54%	23288	8.40%
ZNF692(Zf)/HEK293-ZNF692.GFP-ChIP-Seq(GSE58341)/Homer	GTGGGCCCCA	1.00E+00	-3.70E-05	1	2	0.65%	9872.8	4.11%		Oct4(POU,Homeobox)/mES-Oct4-ChIP-Seq(GSE11431)/Homer	ATTTGCATAW	1.00E+00	0.00E+00	1	0	0.00%	5786.1	2.35%		Fosl2(bZIP)/3T3L1-Fosl2-ChIP-Seq(GSE56872)/Homer	NATGASTCABNN	1.00E+00	-1.90E-05	1	76	2.16%	6844.4	3.32%		Eomes(T-box)/H9-Eomes-ChIP-Seq(GSE26097)/Homer	ATTAACACCT	1.00E+00	-8.53E-03	1	308	28.79%	89074.5	32.12%
Brn2(POU,Homeobox)/NPC-Brn2-ChIP-Seq(GSE35496)/Homer	ATGAATATTC	1.00E+00	0.00E+00	1	0	0.00%	1524.3	0.63%		OCT4-SOX2-TCF-NANOG(POU,Homeobox,HMG)/mES-Oct4-ChIP-Seq(GSE11431)/Homer	ATTTGCATAACAATG	1.00E+00	0.00E+00	1	0	0.00%	1415.8	0.57%		BATF(bZIP)/Th17-BATF-ChIP-Seq(GSE39756)/Homer	DATGASTCAT	1.00E+00	-1.60E-05	1	112	3.19%	9405.6	4.56%		Mef2d(MADS)/Retina-Mef2d-ChIP-Seq(GSE61391)/Homer	GCTATTTTTAGC	1.00E+00	-8.45E-03	1	12	1.12%	5626.9	2.03%
Mouse_Recombination_Hotspot(Zf)/Testis-DMC1-ChIP-Seq(GSE24438)/Homer	ACTYKNATTCGTGNTACTTC	1.00E+00	0.00E+00	1	0	0.00%	854.5	0.36%		Oct6(POU,Homeobox)/NPC-Pou3f1-ChIP-Seq(GSE35496)/Homer	WATGCAAATGAG	1.00E+00	0.00E+00	1	0	0.00%	5439	2.21%		AP-2gamma(AP2)/MCF7-TFAP2C-ChIP-Seq(GSE21234)/Homer	SCCTSAGGSCAW	1.00E+00	-1.50E-05	1	1340	38.13%	85666	41.57%		Gata2(Zf)/K562-GATA2-ChIP-Seq(GSE18829)/Homer	BBCTTATCTS	1.00E+00	-5.48E-03	1	64	5.98%	22092.6	7.97%
RAR:RXR(NR),DR5/ES-RAR-ChIP-Seq(GSE56893)/Homer	AGGTCAAGGTCA	1.00E+00	0.00E+00	1	0	0.00%	2331.5	0.97%		OCT:OCT(POU,Homeobox,IR1)/NPC-Brn2-ChIP-Seq(GSE35496)/Homer	ATGAATWATTCATGA	1.00E+00	0.00E+00	1	0	0.00%	161.1	0.07%		Pbx3(Homeobox)/GM12878-PBX3-ChIP-Seq(GSE32465)/Homer	SCTGTCAMTCAN	1.00E+00	-1.10E-05	1	32	0.91%	3610.4	1.75%		Nkx2.5(Homeobox)/HL1-Nkx2.5.biotin-ChIP-Seq(GSE21529)/Homer	RRSCACTYAA	1.00E+00	-5.25E-03	1	334	31.21%	96705	34.87%
RAR:RXR(NR),DR5/ES-RAR-ChIP-Seq(GSE56893)/Homer	RGGTCADNNAGAGGTCAV	1.00E+00	0.00E+00	1	0	0.00%	736.5	0.31%		OCT:OCT(POU,Homeobox)/NPC-Brn1-ChIP-Seq(GSE35496)/Homer	ATGAATATTCATGAG	1.00E+00	0.00E+00	1	0	0.00%	84.7	0.03%		AR-halfsite(NR)/LNCaP-AR-ChIP-Seq(GSE27824)/Homer	CCAGGAACAG	1.00E+00	-9.00E-06	1	1112	31.64%	72232.1	35.05%		THRa(NR)/C17.2-THRa-ChIP-Seq(GSE38347)/Homer	GGTCANYTGAGGWCA	1.00E+00	-5.05E-03	1	54	5.05%	19183.1	6.92%
DUX4(Homeobox)/Myoblasts-DUX4.V5-ChIP-Seq(GSE75791)/Homer	NWTAAYCYAATCAWN	1.00E+00	0.00E+00	1	0	0.00%	468.4	0.20%		OCT:OCT(POU,Homeobox)/NPC-OCT6-ChIP-Seq(GSE43916)/Homer	YATGCATATRCATRT	1.00E+00	0.00E+00	1	0	0.00%	936.9	0.38%		JunB(bZIP)/DendriticCells-Junb-ChIP-Seq(GSE36099)/Homer	RATGASTCAT	1.00E+00	-8.00E-06	1	102	2.90%	8823.1	4.28%		HRE(HSF)/HepG2-HSF1-ChIP-Seq(GSE31477)/Homer	BSTTCTRGAABVTTCYAGAA	1.00E+00	-3.62E-03	1	10	0.93%	5298.5	1.91%
EBNA1(EBV-virus)/Raji-EBNA1-ChIP-Seq(GSE30709)/Homer	GGYAGCAYDTGCTDCCCNNN	1.00E+00	0.00E+00	1	0	0.00%	572.4	0.24%		NFkB-p50,p52(RHD)/Monocyte-p50-ChIP-Chip(Schreiber_et_al.)/Homer	GGGGGAATCCCC	1.00E+00	0.00E+00	1	0	0.00%	7586.9	3.08%		p53(p53)/mES-cMyc-ChIP-Seq(GSE11431)/Homer	ACATGCCCGGGCAT	1.00E+00	-7.00E-06	1	2	0.06%	856.5	0.42%		IRF8(IRF)/BMDM-IRF8-ChIP-Seq(GSE77884)/Homer	GRAASTGAAAST	1.00E+00	-2.98E-03	1	32	2.99%	12780.2	4.61%
GATA3(Zf),DR4/iTreg-Gata3-ChIP-Seq(GSE20898)/Homer	AGATGKDGAGATAAG	1.00E+00	0.00E+00	1	0	0.00%	991.9	0.41%		PAX3:FKHR-fusion(Paired,Homeobox)/Rh4-PAX3:FKHR-ChIP-Seq(GSE19063)/Homer	ACCRTGACTAATTNN	1.00E+00	0.00E+00	1	0	0.00%	3547.6	1.44%		FXR(NR),IR1/Liver-FXR-ChIP-Seq(Chong_et_al.)/Homer	AGGTCANTGACCTB	1.00E+00	-4.00E-06	1	130	3.70%	10876.1	5.28%		Tbet(T-box)/CD8-Tbet-ChIP-Seq(GSE33802)/Homer	AGGTGTGAAM	1.00E+00	-2.70E-03	1	154	14.39%	48552.2	17.51%
HRE(HSF)/Striatum-HSF1-ChIP-Seq(GSE38000)/Homer	TTCTAGAABNTTCTA	1.00E+00	0.00E+00	1	0	0.00%	3508.5	1.46%		PAX6(Paired,Homeobox)/Forebrain-Pax6-ChIP-Seq(GSE66961)/Homer	NGTGTTCAVTSAAGCGKAAA	1.00E+00	0.00E+00	1	0	0.00%	2524.3	1.03%		Fra2(bZIP)/Striatum-Fra2-ChIP-Seq(GSE43429)/Homer	GGATGACTCATC	1.00E+00	-4.00E-06	1	92	2.62%	8243.4	4.00%		IRF2(IRF)/Erythroblas-IRF2-ChIP-Seq(GSE36985)/Homer	GAAASYGAAASY	1.00E+00	-2.64E-03	1	8	0.75%	4679	1.69%
LXRE(NR),DR4/RAW-LXRb.biotin-ChIP-Seq(GSE21512)/Homer	RGGTTACTANAGGTCA	1.00E+00	0.00E+00	1	0	0.00%	1388.4	0.58%		Pax7(Paired,Homeobox),longest/Myoblast-Pax7-ChIP-Seq(GSE25064)/Homer	NTAATTDGCYAATTANNWWD	1.00E+00	0.00E+00	1	0	0.00%	117.3	0.05%		KLF5(Zf)/LoVo-KLF5-ChIP-Seq(GSE49402)/Homer	DGGGYGKGGC	1.00E+00	-2.00E-06	1	1862	52.99%	117144.3	56.85%		FOXA1:AR(Forkhead,NR)/LNCAP-AR-ChIP-Seq(GSE27824)/Homer	AGTAAACAAAAAAGAACAND	1.00E+00	-1.78E-03	1	2	0.19%	2220.9	0.80%
MafF(bZIP)/HepG2-MafF-ChIP-Seq(GSE31477)/Homer	HWWGTCAGCAWWTTT	1.00E+00	0.00E+00	1	0	0.00%	4388	1.83%		Pax7(Paired,Homeobox)/Myoblast-Pax7-ChIP-Seq(GSE25064)/Homer	TAATCAATTA	1.00E+00	0.00E+00	1	0	0.00%	473.5	0.19%		ZNF416(Zf)/HEK293-ZNF416.GFP-ChIP-Seq(GSE58341)/Homer	WDNCTGGGCA	1.00E+00	-1.00E-06	1	540	15.37%	38007.3	18.44%		bZIP:IRF(bZIP,IRF)/Th17-BatF-ChIP-Seq(GSE39756)/Homer	NAGTTTCABTHTGACTNW	1.00E+00	-1.51E-03	1	46	4.30%	17617.3	6.35%
NF1:FOXA1(CTF,Forkhead)/LNCAP-FOXA1-ChIP-Seq(GSE27824)/Homer	WNTGTTTRYTTTGGCA	1.00E+00	0.00E+00	1	0	0.00%	972.9	0.41%		RARg(NR)/ES-RARg-ChIP-Seq(GSE30538)/Homer	AGGTCAAGGTCA	1.00E+00	0.00E+00	1	0	0.00%	1165.3	0.47%		RFX(HTH)/K562-RFX3-ChIP-Seq(SRA012198)/Homer	CGGTTGCCATGGCAAC	1.00E+00	0.00E+00	1	44	1.25%	4921.7	2.39%		ZNF669(Zf)/HEK293-ZNF669.GFP-ChIP-Seq(GSE58341)/Homer	GARTGGTCATCGCCC	1.00E+00	-1.42E-03	1	2	0.19%	2284.2	0.82%
Oct4:Sox17(POU,Homeobox,HMG)/F9-Sox17-ChIP-Seq(GSE44553)/Homer	CCATTGTATGCAAAT	1.00E+00	0.00E+00	1	0	0.00%	2107.4	0.88%		REST-NRSF(Zf)/Jurkat-NRSF-ChIP-Seq/Homer	GGMGCTGTCCATGGTGCTGA	1.00E+00	0.00E+00	1	0	0.00%	1122.9	0.46%		RUNX-AML(Runt)/CD4+-PolII-ChIP-Seq(Barski_et_al.)/Homer	GCTGTGGTTW	1.00E+00	0.00E+00	1	84	2.39%	7995.6	3.88%		Mouse_Recombination_Hotspot(Zf)/Testis-DMC1-ChIP-Seq(GSE24438)/Homer	ACTYKNATTCGTGNTACTTC	1.00E+00	-1.34E-03	1	2	0.19%	2301.1	0.83%
OCT:OCT(POU,Homeobox,IR1)/NPC-Brn2-ChIP-Seq(GSE35496)/Homer	ATGAATWATTCATGA	1.00E+00	0.00E+00	1	0	0.00%	339.8	0.14%		Rfx2(HTH)/LoVo-RFX2-ChIP-Seq(GSE49402)/Homer	GTTGCCATGGCAACM	1.00E+00	0.00E+00	1	0	0.00%	3730.5	1.51%		Eomes(T-box)/H9-Eomes-ChIP-Seq(GSE26097)/Homer	ATTAACACCT	1.00E+00	0.00E+00	1	274	7.80%	21208.8	10.29%		E2A(bHLH),near_PU.1/Bcell-PU.1-ChIP-Seq(GSE21512)/Homer	NVCACCTGBN	1.00E+00	-1.70E-05	1	236	22.06%	76419.9	27.56%
OCT:OCT(POU,Homeobox)/NPC-Brn1-ChIP-Seq(GSE35496)/Homer	ATGAATATTCATGAG	1.00E+00	0.00E+00	1	0	0.00%	154.3	0.06%		RFX(HTH)/K562-RFX3-ChIP-Seq(SRA012198)/Homer	CGGTTGCCATGGCAAC	1.00E+00	0.00E+00	1	0	0.00%	3468.6	1.41%		Tlx?(NR)/NPC-H3K4me1-ChIP-Seq(GSE16256)/Homer	CTGGCAGSCTGCCA	1.00E+00	0.00E+00	1	114	3.24%	10304.8	5.00%		IRF1(IRF)/PBMC-IRF1-ChIP-Seq(GSE43036)/Homer	GAAAGTGAAAGT	1.00E+00	-1.60E-05	1	6	0.56%	5637	2.03%
OCT:OCT(POU,Homeobox)/NPC-OCT6-ChIP-Seq(GSE43916)/Homer	YATGCATATRCATRT	1.00E+00	0.00E+00	1	0	0.00%	1077.1	0.45%		Ronin(THAP)/ES-Thap11-ChIP-Seq(GSE51522)/Homer	RACTACAACTCCCAGVAKGC	1.00E+00	0.00E+00	1	0	0.00%	1118.7	0.45%		TEAD4(TEA)/Tropoblast-Tead4-ChIP-Seq(GSE37350)/Homer	CCWGGAATGY	1.00E+00	0.00E+00	1	128	3.64%	11393.5	5.53%		ZEB1(Zf)/PDAC-ZEB1-ChIP-Seq(GSE64557)/Homer	VCAGGTRDRY	1.00E+00	-1.00E-06	1	270	25.23%	88429.1	31.89%
p53(p53)/mES-cMyc-ChIP-Seq(GSE11431)/Homer	ACATGCCCGGGCAT	1.00E+00	0.00E+00	1	0	0.00%	1146.4	0.48%		Srebp1a(bHLH)/HepG2-Srebp1a-ChIP-Seq(GSE31477)/Homer	RTCACSCCAY	1.00E+00	0.00E+00	1	0	0.00%	9575.3	3.89%		Rfx2(HTH)/LoVo-RFX2-ChIP-Seq(GSE49402)/Homer	GTTGCCATGGCAACM	1.00E+00	0.00E+00	1	40	1.14%	4833.9	2.35%		LRF(Zf)/Erythroblasts-ZBTB7A-ChIP-Seq(GSE74977)/Homer	AAGACCCYYN	1.00E+00	0.00E+00	1	118	11.03%	49011.9	17.67%
Pax7(Paired,Homeobox),longest/Myoblast-Pax7-ChIP-Seq(GSE25064)/Homer	NTAATTDGCYAATTANNWWD	1.00E+00	0.00E+00	1	0	0.00%	258.6	0.11%		CArG(MADS)/PUER-Srf-ChIP-Seq(Sullivan_et_al.)/Homer	CCATATATGGNM	1.00E+00	0.00E+00	1	0	0.00%	6864.7	2.79%		RUNX2(Runt)/PCa-RUNX2-ChIP-Seq(GSE33889)/Homer	NWAACCACADNN	1.00E+00	0.00E+00	1	76	2.16%	7889.7	3.83%		IRF3(IRF)/BMDM-Irf3-ChIP-Seq(GSE67343)/Homer	AGTTTCAKTTTC	1.00E+00	0.00E+00	1	12	1.12%	11805.5	4.26%
Pax7(Paired,Homeobox),long/Myoblast-Pax7-ChIP-Seq(GSE25064)/Homer	TAATCHGATTAC	1.00E+00	0.00E+00	1	0	0.00%	288.9	0.12%		STAT5(Stat)/mCD4+-Stat5-ChIP-Seq(GSE12346)/Homer	RTTTCTNAGAAA	1.00E+00	0.00E+00	1	0	0.00%	7070.4	2.87%		ZFX(Zf)/mES-Zfx-ChIP-Seq(GSE11431)/Homer	AGGCCTRG	1.00E+00	0.00E+00	1	928	26.41%	63516	30.82%		BORIS(Zf)/K562-CTCFL-ChIP-Seq(GSE32465)/Homer	CNNBRGCGCCCCCTGSTGGC	1.00E+00	0.00E+00	1	20	1.87%	16872.3	6.08%
Pax7(Paired,Homeobox)/Myoblast-Pax7-ChIP-Seq(GSE25064)/Homer	TAATCAATTA	1.00E+00	0.00E+00	1	0	0.00%	796.5	0.33%		T1ISRE(IRF)/ThioMac-Ifnb-Expression/Homer	ACTTTCGTTTCT	1.00E+00	0.00E+00	1	0	0.00%	160	0.06%		TEAD2(TEA)/Py2T-Tead2-ChIP-Seq(GSE55709)/Homer	CCWGGAATGY	1.00E+00	0.00E+00	1	52	1.48%	6140.7	2.98%		CTCF(Zf)/CD4+-CTCF-ChIP-Seq(Barski_et_al.)/Homer	AYAGTGCCMYCTRGTGGCCA	1.00E+00	0.00E+00	1	14	1.31%	14767.7	5.32%
RARg(NR)/ES-RARg-ChIP-Seq(GSE30538)/Homer	AGGTCAAGGTCA	1.00E+00	0.00E+00	1	0	0.00%	495.4	0.21%		TCFL2(HMG)/K562-TCF7L2-ChIP-Seq(GSE29196)/Homer	ACWTCAAAGG	1.00E+00	0.00E+00	1	0	0.00%	1372.5	0.56%		REST-NRSF(Zf)/Jurkat-NRSF-ChIP-Seq/Homer	GGMGCTGTCCATGGTGCTGA	1.00E+00	0.00E+00	1	2	0.06%	1383.6	0.67%		CTCF-SatelliteElement(Zf?)/CD4+-CTCF-ChIP-Seq(Barski_et_al.)/Homer	TGCAGTTCCMVNWRTGGCCA	1.00E+00	0.00E+00	1	0	0.00%	1079	0.39%
REST-NRSF(Zf)/Jurkat-NRSF-ChIP-Seq/Homer	GGMGCTGTCCATGGTGCTGA	1.00E+00	0.00E+00	1	0	0.00%	1147.4	0.48%		Tcfcp2l1(CP2)/mES-Tcfcp2l1-ChIP-Seq(GSE11431)/Homer	NRAACCRGTTYRAACCRGYT	1.00E+00	0.00E+00	1	0	0.00%	7199.4	2.92%		RUNX1(Runt)/Jurkat-RUNX1-ChIP-Seq(GSE29180)/Homer	AAACCACARM	1.00E+00	0.00E+00	1	128	3.64%	12341.1	5.99%		EBNA1(EBV-virus)/Raji-EBNA1-ChIP-Seq(GSE30709)/Homer	GGYAGCAYDTGCTDCCCNNN	1.00E+00	0.00E+00	1	0	0.00%	636.3	0.23%
RORgt(NR)/EL4-RORgt.Flag-ChIP-Seq(GSE56019)/Homer	AAYTAGGTCA	1.00E+00	0.00E+00	1	0	0.00%	2161.8	0.90%		TFE3(bHLH)/MEF-TFE3-ChIP-Seq(GSE75757)/Homer	GTCACGTGACYV	1.00E+00	0.00E+00	1	0	0.00%	2365	0.96%		RUNX(Runt)/HPC7-Runx1-ChIP-Seq(GSE22178)/Homer	SAAACCACAG	1.00E+00	0.00E+00	1	82	2.33%	9218.1	4.47%		GFX(?)/Promoter/Homer	ATTCTCGCGAGA	1.00E+00	0.00E+00	1	0	0.00%	206.1	0.07%
T1ISRE(IRF)/ThioMac-Ifnb-Expression/Homer	ACTTTCGTTTCT	1.00E+00	0.00E+00	1	0	0.00%	165.3	0.07%		YY1(Zf)/Promoter/Homer	CAAGATGGCGGC	1.00E+00	0.00E+00	1	0	0.00%	2941	1.19%		FOXA1:AR(Forkhead,NR)/LNCAP-AR-ChIP-Seq(GSE27824)/Homer	AGTAAACAAAAAAGAACAND	1.00E+00	0.00E+00	1	0	0.00%	118.6	0.06%		ISRE(IRF)/ThioMac-LPS-Expression(GSE23622)/Homer	AGTTTCASTTTC	1.00E+00	0.00E+00	1	0	0.00%	2757.2	0.99%
TR4(NR),DR1/Hela-TR4-ChIP-Seq(GSE24685)/Homer	GAGGTCAAAGGTCA	1.00E+00	0.00E+00	1	0	0.00%	2555	1.06%		ZBTB33(Zf)/GM12878-ZBTB33-ChIP-Seq(GSE32465)/Homer	GGVTCTCGCGAGAAC	1.00E+00	0.00E+00	1	0	0.00%	1398.1	0.57%		DUX4(Homeobox)/Myoblasts-DUX4.V5-ChIP-Seq(GSE75791)/Homer	NWTAAYCYAATCAWN	1.00E+00	0.00E+00	1	0	0.00%	82.7	0.04%		OCT:OCT(POU,Homeobox,IR1)/NPC-Brn2-ChIP-Seq(GSE35496)/Homer	ATGAATWATTCATGA	1.00E+00	0.00E+00	1	0	0.00%	713.6	0.26%
ZFP3(Zf)/HEK293-ZFP3.GFP-ChIP-Seq(GSE58341)/Homer	GGGTTTTGAAGGATGARTAGGAGTT	1.00E+00	0.00E+00	1	0	0.00%	78.3	0.03%		ZFP3(Zf)/HEK293-ZFP3.GFP-ChIP-Seq(GSE58341)/Homer	GGGTTTTGAAGGATGARTAGGAGTT	1.00E+00	0.00E+00	1	0	0.00%	140.1	0.06%		Pax7(Paired,Homeobox),longest/Myoblast-Pax7-ChIP-Seq(GSE25064)/Homer	NTAATTDGCYAATTANNWWD	1.00E+00	0.00E+00	1	0	0.00%	36.9	0.02%		OCT:OCT(POU,Homeobox)/NPC-Brn1-ChIP-Seq(GSE35496)/Homer	ATGAATATTCATGAG	1.00E+00	0.00E+00	1	0	0.00%	185.4	0.07%
ZNF136(Zf)/HEK293-ZNF136.GFP-ChIP-Seq(GSE58341)/Homer	YTKGATAHAGTATTCTWGGTNGGCA	1.00E+00	0.00E+00	1	0	0.00%	1164.1	0.48%		ZNF16(Zf)/HEK293-ZNF16.GFP-ChIP-Seq(GSE58341)/Homer	MACCTTCYATGGCTCCCTAKTGCCY	1.00E+00	0.00E+00	1	0	0.00%	577.8	0.23%		Pax7(Paired,Homeobox),long/Myoblast-Pax7-ChIP-Seq(GSE25064)/Homer	TAATCHGATTAC	1.00E+00	0.00E+00	1	0	0.00%	56.8	0.03%		Pax7(Paired,Homeobox),longest/Myoblast-Pax7-ChIP-Seq(GSE25064)/Homer	NTAATTDGCYAATTANNWWD	1.00E+00	0.00E+00	1	0	0.00%	681	0.25%
ZNF16(Zf)/HEK293-ZNF16.GFP-ChIP-Seq(GSE58341)/Homer	MACCTTCYATGGCTCCCTAKTGCCY	1.00E+00	0.00E+00	1	0	0.00%	284	0.12%		ZNF317(Zf)/HEK293-ZNF317.GFP-ChIP-Seq(GSE58341)/Homer	GTCWGCTGTYYCTCT	1.00E+00	0.00E+00	1	0	0.00%	2620.8	1.06%		Pax7(Paired,Homeobox)/Myoblast-Pax7-ChIP-Seq(GSE25064)/Homer	TAATCAATTA	1.00E+00	0.00E+00	1	0	0.00%	159	0.08%		Pax7(Paired,Homeobox),long/Myoblast-Pax7-ChIP-Seq(GSE25064)/Homer	TAATCHGATTAC	1.00E+00	0.00E+00	1	0	0.00%	637.8	0.23%
ZNF382(Zf)/HEK293-ZNF382.GFP-ChIP-Seq(GSE58341)/Homer	GNCTGTASTRNTGBCTCHTT	1.00E+00	0.00E+00	1	0	0.00%	370.6	0.15%		ZNF382(Zf)/HEK293-ZNF382.GFP-ChIP-Seq(GSE58341)/Homer	GNCTGTASTRNTGBCTCHTT	1.00E+00	0.00E+00	1	0	0.00%	633.4	0.26%		ZFP3(Zf)/HEK293-ZFP3.GFP-ChIP-Seq(GSE58341)/Homer	GGGTTTTGAAGGATGARTAGGAGTT	1.00E+00	0.00E+00	1	0	0.00%	26.4	0.01%		REST-NRSF(Zf)/Jurkat-NRSF-ChIP-Seq/Homer	GGMGCTGTCCATGGTGCTGA	1.00E+00	0.00E+00	1	0	0.00%	540.4	0.19%
ZNF41(Zf)/HEK293-ZNF41.GFP-ChIP-Seq(GSE58341)/Homer	CCTCATGGTGYCYTWYTCCCTTGTG	1.00E+00	0.00E+00	1	0	0.00%	408.6	0.17%		ZNF41(Zf)/HEK293-ZNF41.GFP-ChIP-Seq(GSE58341)/Homer	CCTCATGGTGYCYTWYTCCCTTGTG	1.00E+00	0.00E+00	1	0	0.00%	720.9	0.29%		ZNF16(Zf)/HEK293-ZNF16.GFP-ChIP-Seq(GSE58341)/Homer	MACCTTCYATGGCTCCCTAKTGCCY	1.00E+00	0.00E+00	1	0	0.00%	233.5	0.11%		T1ISRE(IRF)/ThioMac-Ifnb-Expression/Homer	ACTTTCGTTTCT	1.00E+00	0.00E+00	1	0	0.00%	398.9	0.14%
ZNF528(Zf)/HEK293-ZNF528.GFP-ChIP-Seq(GSE58341)/Homer	AGAAATGACTTCCCT	1.00E+00	0.00E+00	1	0	0.00%	116.7	0.05%		ZNF528(Zf)/HEK293-ZNF528.GFP-ChIP-Seq(GSE58341)/Homer	AGAAATGACTTCCCT	1.00E+00	0.00E+00	1	0	0.00%	174.1	0.07%		ZNF41(Zf)/HEK293-ZNF41.GFP-ChIP-Seq(GSE58341)/Homer	CCTCATGGTGYCYTWYTCCCTTGTG	1.00E+00	0.00E+00	1	0	0.00%	273.1	0.13%		YY1(Zf)/Promoter/Homer	CAAGATGGCGGC	1.00E+00	0.00E+00	1	0	0.00%	2254.5	0.81%
