# Supplementary material for: Altered transcriptional and chromatin responses to rhinovirus in bronchial epithelial cells from adults with asthma
Source: Commun Biol. 2020 Nov 13;3:678. doi: 10.1038/s42003-020-01411-4 (PMC7666152; doi:10.1038/s42003-020-01411-4)
Supplement: Supplementary file 9 — Supplementary Data 6 [file 42003_2020_1411_MOESM9_ESM.xlsx]

## Sheet: pruned_combined_As_NonAS_merged
Supplementary Data 6: All Hi-C Loops with Quality Scores above Five
bait_chr	bait_start	bait_end	bait_name	otherEnd_chr	otherEnd_start	otherEnd_end	otherEnd_name	N_reads	score
chr1	860493	861124	SAMD11*NM_152486*+*851120	chr1	898988	901013	PLEKHN1*NM_032129*+*891876	4	5.24
chr1	860493	861124	SAMD11*NM_152486*+*851120	chr1	948614	949113	ISG15*NM_005101*+*938846	5	7.78
chr1	860493	861124	SAMD11*NM_152486*+*851120	chr1	1071952	1072938	.	2	6.21
chr1	860493	861124	SAMD11*NM_152486*+*851120	chr1	1567187	1567518	MMP23B*NM_006983*+*1557559	2	6.1
chr1	861124	861333	SAMD11*NM_152486*+*851120	chr1	877039	878459	.	5	5.45
chr1	861124	861333	SAMD11*NM_152486*+*851120	chr1	1004620	1005890	.	2	5.4
chr1	861124	861333	SAMD11*NM_152486*+*851120	chr1	1292733	1292963	MXRA8*NM_001282585*-*1283927	2	6.29
chr1	893041	894072	NOC2L*NM_015658*-*884679	chr1	855871	856161	.	3	5.07
chr1	893041	894072	NOC2L*NM_015658*-*884679	chr1	1031310	1031637	.	2	5.22
chr1	893041	894072	NOC2L*NM_015658*-*884679	chr1	1206096	1206631	.	2	5.98
chr1	893041	894072	NOC2L*NM_015658*-*884679	chr1	2194578	2194740	.	2	5.4
chr1	894208	895115	NOC2L*NM_015658*-*884679;KLHL17*NM_198317*+*885966	chr1	1255841	1256892	.	3	8.51
chr1	894208	895115	NOC2L*NM_015658*-*884679;KLHL17*NM_198317*+*885966	chr1	1341073	1341337	.	2	5.72
chr1	894208	895115	NOC2L*NM_015658*-*884679;KLHL17*NM_198317*+*885966	chr1	1448162	1448737	ATAD3A*NM_018188*+*1437522	2	5.5
chr1	894208	895115	NOC2L*NM_015658*-*884679;KLHL17*NM_198317*+*885966	chr1	1539634	1540603	.	2	5.6
chr1	895115	896871	NOC2L*NM_015658*-*884679;KLHL17*NM_198317*+*885966	chr1	867531	869043	.	3	5.81
chr1	895115	896871	NOC2L*NM_015658*-*884679;KLHL17*NM_198317*+*885966	chr1	1142153	1142670	TNFRSF18*NM_148901*-*1132089	2	6.38
chr1	895115	896871	NOC2L*NM_015658*-*884679;KLHL17*NM_198317*+*885966	chr1	1475473	1475700	.	2	7.41
chr1	898988	901013	PLEKHN1*NM_032129*+*891876	chr1	839057	840285	.	4	5.23
chr1	898988	901013	PLEKHN1*NM_032129*+*891876	chr1	840285	841426	.	4	5.2
chr1	898988	901013	PLEKHN1*NM_032129*+*891876	chr1	845800	846641	.	6	7.3
chr1	898988	901013	PLEKHN1*NM_032129*+*891876	chr1	856191	858452	.	8	8.47
chr1	898988	901013	PLEKHN1*NM_032129*+*891876	chr1	923278	923579	.	7	5.09
chr1	898988	901013	PLEKHN1*NM_032129*+*891876	chr1	1030018	1031310	.	3	5.3
chr1	898988	901013	PLEKHN1*NM_032129*+*891876	chr1	1031786	1032442	.	3	5.31
chr1	898988	901013	PLEKHN1*NM_032129*+*891876	chr1	1099498	1099884	.	3	5.96
chr1	898988	901013	PLEKHN1*NM_032129*+*891876	chr1	1110921	1112755	.	3	6.15
chr1	898988	901013	PLEKHN1*NM_032129*+*891876	chr1	1240288	1240745	.	3	6.41
chr1	898988	901013	PLEKHN1*NM_032129*+*891876	chr1	1262684	1263182	TAS1R3*NM_152228*+*1256725	5	10.4
chr1	898988	901013	PLEKHN1*NM_032129*+*891876	chr1	1293378	1294193	MXRA8*NM_001282585*-*1283927	5	9.85
chr1	898988	901013	PLEKHN1*NM_032129*+*891876	chr1	167849384	167850672	.	3	6.08
chr1	898988	901013	PLEKHN1*NM_032129*+*891876	chr1	184977208	184978075	.	3	6.41
chr1	901013	902800	PLEKHN1*NM_032129*+*891876	chr1	917144	918014	PERM1*NM_001291366*-*907497	5	6.28
chr1	901013	902800	PLEKHN1*NM_032129*+*891876	chr1	948614	949113	ISG15*NM_005101*+*938846	8	12.57
chr1	901013	902800	PLEKHN1*NM_032129*+*891876	chr1	1050064	1052501	C1orf159*NM_017891*-*1041736	2	5.77
chr1	902800	903730	PLEKHN1*NM_032129*+*891876	chr1	849147	850102	.	3	5.35
chr1	902800	903730	PLEKHN1*NM_032129*+*891876	chr1	948614	949113	ISG15*NM_005101*+*938846	8	6.47
chr1	902800	903730	PLEKHN1*NM_032129*+*891876	chr1	955711	956104	AGRN*NM_198576*+*945502	4	5.16
chr1	902800	903730	PLEKHN1*NM_032129*+*891876	chr1	1142670	1143157	.	2	5.49
chr1	902800	903730	PLEKHN1*NM_032129*+*891876	chr1	1205680	1206096	.	2	5.62
chr1	902800	903730	PLEKHN1*NM_032129*+*891876	chr1	1218370	1218677	.	2	5.61
chr1	902800	903730	PLEKHN1*NM_032129*+*891876	chr1	1237448	1240234	.	2	5.52
chr1	902800	903730	PLEKHN1*NM_032129*+*891876	chr1	1253488	1253814	.	2	5.54
chr1	902800	903730	PLEKHN1*NM_032129*+*891876	chr1	1366597	1368904	.	2	5.59
chr1	902800	903730	PLEKHN1*NM_032129*+*891876	chr1	43957252	43958425	.	3	6.57
chr1	917144	918014	PERM1*NM_001291366*-*907497	chr1	854276	855487	.	4	6.88
chr1	917144	918014	PERM1*NM_001291366*-*907497	chr1	959013	960102	.	4	5.61
chr1	917144	918014	PERM1*NM_001291366*-*907497	chr1	991619	992461	.	3	5.6
chr1	917144	918014	PERM1*NM_001291366*-*907497	chr1	1024143	1025479	.	3	6.25
chr1	917144	918014	PERM1*NM_001291366*-*907497	chr1	1054446	1055126	.	3	6.71
chr1	917144	918014	PERM1*NM_001291366*-*907497	chr1	1138482	1139264	.	2	5.03
chr1	917144	918014	PERM1*NM_001291366*-*907497	chr1	1157241	1158749	.	3	7.62
chr1	917144	918014	PERM1*NM_001291366*-*907497	chr1	1159898	1160067	.	2	5.2
chr1	917144	918014	PERM1*NM_001291366*-*907497	chr1	1189387	1190068	.	2	5.23
chr1	917144	918014	PERM1*NM_001291366*-*907497	chr1	1212740	1213162	.	2	5.34
chr1	917144	918014	PERM1*NM_001291366*-*907497	chr1	1366597	1368904	.	2	5.26
chr1	917144	918014	PERM1*NM_001291366*-*907497	chr1	1778631	1779258	.	2	5.05
chr1	917144	918014	PERM1*NM_001291366*-*907497	chr1	53431876	53432050	.	3	6.39
chr1	918033	919892	PERM1*NM_001291366*-*907497	chr1	898988	901013	PLEKHN1*NM_032129*+*891876	9	10.15
chr1	918033	919892	PERM1*NM_001291366*-*907497	chr1	948614	949113	ISG15*NM_005101*+*938846	11	13.53
chr1	918033	919892	PERM1*NM_001291366*-*907497	chr1	955711	956104	AGRN*NM_198576*+*945502	3	5.78
chr1	918033	919892	PERM1*NM_001291366*-*907497	chr1	1050064	1052501	C1orf159*NM_017891*-*1041736	3	8.33
chr1	918033	919892	PERM1*NM_001291366*-*907497	chr1	1114822	1116160	TTLL10*NM_153254*+*1105076	2	6.55
chr1	918033	919892	PERM1*NM_001291366*-*907497	chr1	1167341	1167883	B3GALT6*NM_080605*+*1157628;SDF4*NM_016176*-*1157447	5	13.11
chr1	918033	919892	PERM1*NM_001291366*-*907497	chr1	1217060	1218196	SCNN1D*NM_001130413*+*1205815	5	16.29
chr1	918033	919892	PERM1*NM_001291366*-*907497	chr1	1259977	1261116	CPSF3L*NM_001256456*-*1250067;CPTP*NM_001029885*+*1250142	2	5.51
chr1	918033	919892	PERM1*NM_001291366*-*907497	chr1	1310605	1311139	AURKAIP1*NM_001127230*-*1300562	2	5.56
chr1	931307	935439	HES4*NM_001142467*-*925552	chr1	898988	901013	PLEKHN1*NM_032129*+*891876	4	5.1
chr1	931307	935439	HES4*NM_001142467*-*925552	chr1	948614	949113	ISG15*NM_005101*+*938846	19	10.34
chr1	931307	935439	HES4*NM_001142467*-*925552	chr1	1167341	1167883	B3GALT6*NM_080605*+*1157628;SDF4*NM_016176*-*1157447	5	10.86
chr1	931307	935439	HES4*NM_001142467*-*925552	chr1	1209971	1210740	UBE2J2*NM_194457*-*1199234	2	5.62
chr1	931307	935439	HES4*NM_001142467*-*925552	chr1	1297557	1297936	MXRA8*NM_001282583*-*1287157	2	6.12
chr1	935458	935701	HES4*NM_001142467*-*925552	chr1	955711	956104	AGRN*NM_198576*+*945502	6	7.22
chr1	935458	935701	HES4*NM_001142467*-*925552	chr1	1167341	1167883	B3GALT6*NM_080605*+*1157628;SDF4*NM_016176*-*1157447	3	7.16
chr1	935458	935701	HES4*NM_001142467*-*925552	chr1	1217060	1218196	SCNN1D*NM_001130413*+*1205815	3	9.04
chr1	935458	935701	HES4*NM_001142467*-*925552	chr1	1253488	1253814	.	2	7.15
chr1	935458	935701	HES4*NM_001142467*-*925552	chr1	1509553	1510710	SSU72*NM_014188*-*1500262	2	5.06
chr1	935701	936008	HES4*NM_001142467*-*925552	chr1	948614	949113	ISG15*NM_005101*+*938846	20	12.82
chr1	935701	936008	HES4*NM_001142467*-*925552	chr1	955711	956104	AGRN*NM_198576*+*945502	7	9.42
chr1	935701	936008	HES4*NM_001142467*-*925552	chr1	1141602	1142153	TNFRSF18*NM_148901*-*1132089	3	9.77
chr1	935701	936008	HES4*NM_001142467*-*925552	chr1	1167341	1167883	B3GALT6*NM_080605*+*1157628;SDF4*NM_016176*-*1157447	3	7.79
chr1	948360	948614	ISG15*NM_005101*+*938846	chr1	1259977	1261116	CPSF3L*NM_001256456*-*1250067;CPTP*NM_001029885*+*1250142	4	9.72
chr1	948360	948614	ISG15*NM_005101*+*938846	chr1	1534609	1535472	C1orf233*NM_001242659*-*1525476	2	6.98
chr1	948360	948614	ISG15*NM_005101*+*938846	chr1	1689197	1691083	NADK*NM_001198995*-*1680081	2	5.39
chr1	948360	948614	ISG15*NM_005101*+*938846	chr1	1821346	1822975	GNB1*NM_001282539*-*1812556	3	7.57
chr1	948614	949113	ISG15*NM_005101*+*938846	chr1	858643	859572	.	6	6.54
chr1	948614	949113	ISG15*NM_005101*+*938846	chr1	901013	902800	PLEKHN1*NM_032129*+*891876	8	5.33
chr1	948614	949113	ISG15*NM_005101*+*938846	chr1	918033	919892	PERM1*NM_001291366*-*907497	11	5.31
chr1	948614	949113	ISG15*NM_005101*+*938846	chr1	936008	937558	.	26	5.62
chr1	948614	949113	ISG15*NM_005101*+*938846	chr1	998172	999680	.	13	9.69
chr1	948614	949113	ISG15*NM_005101*+*938846	chr1	999680	1000749	.	21	16.14
chr1	948614	949113	ISG15*NM_005101*+*938846	chr1	1004023	1004620	.	7	5.98
chr1	948614	949113	ISG15*NM_005101*+*938846	chr1	1004620	1005890	.	7	5.78
chr1	948614	949113	ISG15*NM_005101*+*938846	chr1	1036385	1037102	.	7	7.52
chr1	948614	949113	ISG15*NM_005101*+*938846	chr1	1037402	1037872	.	5	5.51
chr1	948614	949113	ISG15*NM_005101*+*938846	chr1	1045541	1046355	.	6	6.77
chr1	948614	949113	ISG15*NM_005101*+*938846	chr1	1070689	1071952	.	7	8.64
chr1	948614	949113	ISG15*NM_005101*+*938846	chr1	1072938	1073583	.	8	9.87
chr1	948614	949113	ISG15*NM_005101*+*938846	chr1	1089097	1089945	.	4	5.3
chr1	948614	949113	ISG15*NM_005101*+*938846	chr1	1093033	1093304	.	6	7.64
chr1	948614	949113	ISG15*NM_005101*+*938846	chr1	1097686	1099464	.	4	5.42
chr1	948614	949113	ISG15*NM_005101*+*938846	chr1	1100220	1102805	.	6	7.8
chr1	948614	949113	ISG15*NM_005101*+*938846	chr1	1106907	1107698	.	4	5.57
chr1	948614	949113	ISG15*NM_005101*+*938846	chr1	1129447	1130155	.	4	5.76
chr1	948614	949113	ISG15*NM_005101*+*938846	chr1	1142153	1142670	TNFRSF18*NM_148901*-*1132089	6	7.09
chr1	948614	949113	ISG15*NM_005101*+*938846	chr1	1166394	1167294	B3GALT6*NM_080605*+*1157628;SDF4*NM_016176*-*1157447	7	5.19
chr1	948614	949113	ISG15*NM_005101*+*938846	chr1	1167341	1167883	B3GALT6*NM_080605*+*1157628;SDF4*NM_016176*-*1157447	9	6.61
chr1	948614	949113	ISG15*NM_005101*+*938846	chr1	1207485	1208233	.	4	6.35
chr1	948614	949113	ISG15*NM_005101*+*938846	chr1	1208233	1208742	UBE2J2*NM_194457*-*1199234	9	11.52
chr1	948614	949113	ISG15*NM_005101*+*938846	chr1	1212154	1212730	.	4	6.41
chr1	948614	949113	ISG15*NM_005101*+*938846	chr1	1225967	1227013	.	4	6.51
chr1	948614	949113	ISG15*NM_005101*+*938846	chr1	1227013	1229568	.	4	6.46
chr1	948614	949113	ISG15*NM_005101*+*938846	chr1	1235268	1235547	.	4	6.61
chr1	948614	949113	ISG15*NM_005101*+*938846	chr1	1235580	1236102	.	4	6.5
chr1	948614	949113	ISG15*NM_005101*+*938846	chr1	1237448	1240234	.	4	6.34
chr1	948614	949113	ISG15*NM_005101*+*938846	chr1	1240288	1240745	.	9	14.07
chr1	948614	949113	ISG15*NM_005101*+*938846	chr1	1253488	1253814	.	6	9.55
chr1	948614	949113	ISG15*NM_005101*+*938846	chr1	1276106	1278120	.	4	6.72
chr1	948614	949113	ISG15*NM_005101*+*938846	chr1	1279544	1280769	.	4	6.52
chr1	948614	949113	ISG15*NM_005101*+*938846	chr1	1280769	1281338	.	3	5.03
chr1	948614	949113	ISG15*NM_005101*+*938846	chr1	1281338	1281914	DVL1*NM_004421*-*1274492	4	5.87
chr1	948614	949113	ISG15*NM_005101*+*938846	chr1	1286994	1287579	.	4	6.72
chr1	948614	949113	ISG15*NM_005101*+*938846	chr1	1292414	1292733	.	4	6.8
chr1	948614	949113	ISG15*NM_005101*+*938846	chr1	1296107	1296638	.	4	6.82
chr1	948614	949113	ISG15*NM_005101*+*938846	chr1	1299708	1299902	.	4	6.97
chr1	948614	949113	ISG15*NM_005101*+*938846	chr1	1301253	1303084	.	4	6.81
chr1	948614	949113	ISG15*NM_005101*+*938846	chr1	1308648	1308870	.	3	5.18
chr1	948614	949113	ISG15*NM_005101*+*938846	chr1	1310605	1311139	AURKAIP1*NM_001127230*-*1300562	7	6.11
chr1	948614	949113	ISG15*NM_005101*+*938846	chr1	1365344	1365672	.	3	5.18
chr1	948614	949113	ISG15*NM_005101*+*938846	chr1	1374714	1377012	.	3	5.21
chr1	948614	949113	ISG15*NM_005101*+*938846	chr1	1746014	1746192	.	3	5.33
chr1	948614	949113	ISG15*NM_005101*+*938846	chr1	1814662	1815182	.	3	5.17
chr1	948614	949113	ISG15*NM_005101*+*938846	chr1	109505267	109505989	CLCC1*NM_015127*-*109496121	4	7.12
chr1	949113	949453	ISG15*NM_005101*+*938846	chr1	835854	836079	.	2	5.78
chr1	949113	949453	ISG15*NM_005101*+*938846	chr1	1141602	1142153	TNFRSF18*NM_148901*-*1132089	2	5.56
chr1	949113	949453	ISG15*NM_005101*+*938846	chr1	1222298	1225967	.	2	6.65
chr1	955188	955711	AGRN*NM_198576*+*945502	chr1	917144	918014	PERM1*NM_001291366*-*907497	3	5.12
chr1	955188	955711	AGRN*NM_198576*+*945502	chr1	948614	949113	ISG15*NM_005101*+*938846	46	9.9
chr1	955188	955711	AGRN*NM_198576*+*945502	chr1	1141602	1142153	TNFRSF18*NM_148901*-*1132089	4	11.27
chr1	955188	955711	AGRN*NM_198576*+*945502	chr1	1167341	1167883	B3GALT6*NM_080605*+*1157628;SDF4*NM_016176*-*1157447	4	8.76
chr1	955188	955711	AGRN*NM_198576*+*945502	chr1	1208760	1209971	UBE2J2*NM_194457*-*1199234	2	6.21
chr1	955188	955711	AGRN*NM_198576*+*945502	chr1	1209971	1210740	UBE2J2*NM_194457*-*1199234	2	5.68
chr1	955188	955711	AGRN*NM_198576*+*945502	chr1	1217060	1218196	SCNN1D*NM_001130413*+*1205815	3	8.51
chr1	955188	955711	AGRN*NM_198576*+*945502	chr1	1235268	1235547	.	2	6.93
chr1	955188	955711	AGRN*NM_198576*+*945502	chr1	1235580	1236102	.	2	6.87
chr1	955188	955711	AGRN*NM_198576*+*945502	chr1	1242774	1244724	PUSL1*NM_153339*+*1233993;ACAP3*NM_030649*-*1233269	2	6.11
chr1	955188	955711	AGRN*NM_198576*+*945502	chr1	1244724	1245868	PUSL1*NM_153339*+*1233993;ACAP3*NM_030649*-*1233269	2	5.62
chr1	955188	955711	AGRN*NM_198576*+*945502	chr1	1297557	1297936	MXRA8*NM_001282583*-*1287157	3	9.33
chr1	955188	955711	AGRN*NM_198576*+*945502	chr1	1446246	1447198	ATAD3A*NM_018188*+*1437522	2	6.47
chr1	955188	955711	AGRN*NM_198576*+*945502	chr1	1711280	1711486	NADK*NM_001198994*-*1701508	2	5.72
chr1	955711	956104	AGRN*NM_198576*+*945502	chr1	854276	855487	.	4	7.47
chr1	955711	956104	AGRN*NM_198576*+*945502	chr1	877039	878459	.	4	6.82
chr1	955711	956104	AGRN*NM_198576*+*945502	chr1	935701	936008	HES4*NM_001142467*-*925552	7	5.06
chr1	955711	956104	AGRN*NM_198576*+*945502	chr1	936008	937558	.	9	6.57
chr1	955711	956104	AGRN*NM_198576*+*945502	chr1	993247	993841	.	5	6.19
chr1	955711	956104	AGRN*NM_198576*+*945502	chr1	996884	997701	.	4	5.2
chr1	955711	956104	AGRN*NM_198576*+*945502	chr1	998172	999680	.	6	7.53
chr1	955711	956104	AGRN*NM_198576*+*945502	chr1	1004620	1005890	.	5	6.78
chr1	955711	956104	AGRN*NM_198576*+*945502	chr1	1050064	1052501	C1orf159*NM_017891*-*1041736	5	6.5
chr1	955711	956104	AGRN*NM_198576*+*945502	chr1	1069257	1070390	.	4	7.84
chr1	955711	956104	AGRN*NM_198576*+*945502	chr1	1085436	1086772	.	3	6.11
chr1	955711	956104	AGRN*NM_198576*+*945502	chr1	1092639	1093033	.	3	6.19
chr1	955711	956104	AGRN*NM_198576*+*945502	chr1	1093033	1093304	.	4	7.99
chr1	955711	956104	AGRN*NM_198576*+*945502	chr1	1093304	1094482	.	4	8
chr1	955711	956104	AGRN*NM_198576*+*945502	chr1	1124162	1124378	.	3	6.55
chr1	955711	956104	AGRN*NM_198576*+*945502	chr1	1167341	1167883	B3GALT6*NM_080605*+*1157628;SDF4*NM_016176*-*1157447	5	6.55
chr1	955711	956104	AGRN*NM_198576*+*945502	chr1	1235580	1236102	.	3	7.25
chr1	955711	956104	AGRN*NM_198576*+*945502	chr1	1237448	1240234	.	3	7.11
chr1	955711	956104	AGRN*NM_198576*+*945502	chr1	1244724	1245868	PUSL1*NM_153339*+*1233993;ACAP3*NM_030649*-*1233269	3	5.54
chr1	955711	956104	AGRN*NM_198576*+*945502	chr1	1353436	1355138	.	2	5.03
chr1	955711	956104	AGRN*NM_198576*+*945502	chr1	1388955	1389259	.	2	5.17
chr1	955711	956104	AGRN*NM_198576*+*945502	chr1	1509392	1509553	.	2	5.05
chr1	1008523	1009012	RNF223*NM_001205252*-*999687	chr1	1091970	1092639	.	2	6.14
chr1	1009012	1017557	RNF223*NM_001205252*-*999687	chr1	948614	949113	ISG15*NM_005101*+*938846	5	6.52
chr1	1009012	1017557	RNF223*NM_001205252*-*999687	chr1	1162500	1164006	.	2	5.83
chr1	1009012	1017557	RNF223*NM_001205252*-*999687	chr1	1217060	1218196	SCNN1D*NM_001130413*+*1205815	2	5.01
chr1	1009012	1017557	RNF223*NM_001205252*-*999687	chr1	1281338	1281914	DVL1*NM_004421*-*1274492	2	5.84
chr1	1017649	1017946	RNF223*NM_001205252*-*999687	chr1	1244724	1245868	PUSL1*NM_153339*+*1233993;ACAP3*NM_030649*-*1233269	2	5.36
chr1	1049783	1050064	C1orf159*NM_017891*-*1041736	chr1	998172	999680	.	4	6.2
chr1	1049783	1050064	C1orf159*NM_017891*-*1041736	chr1	1025479	1026337	.	5	5.3
chr1	1049783	1050064	C1orf159*NM_017891*-*1041736	chr1	1136315	1137076	.	3	5.77
chr1	1049783	1050064	C1orf159*NM_017891*-*1041736	chr1	1181950	1182381	FAM132A*NM_001014980*-*1172102	3	6.29
chr1	1049783	1050064	C1orf159*NM_017891*-*1041736	chr1	1217060	1218196	SCNN1D*NM_001130413*+*1205815	3	5.55
chr1	1049783	1050064	C1orf159*NM_017891*-*1041736	chr1	1301253	1303084	.	2	5.18
chr1	1049783	1050064	C1orf159*NM_017891*-*1041736	chr1	1327154	1328896	.	2	5.13
chr1	1049783	1050064	C1orf159*NM_017891*-*1041736	chr1	1362347	1363833	.	2	5.2
chr1	1049783	1050064	C1orf159*NM_017891*-*1041736	chr1	1505628	1506268	.	2	5.43
chr1	1049783	1050064	C1orf159*NM_017891*-*1041736	chr1	1883630	1884335	.	2	5.19
chr1	1050064	1052501	C1orf159*NM_017891*-*1041736	chr1	874861	875765	.	3	6.61
chr1	1050064	1052501	C1orf159*NM_017891*-*1041736	chr1	918033	919892	PERM1*NM_001291366*-*907497	3	5.66
chr1	1050064	1052501	C1orf159*NM_017891*-*1041736	chr1	954578	955021	.	4	7.15
chr1	1050064	1052501	C1orf159*NM_017891*-*1041736	chr1	955711	956104	AGRN*NM_198576*+*945502	5	6.76
chr1	1050064	1052501	C1orf159*NM_017891*-*1041736	chr1	956104	956884	.	3	5.4
chr1	1050064	1052501	C1orf159*NM_017891*-*1041736	chr1	967177	968326	.	3	5.32
chr1	1050064	1052501	C1orf159*NM_017891*-*1041736	chr1	974619	974940	.	4	6.91
chr1	1050064	1052501	C1orf159*NM_017891*-*1041736	chr1	998172	999680	.	4	5.62
chr1	1050064	1052501	C1orf159*NM_017891*-*1041736	chr1	1035408	1036265	.	9	5.73
chr1	1050064	1052501	C1orf159*NM_017891*-*1041736	chr1	1091970	1092639	.	5	6.41
chr1	1050064	1052501	C1orf159*NM_017891*-*1041736	chr1	1093033	1093304	.	5	6.23
chr1	1050064	1052501	C1orf159*NM_017891*-*1041736	chr1	1114822	1116160	TTLL10*NM_153254*+*1105076	4	5.11
chr1	1050064	1052501	C1orf159*NM_017891*-*1041736	chr1	1134957	1136158	.	4	7
chr1	1050064	1052501	C1orf159*NM_017891*-*1041736	chr1	1136315	1137076	.	3	5.21
chr1	1050064	1052501	C1orf159*NM_017891*-*1041736	chr1	1138482	1139264	.	3	5.41
chr1	1050064	1052501	C1orf159*NM_017891*-*1041736	chr1	1142670	1143157	.	3	5.6
chr1	1050064	1052501	C1orf159*NM_017891*-*1041736	chr1	1166394	1167294	B3GALT6*NM_080605*+*1157628;SDF4*NM_016176*-*1157447	6	6.25
chr1	1050064	1052501	C1orf159*NM_017891*-*1041736	chr1	1167341	1167883	B3GALT6*NM_080605*+*1157628;SDF4*NM_016176*-*1157447	6	6.26
chr1	1050064	1052501	C1orf159*NM_017891*-*1041736	chr1	1173991	1175485	.	3	5.86
chr1	1050064	1052501	C1orf159*NM_017891*-*1041736	chr1	1195381	1195626	.	3	6.31
chr1	1050064	1052501	C1orf159*NM_017891*-*1041736	chr1	1218370	1218677	.	3	6.53
chr1	1050064	1052501	C1orf159*NM_017891*-*1041736	chr1	1237448	1240234	.	5	10.73
chr1	1050064	1052501	C1orf159*NM_017891*-*1041736	chr1	1253012	1253309	.	3	6.82
chr1	1050064	1052501	C1orf159*NM_017891*-*1041736	chr1	1441880	1442389	.	2	5.09
chr1	1050064	1052501	C1orf159*NM_017891*-*1041736	chr1	1495472	1496143	.	2	5.03
chr1	1050064	1052501	C1orf159*NM_017891*-*1041736	chr1	1520427	1521081	.	2	5.09
chr1	1050064	1052501	C1orf159*NM_017891*-*1041736	chr1	1555658	1555882	.	2	5.1
chr1	1108303	1108914	TTLL10*NM_001130045*+*1099285	chr1	1198213	1198972	.	2	5.35
chr1	1108303	1108914	TTLL10*NM_001130045*+*1099285	chr1	1510710	1511152	SSU72*NM_014188*-*1500262	2	5.65
chr1	1108914	1109433	TTLL10*NM_001130045*+*1099285	chr1	948614	949113	ISG15*NM_005101*+*938846	3	6.12
chr1	1108914	1109433	TTLL10*NM_001130045*+*1099285	chr1	1131994	1133672	.	3	5.05
chr1	1108914	1109433	TTLL10*NM_001130045*+*1099285	chr1	1141602	1142153	TNFRSF18*NM_148901*-*1132089	5	7.93
chr1	1108914	1109433	TTLL10*NM_001130045*+*1099285	chr1	1215795	1217060	SCNN1D*NM_001130413*+*1205815	2	5.45
chr1	1114822	1116160	TTLL10*NM_153254*+*1105076	chr1	904348	904649	.	2	5.15
chr1	1114822	1116160	TTLL10*NM_153254*+*1105076	chr1	1050064	1052501	C1orf159*NM_017891*-*1041736	4	5.1
chr1	1114822	1116160	TTLL10*NM_153254*+*1105076	chr1	1131994	1133672	.	6	5.1
chr1	1114822	1116160	TTLL10*NM_153254*+*1105076	chr1	1154698	1155599	.	4	5.8
chr1	1114822	1116160	TTLL10*NM_153254*+*1105076	chr1	1171655	1172556	.	3	5.16
chr1	1114822	1116160	TTLL10*NM_153254*+*1105076	chr1	1175485	1175864	.	3	5.32
chr1	1114822	1116160	TTLL10*NM_153254*+*1105076	chr1	1227013	1229568	.	3	6.5
chr1	1114822	1116160	TTLL10*NM_153254*+*1105076	chr1	1362347	1363833	.	2	5.11
chr1	1114822	1116160	TTLL10*NM_153254*+*1105076	chr1	1503337	1503748	.	2	5.48
chr1	1114822	1116160	TTLL10*NM_153254*+*1105076	chr1	1751220	1751572	.	2	5.42
chr1	1141602	1142153	TNFRSF18*NM_148901*-*1132089	chr1	853941	854276	.	2	5.25
chr1	1141602	1142153	TNFRSF18*NM_148901*-*1132089	chr1	867531	869043	.	2	5.01
chr1	1141602	1142153	TNFRSF18*NM_148901*-*1132089	chr1	935701	936008	HES4*NM_001142467*-*925552	3	6.85
chr1	1141602	1142153	TNFRSF18*NM_148901*-*1132089	chr1	955188	955711	AGRN*NM_198576*+*945502	4	8.08
chr1	1141602	1142153	TNFRSF18*NM_148901*-*1132089	chr1	1054446	1055126	.	3	5.79
chr1	1141602	1142153	TNFRSF18*NM_148901*-*1132089	chr1	1070689	1071952	.	3	5.39
chr1	1141602	1142153	TNFRSF18*NM_148901*-*1132089	chr1	1078195	1079193	.	3	5.14
chr1	1141602	1142153	TNFRSF18*NM_148901*-*1132089	chr1	1093033	1093304	.	4	5.9
chr1	1141602	1142153	TNFRSF18*NM_148901*-*1132089	chr1	1100220	1102805	.	4	5.4
chr1	1141602	1142153	TNFRSF18*NM_148901*-*1132089	chr1	1102805	1104285	.	7	8.94
chr1	1141602	1142153	TNFRSF18*NM_148901*-*1132089	chr1	1104470	1105136	.	4	5.32
chr1	1141602	1142153	TNFRSF18*NM_148901*-*1132089	chr1	1108914	1109433	TTLL10*NM_001130045*+*1099285	5	5.42
chr1	1141602	1142153	TNFRSF18*NM_148901*-*1132089	chr1	1166394	1167294	B3GALT6*NM_080605*+*1157628;SDF4*NM_016176*-*1157447	14	6.14
chr1	1141602	1142153	TNFRSF18*NM_148901*-*1132089	chr1	1167341	1167883	B3GALT6*NM_080605*+*1157628;SDF4*NM_016176*-*1157447	14	6.29
chr1	1141602	1142153	TNFRSF18*NM_148901*-*1132089	chr1	1211304	1211922	.	3	5.36
chr1	1142153	1142670	TNFRSF18*NM_148901*-*1132089	chr1	948614	949113	ISG15*NM_005101*+*938846	6	8.78
chr1	1142153	1142670	TNFRSF18*NM_148901*-*1132089	chr1	1057805	1060445	.	3	6.01
chr1	1142153	1142670	TNFRSF18*NM_148901*-*1132089	chr1	1071952	1072938	.	3	5.51
chr1	1142153	1142670	TNFRSF18*NM_148901*-*1132089	chr1	1105136	1106680	.	4	5.67
chr1	1142153	1142670	TNFRSF18*NM_148901*-*1132089	chr1	1167341	1167883	B3GALT6*NM_080605*+*1157628;SDF4*NM_016176*-*1157447	13	6.32
chr1	1142153	1142670	TNFRSF18*NM_148901*-*1132089	chr1	1198213	1198972	.	3	5.2
chr1	1142153	1142670	TNFRSF18*NM_148901*-*1132089	chr1	1280769	1281338	.	3	6.93
chr1	1146938	1150005	TNFRSF4*NM_003327*-*1139548	chr1	1062650	1065341	.	3	5.82
chr1	1146938	1150005	TNFRSF4*NM_003327*-*1139548	chr1	1081258	1081931	.	3	5.38
chr1	1146938	1150005	TNFRSF4*NM_003327*-*1139548	chr1	1131994	1133672	.	7	5.22
chr1	1146938	1150005	TNFRSF4*NM_003327*-*1139548	chr1	1297557	1297936	MXRA8*NM_001282583*-*1287157	3	5.78
chr1	1146938	1150005	TNFRSF4*NM_003327*-*1139548	chr1	1538177	1538451	.	2	5.42
chr1	1146938	1150005	TNFRSF4*NM_003327*-*1139548	chr1	1689197	1691083	NADK*NM_001198995*-*1680081	3	5.96
chr1	1146938	1150005	TNFRSF4*NM_003327*-*1139548	chr1	1975922	1976890	.	3	8.24
chr1	1166394	1167294	B3GALT6*NM_080605*+*1157628;SDF4*NM_016176*-*1157447	chr1	889783	889986	.	2	5.08
chr1	1166394	1167294	B3GALT6*NM_080605*+*1157628;SDF4*NM_016176*-*1157447	chr1	923579	923744	.	2	5.02
chr1	1166394	1167294	B3GALT6*NM_080605*+*1157628;SDF4*NM_016176*-*1157447	chr1	948614	949113	ISG15*NM_005101*+*938846	7	9.55
chr1	1166394	1167294	B3GALT6*NM_080605*+*1157628;SDF4*NM_016176*-*1157447	chr1	966786	967043	.	3	7.08
chr1	1166394	1167294	B3GALT6*NM_080605*+*1157628;SDF4*NM_016176*-*1157447	chr1	1035408	1036265	.	3	6.34
chr1	1166394	1167294	B3GALT6*NM_080605*+*1157628;SDF4*NM_016176*-*1157447	chr1	1049783	1050064	C1orf159*NM_017891*-*1041736	4	6.83
chr1	1166394	1167294	B3GALT6*NM_080605*+*1157628;SDF4*NM_016176*-*1157447	chr1	1050064	1052501	C1orf159*NM_017891*-*1041736	6	8.68
chr1	1166394	1167294	B3GALT6*NM_080605*+*1157628;SDF4*NM_016176*-*1157447	chr1	1052501	1053176	.	3	6.07
chr1	1166394	1167294	B3GALT6*NM_080605*+*1157628;SDF4*NM_016176*-*1157447	chr1	1056235	1057805	.	5	9.81
chr1	1166394	1167294	B3GALT6*NM_080605*+*1157628;SDF4*NM_016176*-*1157447	chr1	1060445	1061929	.	3	6.07
chr1	1166394	1167294	B3GALT6*NM_080605*+*1157628;SDF4*NM_016176*-*1157447	chr1	1062650	1065341	.	3	5.9
chr1	1166394	1167294	B3GALT6*NM_080605*+*1157628;SDF4*NM_016176*-*1157447	chr1	1071952	1072938	.	4	7.37
chr1	1166394	1167294	B3GALT6*NM_080605*+*1157628;SDF4*NM_016176*-*1157447	chr1	1093033	1093304	.	4	6.75
chr1	1166394	1167294	B3GALT6*NM_080605*+*1157628;SDF4*NM_016176*-*1157447	chr1	1099498	1099884	.	3	5.11
chr1	1166394	1167294	B3GALT6*NM_080605*+*1157628;SDF4*NM_016176*-*1157447	chr1	1114822	1116160	TTLL10*NM_153254*+*1105076	5	5.95
chr1	1166394	1167294	B3GALT6*NM_080605*+*1157628;SDF4*NM_016176*-*1157447	chr1	1119384	1119900	.	4	5.79
chr1	1166394	1167294	B3GALT6*NM_080605*+*1157628;SDF4*NM_016176*-*1157447	chr1	1123422	1123999	.	4	5.56
chr1	1166394	1167294	B3GALT6*NM_080605*+*1157628;SDF4*NM_016176*-*1157447	chr1	1124598	1125269	.	4	5.44
chr1	1166394	1167294	B3GALT6*NM_080605*+*1157628;SDF4*NM_016176*-*1157447	chr1	1130155	1130609	.	4	5.19
chr1	1166394	1167294	B3GALT6*NM_080605*+*1157628;SDF4*NM_016176*-*1157447	chr1	1130963	1131236	.	4	5.1
chr1	1166394	1167294	B3GALT6*NM_080605*+*1157628;SDF4*NM_016176*-*1157447	chr1	1133672	1134163	.	5	5.96
chr1	1166394	1167294	B3GALT6*NM_080605*+*1157628;SDF4*NM_016176*-*1157447	chr1	1136315	1137076	.	5	5.44
chr1	1166394	1167294	B3GALT6*NM_080605*+*1157628;SDF4*NM_016176*-*1157447	chr1	1141602	1142153	TNFRSF18*NM_148901*-*1132089	14	10.14
chr1	1166394	1167294	B3GALT6*NM_080605*+*1157628;SDF4*NM_016176*-*1157447	chr1	1142153	1142670	TNFRSF18*NM_148901*-*1132089	8	6.03
chr1	1166394	1167294	B3GALT6*NM_080605*+*1157628;SDF4*NM_016176*-*1157447	chr1	1146938	1150005	TNFRSF4*NM_003327*-*1139548	11	5.54
chr1	1166394	1167294	B3GALT6*NM_080605*+*1157628;SDF4*NM_016176*-*1157447	chr1	1207485	1208233	.	6	7.91
chr1	1166394	1167294	B3GALT6*NM_080605*+*1157628;SDF4*NM_016176*-*1157447	chr1	1208233	1208742	UBE2J2*NM_194457*-*1199234	5	5.44
chr1	1166394	1167294	B3GALT6*NM_080605*+*1157628;SDF4*NM_016176*-*1157447	chr1	1209971	1210740	UBE2J2*NM_194457*-*1199234	7	6.71
chr1	1166394	1167294	B3GALT6*NM_080605*+*1157628;SDF4*NM_016176*-*1157447	chr1	1237448	1240234	.	6	9.87
chr1	1166394	1167294	B3GALT6*NM_080605*+*1157628;SDF4*NM_016176*-*1157447	chr1	1240745	1241806	.	3	5.15
chr1	1166394	1167294	B3GALT6*NM_080605*+*1157628;SDF4*NM_016176*-*1157447	chr1	1259977	1261116	CPSF3L*NM_001256456*-*1250067;CPTP*NM_001029885*+*1250142	9	8.81
chr1	1166394	1167294	B3GALT6*NM_080605*+*1157628;SDF4*NM_016176*-*1157447	chr1	1261428	1262020	.	3	5.78
chr1	1166394	1167294	B3GALT6*NM_080605*+*1157628;SDF4*NM_016176*-*1157447	chr1	1269256	1269856	.	3	5.95
chr1	1166394	1167294	B3GALT6*NM_080605*+*1157628;SDF4*NM_016176*-*1157447	chr1	1311348	1312530	.	3	6.35
chr1	1166394	1167294	B3GALT6*NM_080605*+*1157628;SDF4*NM_016176*-*1157447	chr1	1503337	1503748	.	2	5.11
chr1	1166394	1167294	B3GALT6*NM_080605*+*1157628;SDF4*NM_016176*-*1157447	chr1	1555658	1555882	.	2	5.24
chr1	1166394	1167294	B3GALT6*NM_080605*+*1157628;SDF4*NM_016176*-*1157447	chr1	6549022	6550168	PLEKHG5*NM_001042664*-*6540640	4	5.71
chr1	1166394	1167294	B3GALT6*NM_080605*+*1157628;SDF4*NM_016176*-*1157447	chr1	23116508	23117071	.	3	5.34
chr1	1167341	1167883	B3GALT6*NM_080605*+*1157628;SDF4*NM_016176*-*1157447	chr1	890955	891828	.	3	5.3
chr1	1167341	1167883	B3GALT6*NM_080605*+*1157628;SDF4*NM_016176*-*1157447	chr1	903790	904010	.	3	5.36
chr1	1167341	1167883	B3GALT6*NM_080605*+*1157628;SDF4*NM_016176*-*1157447	chr1	911390	911906	.	4	6.74
chr1	1167341	1167883	B3GALT6*NM_080605*+*1157628;SDF4*NM_016176*-*1157447	chr1	918033	919892	PERM1*NM_001291366*-*907497	5	7.82
chr1	1167341	1167883	B3GALT6*NM_080605*+*1157628;SDF4*NM_016176*-*1157447	chr1	919892	920123	.	3	5.26
chr1	1167341	1167883	B3GALT6*NM_080605*+*1157628;SDF4*NM_016176*-*1157447	chr1	931307	935439	HES4*NM_001142467*-*925552	5	7.23
chr1	1167341	1167883	B3GALT6*NM_080605*+*1157628;SDF4*NM_016176*-*1157447	chr1	936008	937558	.	7	11.31
chr1	1167341	1167883	B3GALT6*NM_080605*+*1157628;SDF4*NM_016176*-*1157447	chr1	940883	941758	.	3	5.08
chr1	1167341	1167883	B3GALT6*NM_080605*+*1157628;SDF4*NM_016176*-*1157447	chr1	942446	942745	.	4	6.73
chr1	1167341	1167883	B3GALT6*NM_080605*+*1157628;SDF4*NM_016176*-*1157447	chr1	946654	947694	.	3	5.06
chr1	1167341	1167883	B3GALT6*NM_080605*+*1157628;SDF4*NM_016176*-*1157447	chr1	947694	948183	.	3	5.07
chr1	1167341	1167883	B3GALT6*NM_080605*+*1157628;SDF4*NM_016176*-*1157447	chr1	948614	949113	ISG15*NM_005101*+*938846	9	7.47
chr1	1167341	1167883	B3GALT6*NM_080605*+*1157628;SDF4*NM_016176*-*1157447	chr1	949465	949883	.	3	5.03
chr1	1167341	1167883	B3GALT6*NM_080605*+*1157628;SDF4*NM_016176*-*1157447	chr1	954578	955021	.	8	12.59
chr1	1167341	1167883	B3GALT6*NM_080605*+*1157628;SDF4*NM_016176*-*1157447	chr1	955021	955188	.	3	5.03
chr1	1167341	1167883	B3GALT6*NM_080605*+*1157628;SDF4*NM_016176*-*1157447	chr1	955188	955711	AGRN*NM_198576*+*945502	4	5.47
chr1	1167341	1167883	B3GALT6*NM_080605*+*1157628;SDF4*NM_016176*-*1157447	chr1	955711	956104	AGRN*NM_198576*+*945502	5	6.01
chr1	1167341	1167883	B3GALT6*NM_080605*+*1157628;SDF4*NM_016176*-*1157447	chr1	956104	956884	.	4	6.42
chr1	1167341	1167883	B3GALT6*NM_080605*+*1157628;SDF4*NM_016176*-*1157447	chr1	959013	960102	.	4	6.39
chr1	1167341	1167883	B3GALT6*NM_080605*+*1157628;SDF4*NM_016176*-*1157447	chr1	960102	961732	.	5	7.92
chr1	1167341	1167883	B3GALT6*NM_080605*+*1157628;SDF4*NM_016176*-*1157447	chr1	971147	971569	.	3	5.02
chr1	1167341	1167883	B3GALT6*NM_080605*+*1157628;SDF4*NM_016176*-*1157447	chr1	995895	996418	.	4	6.27
chr1	1167341	1167883	B3GALT6*NM_080605*+*1157628;SDF4*NM_016176*-*1157447	chr1	1004023	1004620	.	4	6.16
chr1	1167341	1167883	B3GALT6*NM_080605*+*1157628;SDF4*NM_016176*-*1157447	chr1	1031786	1032442	.	5	7.13
chr1	1167341	1167883	B3GALT6*NM_080605*+*1157628;SDF4*NM_016176*-*1157447	chr1	1037402	1037872	.	5	7.08
chr1	1167341	1167883	B3GALT6*NM_080605*+*1157628;SDF4*NM_016176*-*1157447	chr1	1050064	1052501	C1orf159*NM_017891*-*1041736	6	5.44
chr1	1167341	1167883	B3GALT6*NM_080605*+*1157628;SDF4*NM_016176*-*1157447	chr1	1053216	1053767	.	5	6.74
chr1	1167341	1167883	B3GALT6*NM_080605*+*1157628;SDF4*NM_016176*-*1157447	chr1	1054165	1054446	.	7	9.43
chr1	1167341	1167883	B3GALT6*NM_080605*+*1157628;SDF4*NM_016176*-*1157447	chr1	1062650	1065341	.	4	5.24
chr1	1167341	1167883	B3GALT6*NM_080605*+*1157628;SDF4*NM_016176*-*1157447	chr1	1065656	1066511	.	6	7.63
chr1	1167341	1167883	B3GALT6*NM_080605*+*1157628;SDF4*NM_016176*-*1157447	chr1	1070689	1071952	.	4	5.11
chr1	1167341	1167883	B3GALT6*NM_080605*+*1157628;SDF4*NM_016176*-*1157447	chr1	1071952	1072938	.	5	6.05
chr1	1167341	1167883	B3GALT6*NM_080605*+*1157628;SDF4*NM_016176*-*1157447	chr1	1072938	1073583	.	5	6.25
chr1	1167341	1167883	B3GALT6*NM_080605*+*1157628;SDF4*NM_016176*-*1157447	chr1	1079193	1080224	.	6	6.96
chr1	1167341	1167883	B3GALT6*NM_080605*+*1157628;SDF4*NM_016176*-*1157447	chr1	1081931	1082298	.	5	6.11
chr1	1167341	1167883	B3GALT6*NM_080605*+*1157628;SDF4*NM_016176*-*1157447	chr1	1085436	1086772	.	5	5.84
chr1	1167341	1167883	B3GALT6*NM_080605*+*1157628;SDF4*NM_016176*-*1157447	chr1	1087397	1087816	.	5	5.9
chr1	1167341	1167883	B3GALT6*NM_080605*+*1157628;SDF4*NM_016176*-*1157447	chr1	1089978	1091284	.	8	8.94
chr1	1167341	1167883	B3GALT6*NM_080605*+*1157628;SDF4*NM_016176*-*1157447	chr1	1091970	1092639	.	5	5.7
chr1	1167341	1167883	B3GALT6*NM_080605*+*1157628;SDF4*NM_016176*-*1157447	chr1	1092639	1093033	.	7	7.73
chr1	1167341	1167883	B3GALT6*NM_080605*+*1157628;SDF4*NM_016176*-*1157447	chr1	1093033	1093304	.	11	11.49
chr1	1167341	1167883	B3GALT6*NM_080605*+*1157628;SDF4*NM_016176*-*1157447	chr1	1093304	1094482	.	8	8.44
chr1	1167341	1167883	B3GALT6*NM_080605*+*1157628;SDF4*NM_016176*-*1157447	chr1	1095432	1097686	.	7	7.55
chr1	1167341	1167883	B3GALT6*NM_080605*+*1157628;SDF4*NM_016176*-*1157447	chr1	1105136	1106680	.	5	5.18
chr1	1167341	1167883	B3GALT6*NM_080605*+*1157628;SDF4*NM_016176*-*1157447	chr1	1120812	1121236	.	9	7.66
chr1	1167341	1167883	B3GALT6*NM_080605*+*1157628;SDF4*NM_016176*-*1157447	chr1	1121236	1122010	.	6	5.22
chr1	1167341	1167883	B3GALT6*NM_080605*+*1157628;SDF4*NM_016176*-*1157447	chr1	1123422	1123999	.	8	6.68
chr1	1167341	1167883	B3GALT6*NM_080605*+*1157628;SDF4*NM_016176*-*1157447	chr1	1124162	1124378	.	6	5.04
chr1	1167341	1167883	B3GALT6*NM_080605*+*1157628;SDF4*NM_016176*-*1157447	chr1	1129447	1130155	.	7	5.32
chr1	1167341	1167883	B3GALT6*NM_080605*+*1157628;SDF4*NM_016176*-*1157447	chr1	1134957	1136158	.	12	7.9
chr1	1167341	1167883	B3GALT6*NM_080605*+*1157628;SDF4*NM_016176*-*1157447	chr1	1136315	1137076	.	18	10.87
chr1	1167341	1167883	B3GALT6*NM_080605*+*1157628;SDF4*NM_016176*-*1157447	chr1	1137076	1138482	.	13	7.78
chr1	1167341	1167883	B3GALT6*NM_080605*+*1157628;SDF4*NM_016176*-*1157447	chr1	1138482	1139264	.	9	5.6
chr1	1167341	1167883	B3GALT6*NM_080605*+*1157628;SDF4*NM_016176*-*1157447	chr1	1139665	1141602	.	9	5.36
chr1	1167341	1167883	B3GALT6*NM_080605*+*1157628;SDF4*NM_016176*-*1157447	chr1	1141602	1142153	TNFRSF18*NM_148901*-*1132089	14	5.71
chr1	1167341	1167883	B3GALT6*NM_080605*+*1157628;SDF4*NM_016176*-*1157447	chr1	1142153	1142670	TNFRSF18*NM_148901*-*1132089	13	5.38
chr1	1167341	1167883	B3GALT6*NM_080605*+*1157628;SDF4*NM_016176*-*1157447	chr1	1153322	1153640	.	17	5.49
chr1	1167341	1167883	B3GALT6*NM_080605*+*1157628;SDF4*NM_016176*-*1157447	chr1	1203220	1204248	.	7	5.2
chr1	1167341	1167883	B3GALT6*NM_080605*+*1157628;SDF4*NM_016176*-*1157447	chr1	1207485	1208233	.	8	6.27
chr1	1167341	1167883	B3GALT6*NM_080605*+*1157628;SDF4*NM_016176*-*1157447	chr1	1208233	1208742	UBE2J2*NM_194457*-*1199234	13	7.73
chr1	1167341	1167883	B3GALT6*NM_080605*+*1157628;SDF4*NM_016176*-*1157447	chr1	1208760	1209971	UBE2J2*NM_194457*-*1199234	15	9.43
chr1	1167341	1167883	B3GALT6*NM_080605*+*1157628;SDF4*NM_016176*-*1157447	chr1	1227013	1229568	.	6	6.03
chr1	1167341	1167883	B3GALT6*NM_080605*+*1157628;SDF4*NM_016176*-*1157447	chr1	1235580	1236102	.	5	5.39
chr1	1167341	1167883	B3GALT6*NM_080605*+*1157628;SDF4*NM_016176*-*1157447	chr1	1237448	1240234	.	16	16.13
chr1	1167341	1167883	B3GALT6*NM_080605*+*1157628;SDF4*NM_016176*-*1157447	chr1	1240288	1240745	.	9	9.39
chr1	1167341	1167883	B3GALT6*NM_080605*+*1157628;SDF4*NM_016176*-*1157447	chr1	1240745	1241806	.	5	5.41
chr1	1167341	1167883	B3GALT6*NM_080605*+*1157628;SDF4*NM_016176*-*1157447	chr1	1242020	1242774	PUSL1*NM_153339*+*1233993;ACAP3*NM_030649*-*1233269	10	9.01
chr1	1167341	1167883	B3GALT6*NM_080605*+*1157628;SDF4*NM_016176*-*1157447	chr1	1242774	1244724	PUSL1*NM_153339*+*1233993;ACAP3*NM_030649*-*1233269	6	5.26
chr1	1167341	1167883	B3GALT6*NM_080605*+*1157628;SDF4*NM_016176*-*1157447	chr1	1253488	1253814	.	6	6.89
chr1	1167341	1167883	B3GALT6*NM_080605*+*1157628;SDF4*NM_016176*-*1157447	chr1	1253989	1254727	.	5	5.82
chr1	1167341	1167883	B3GALT6*NM_080605*+*1157628;SDF4*NM_016176*-*1157447	chr1	1259029	1259977	CPSF3L*NM_001256456*-*1250067;CPTP*NM_001029885*+*1250142	8	7.55
chr1	1167341	1167883	B3GALT6*NM_080605*+*1157628;SDF4*NM_016176*-*1157447	chr1	1274260	1275130	.	4	5.32
chr1	1167341	1167883	B3GALT6*NM_080605*+*1157628;SDF4*NM_016176*-*1157447	chr1	1294193	1295000	MXRA8*NM_001282585*-*1283927	5	5.9
chr1	1167341	1167883	B3GALT6*NM_080605*+*1157628;SDF4*NM_016176*-*1157447	chr1	1309911	1310605	AURKAIP1*NM_001127230*-*1300562	6	6.64
chr1	1167341	1167883	B3GALT6*NM_080605*+*1157628;SDF4*NM_016176*-*1157447	chr1	1333196	1334203	.	8	11.66
chr1	1167341	1167883	B3GALT6*NM_080605*+*1157628;SDF4*NM_016176*-*1157447	chr1	1334203	1334576	CCNL2*NM_001039577*-*1324718	5	6.83
chr1	1167341	1167883	B3GALT6*NM_080605*+*1157628;SDF4*NM_016176*-*1157447	chr1	1341681	1342535	MRPL20*NM_017971*-*1332693	5	6.99
chr1	1167341	1167883	B3GALT6*NM_080605*+*1157628;SDF4*NM_016176*-*1157447	chr1	1342535	1343370	MRPL20*NM_017971*-*1332693	6	5.77
chr1	1167341	1167883	B3GALT6*NM_080605*+*1157628;SDF4*NM_016176*-*1157447	chr1	1362347	1363833	.	4	6.28
chr1	1167341	1167883	B3GALT6*NM_080605*+*1157628;SDF4*NM_016176*-*1157447	chr1	1428754	1429446	.	3	5.39
chr1	1167341	1167883	B3GALT6*NM_080605*+*1157628;SDF4*NM_016176*-*1157447	chr1	1447198	1448015	ATAD3A*NM_018188*+*1437522	4	6.59
chr1	1167341	1167883	B3GALT6*NM_080605*+*1157628;SDF4*NM_016176*-*1157447	chr1	1821346	1822975	GNB1*NM_001282539*-*1812556	7	7.69
chr1	1167341	1167883	B3GALT6*NM_080605*+*1157628;SDF4*NM_016176*-*1157447	chr1	1824054	1824569	.	3	5.72
chr1	1167883	1168930	B3GALT6*NM_080605*+*1157628;SDF4*NM_016176*-*1157447	chr1	902800	903730	PLEKHN1*NM_032129*+*891876	2	6.14
chr1	1167883	1168930	B3GALT6*NM_080605*+*1157628;SDF4*NM_016176*-*1157447	chr1	1209971	1210740	UBE2J2*NM_194457*-*1199234	5	8.32
chr1	1167883	1168930	B3GALT6*NM_080605*+*1157628;SDF4*NM_016176*-*1157447	chr1	1297557	1297936	MXRA8*NM_001282583*-*1287157	2	5.35
chr1	1167883	1168930	B3GALT6*NM_080605*+*1157628;SDF4*NM_016176*-*1157447	chr1	2307084	2307258	.	2	6.59
chr1	1167883	1168930	B3GALT6*NM_080605*+*1157628;SDF4*NM_016176*-*1157447	chr1	4178439	4178688	.	2	5.12
chr1	1179649	1181950	FAM132A*NM_001014980*-*1172102	chr1	1070689	1071952	.	2	5.09
chr1	1181950	1182381	FAM132A*NM_001014980*-*1172102	chr1	945709	946191	.	2	6.04
chr1	1181950	1182381	FAM132A*NM_001014980*-*1172102	chr1	973318	973552	.	2	5.95
chr1	1181950	1182381	FAM132A*NM_001014980*-*1172102	chr1	1035408	1036265	.	2	5.54
chr1	1181950	1182381	FAM132A*NM_001014980*-*1172102	chr1	1049783	1050064	C1orf159*NM_017891*-*1041736	3	6.98
chr1	1181950	1182381	FAM132A*NM_001014980*-*1172102	chr1	1139665	1141602	.	3	5.6
chr1	1181950	1182381	FAM132A*NM_001014980*-*1172102	chr1	1209971	1210740	UBE2J2*NM_194457*-*1199234	5	5.49
chr1	1181950	1182381	FAM132A*NM_001014980*-*1172102	chr1	1217060	1218196	SCNN1D*NM_001130413*+*1205815	4	5.07
chr1	1181950	1182381	FAM132A*NM_001014980*-*1172102	chr1	1407778	1408441	ATAD3B*NM_031921*+*1397163	2	5.28
chr1	1208233	1208742	UBE2J2*NM_194457*-*1199234	chr1	828933	829280	.	2	6.02
chr1	1208233	1208742	UBE2J2*NM_194457*-*1199234	chr1	948614	949113	ISG15*NM_005101*+*938846	9	15.4
chr1	1208233	1208742	UBE2J2*NM_194457*-*1199234	chr1	984098	985538	.	2	5.54
chr1	1208233	1208742	UBE2J2*NM_194457*-*1199234	chr1	1030018	1031310	.	2	5.28
chr1	1208233	1208742	UBE2J2*NM_194457*-*1199234	chr1	1153322	1153640	.	4	7.38
chr1	1208233	1208742	UBE2J2*NM_194457*-*1199234	chr1	1167341	1167883	B3GALT6*NM_080605*+*1157628;SDF4*NM_016176*-*1157447	13	10.1
chr1	1208233	1208742	UBE2J2*NM_194457*-*1199234	chr1	1510710	1511152	SSU72*NM_014188*-*1500262	3	6.94
chr1	1208233	1208742	UBE2J2*NM_194457*-*1199234	chr1	2403740	2404507	.	2	5.22
chr1	1208760	1209971	UBE2J2*NM_194457*-*1199234	chr1	898988	901013	PLEKHN1*NM_032129*+*891876	2	6.07
chr1	1208760	1209971	UBE2J2*NM_194457*-*1199234	chr1	948614	949113	ISG15*NM_005101*+*938846	3	7.96
chr1	1208760	1209971	UBE2J2*NM_194457*-*1199234	chr1	955188	955711	AGRN*NM_198576*+*945502	2	6.83
chr1	1208760	1209971	UBE2J2*NM_194457*-*1199234	chr1	1167341	1167883	B3GALT6*NM_080605*+*1157628;SDF4*NM_016176*-*1157447	15	21.69
chr1	1208760	1209971	UBE2J2*NM_194457*-*1199234	chr1	1181950	1182381	FAM132A*NM_001014980*-*1172102	3	6.1
chr1	1208760	1209971	UBE2J2*NM_194457*-*1199234	chr1	1244724	1245868	PUSL1*NM_153339*+*1233993;ACAP3*NM_030649*-*1233269	5	8.96
chr1	1208760	1209971	UBE2J2*NM_194457*-*1199234	chr1	1259977	1261116	CPSF3L*NM_001256456*-*1250067;CPTP*NM_001029885*+*1250142	3	5.07
chr1	1208760	1209971	UBE2J2*NM_194457*-*1199234	chr1	1342535	1343370	MRPL20*NM_017971*-*1332693	3	7.83
chr1	1208760	1209971	UBE2J2*NM_194457*-*1199234	chr1	1407778	1408441	ATAD3B*NM_031921*+*1397163	3	9.84
chr1	1208760	1209971	UBE2J2*NM_194457*-*1199234	chr1	1551029	1552005	MIB2*NM_001170688*+*1540794	3	9.22
chr1	1209971	1210740	UBE2J2*NM_194457*-*1199234	chr1	879176	880097	.	3	7.17
chr1	1209971	1210740	UBE2J2*NM_194457*-*1199234	chr1	1031786	1032442	.	3	6.29
chr1	1209971	1210740	UBE2J2*NM_194457*-*1199234	chr1	1067628	1069241	.	3	5.96
chr1	1209971	1210740	UBE2J2*NM_194457*-*1199234	chr1	1072938	1073583	.	3	5.9
chr1	1209971	1210740	UBE2J2*NM_194457*-*1199234	chr1	1100220	1102805	.	4	7.04
chr1	1209971	1210740	UBE2J2*NM_194457*-*1199234	chr1	1153012	1153322	.	4	5.7
chr1	1209971	1210740	UBE2J2*NM_194457*-*1199234	chr1	1167883	1168930	B3GALT6*NM_080605*+*1157628;SDF4*NM_016176*-*1157447	5	5.03
chr1	1215145	1215483	SCNN1D*NM_001130413*+*1205815	chr1	948614	949113	ISG15*NM_005101*+*938846	2	5.53
chr1	1215795	1217060	SCNN1D*NM_001130413*+*1205815	chr1	941853	942389	.	2	6.72
chr1	1215795	1217060	SCNN1D*NM_001130413*+*1205815	chr1	1108914	1109433	TTLL10*NM_001130045*+*1099285	2	5.41
chr1	1215795	1217060	SCNN1D*NM_001130413*+*1205815	chr1	1167341	1167883	B3GALT6*NM_080605*+*1157628;SDF4*NM_016176*-*1157447	5	6.53
chr1	1215795	1217060	SCNN1D*NM_001130413*+*1205815	chr1	1244724	1245868	PUSL1*NM_153339*+*1233993;ACAP3*NM_030649*-*1233269	4	5.29
chr1	1217060	1218196	SCNN1D*NM_001130413*+*1205815	chr1	862873	863146	.	2	5.04
chr1	1217060	1218196	SCNN1D*NM_001130413*+*1205815	chr1	918033	919892	PERM1*NM_001291366*-*907497	5	11.29
chr1	1217060	1218196	SCNN1D*NM_001130413*+*1205815	chr1	935458	935701	HES4*NM_001142467*-*925552	3	6.85
chr1	1217060	1218196	SCNN1D*NM_001130413*+*1205815	chr1	955188	955711	AGRN*NM_198576*+*945502	3	6.17
chr1	1217060	1218196	SCNN1D*NM_001130413*+*1205815	chr1	990936	991619	.	3	7.08
chr1	1217060	1218196	SCNN1D*NM_001130413*+*1205815	chr1	1001758	1002803	.	3	6.93
chr1	1217060	1218196	SCNN1D*NM_001130413*+*1205815	chr1	1030018	1031310	.	3	6.69
chr1	1217060	1218196	SCNN1D*NM_001130413*+*1205815	chr1	1036385	1037102	.	3	6.65
chr1	1217060	1218196	SCNN1D*NM_001130413*+*1205815	chr1	1049783	1050064	C1orf159*NM_017891*-*1041736	3	5.56
chr1	1217060	1218196	SCNN1D*NM_001130413*+*1205815	chr1	1067034	1067628	.	3	6.33
chr1	1217060	1218196	SCNN1D*NM_001130413*+*1205815	chr1	1070689	1071952	.	3	6.31
chr1	1217060	1218196	SCNN1D*NM_001130413*+*1205815	chr1	1071952	1072938	.	3	6.13
chr1	1217060	1218196	SCNN1D*NM_001130413*+*1205815	chr1	1078195	1079193	.	4	8.18
chr1	1217060	1218196	SCNN1D*NM_001130413*+*1205815	chr1	1079193	1080224	.	3	6.05
chr1	1217060	1218196	SCNN1D*NM_001130413*+*1205815	chr1	1113085	1113716	.	3	5.72
chr1	1217060	1218196	SCNN1D*NM_001130413*+*1205815	chr1	1122464	1122786	.	3	5.6
chr1	1217060	1218196	SCNN1D*NM_001130413*+*1205815	chr1	1136315	1137076	.	6	9.91
chr1	1217060	1218196	SCNN1D*NM_001130413*+*1205815	chr1	1138482	1139264	.	4	6.85
chr1	1217060	1218196	SCNN1D*NM_001130413*+*1205815	chr1	1160848	1162500	.	4	5.96
chr1	1217060	1218196	SCNN1D*NM_001130413*+*1205815	chr1	1171655	1172556	.	6	7.96
chr1	1217060	1218196	SCNN1D*NM_001130413*+*1205815	chr1	1237448	1240234	.	13	10.04
chr1	1217060	1218196	SCNN1D*NM_001130413*+*1205815	chr1	1240288	1240745	.	6	5.12
chr1	1217060	1218196	SCNN1D*NM_001130413*+*1205815	chr1	1278120	1279544	.	4	6.19
chr1	1217060	1218196	SCNN1D*NM_001130413*+*1205815	chr1	1313194	1313621	.	5	9.09
chr1	1217060	1218196	SCNN1D*NM_001130413*+*1205815	chr1	1313994	1314227	.	3	5.66
chr1	1217060	1218196	SCNN1D*NM_001130413*+*1205815	chr1	1335598	1337198	.	3	5.93
chr1	1217060	1218196	SCNN1D*NM_001130413*+*1205815	chr1	1369817	1371443	VWA1*NM_199121*+*1360902	3	5.68
chr1	1217060	1218196	SCNN1D*NM_001130413*+*1205815	chr1	1811610	1811816	.	2	5.05
chr1	1242020	1242774	PUSL1*NM_153339*+*1233993;ACAP3*NM_030649*-*1233269	chr1	898988	901013	PLEKHN1*NM_032129*+*891876	2	5.84
chr1	1242020	1242774	PUSL1*NM_153339*+*1233993;ACAP3*NM_030649*-*1233269	chr1	1167341	1167883	B3GALT6*NM_080605*+*1157628;SDF4*NM_016176*-*1157447	10	17.37
chr1	1242020	1242774	PUSL1*NM_153339*+*1233993;ACAP3*NM_030649*-*1233269	chr1	1259977	1261116	CPSF3L*NM_001256456*-*1250067;CPTP*NM_001029885*+*1250142	9	7.21
chr1	1242020	1242774	PUSL1*NM_153339*+*1233993;ACAP3*NM_030649*-*1233269	chr1	1362347	1363833	.	2	6.35
chr1	1242020	1242774	PUSL1*NM_153339*+*1233993;ACAP3*NM_030649*-*1233269	chr1	1567187	1567518	MMP23B*NM_006983*+*1557559	3	10.42
chr1	1242774	1244724	PUSL1*NM_153339*+*1233993;ACAP3*NM_030649*-*1233269	chr1	898988	901013	PLEKHN1*NM_032129*+*891876	2	5.08
chr1	1242774	1244724	PUSL1*NM_153339*+*1233993;ACAP3*NM_030649*-*1233269	chr1	917144	918014	PERM1*NM_001291366*-*907497	2	5.73
chr1	1242774	1244724	PUSL1*NM_153339*+*1233993;ACAP3*NM_030649*-*1233269	chr1	955188	955711	AGRN*NM_198576*+*945502	2	5.86
chr1	1242774	1244724	PUSL1*NM_153339*+*1233993;ACAP3*NM_030649*-*1233269	chr1	1167341	1167883	B3GALT6*NM_080605*+*1157628;SDF4*NM_016176*-*1157447	6	8.73
chr1	1242774	1244724	PUSL1*NM_153339*+*1233993;ACAP3*NM_030649*-*1233269	chr1	1310605	1311139	AURKAIP1*NM_001127230*-*1300562	5	6.96
chr1	1242774	1244724	PUSL1*NM_153339*+*1233993;ACAP3*NM_030649*-*1233269	chr1	1334613	1335040	CCNL2*NM_001039577*-*1324718	3	6.57
chr1	1242774	1244724	PUSL1*NM_153339*+*1233993;ACAP3*NM_030649*-*1233269	chr1	1549268	1549907	MIB2*NM_001170688*+*1540794	4	8.81
chr1	1242774	1244724	PUSL1*NM_153339*+*1233993;ACAP3*NM_030649*-*1233269	chr1	1551029	1552005	MIB2*NM_001170688*+*1540794	3	7.53
chr1	1244724	1245868	PUSL1*NM_153339*+*1233993;ACAP3*NM_030649*-*1233269	chr1	880097	881007	.	2	5.04
chr1	1244724	1245868	PUSL1*NM_153339*+*1233993;ACAP3*NM_030649*-*1233269	chr1	927144	927369	.	2	5.01
chr1	1244724	1245868	PUSL1*NM_153339*+*1233993;ACAP3*NM_030649*-*1233269	chr1	955711	956104	AGRN*NM_198576*+*945502	3	5.74
chr1	1244724	1245868	PUSL1*NM_153339*+*1233993;ACAP3*NM_030649*-*1233269	chr1	998172	999680	.	3	6.95
chr1	1244724	1245868	PUSL1*NM_153339*+*1233993;ACAP3*NM_030649*-*1233269	chr1	1004023	1004620	.	3	7.1
chr1	1244724	1245868	PUSL1*NM_153339*+*1233993;ACAP3*NM_030649*-*1233269	chr1	1092639	1093033	.	3	6.38
chr1	1244724	1245868	PUSL1*NM_153339*+*1233993;ACAP3*NM_030649*-*1233269	chr1	1099884	1100220	.	3	6.3
chr1	1244724	1245868	PUSL1*NM_153339*+*1233993;ACAP3*NM_030649*-*1233269	chr1	1107698	1107910	.	3	6.29
chr1	1244724	1245868	PUSL1*NM_153339*+*1233993;ACAP3*NM_030649*-*1233269	chr1	1124162	1124378	.	3	6.01
chr1	1244724	1245868	PUSL1*NM_153339*+*1233993;ACAP3*NM_030649*-*1233269	chr1	1134957	1136158	.	5	9.5
chr1	1244724	1245868	PUSL1*NM_153339*+*1233993;ACAP3*NM_030649*-*1233269	chr1	1167341	1167883	B3GALT6*NM_080605*+*1157628;SDF4*NM_016176*-*1157447	6	5.24
chr1	1244724	1245868	PUSL1*NM_153339*+*1233993;ACAP3*NM_030649*-*1233269	chr1	1253488	1253814	.	24	7.35
chr1	1244724	1245868	PUSL1*NM_153339*+*1233993;ACAP3*NM_030649*-*1233269	chr1	1255841	1256892	.	11	5.04
chr1	1244724	1245868	PUSL1*NM_153339*+*1233993;ACAP3*NM_030649*-*1233269	chr1	1259977	1261116	CPSF3L*NM_001256456*-*1250067;CPTP*NM_001029885*+*1250142	21	5.04
chr1	1244724	1245868	PUSL1*NM_153339*+*1233993;ACAP3*NM_030649*-*1233269	chr1	1268477	1269256	.	6	5.46
chr1	1244724	1245868	PUSL1*NM_153339*+*1233993;ACAP3*NM_030649*-*1233269	chr1	1293378	1294193	MXRA8*NM_001282585*-*1283927	5	5.87
chr1	1244724	1245868	PUSL1*NM_153339*+*1233993;ACAP3*NM_030649*-*1233269	chr1	1296638	1297464	MXRA8*NM_001282583*-*1287157	5	5.49
chr1	1244724	1245868	PUSL1*NM_153339*+*1233993;ACAP3*NM_030649*-*1233269	chr1	1297557	1297936	MXRA8*NM_001282583*-*1287157	5	5.76
chr1	1244724	1245868	PUSL1*NM_153339*+*1233993;ACAP3*NM_030649*-*1233269	chr1	1309911	1310605	AURKAIP1*NM_001127230*-*1300562	7	8.44
chr1	1244724	1245868	PUSL1*NM_153339*+*1233993;ACAP3*NM_030649*-*1233269	chr1	1340760	1341073	.	3	5.63
chr1	1244724	1245868	PUSL1*NM_153339*+*1233993;ACAP3*NM_030649*-*1233269	chr1	1342535	1343370	MRPL20*NM_017971*-*1332693	5	5.98
chr1	1244724	1245868	PUSL1*NM_153339*+*1233993;ACAP3*NM_030649*-*1233269	chr1	1360797	1362347	TMEM88B*NM_001146685*+*1351507	4	6.26
chr1	1244724	1245868	PUSL1*NM_153339*+*1233993;ACAP3*NM_030649*-*1233269	chr1	1366597	1368904	.	3	5.87
chr1	1244724	1245868	PUSL1*NM_153339*+*1233993;ACAP3*NM_030649*-*1233269	chr1	1398912	1399203	.	3	6.55
chr1	1244724	1245868	PUSL1*NM_153339*+*1233993;ACAP3*NM_030649*-*1233269	chr1	1550346	1551029	MIB2*NM_001170688*+*1540794	3	6.09
chr1	1259029	1259977	CPSF3L*NM_001256456*-*1250067;CPTP*NM_001029885*+*1250142	chr1	948614	949113	ISG15*NM_005101*+*938846	3	6.62
chr1	1259029	1259977	CPSF3L*NM_001256456*-*1250067;CPTP*NM_001029885*+*1250142	chr1	1049783	1050064	C1orf159*NM_017891*-*1041736	2	5.59
chr1	1259029	1259977	CPSF3L*NM_001256456*-*1250067;CPTP*NM_001029885*+*1250142	chr1	1071952	1072938	.	2	6.07
chr1	1259029	1259977	CPSF3L*NM_001256456*-*1250067;CPTP*NM_001029885*+*1250142	chr1	1167341	1167883	B3GALT6*NM_080605*+*1157628;SDF4*NM_016176*-*1157447	8	12.35
chr1	1259029	1259977	CPSF3L*NM_001256456*-*1250067;CPTP*NM_001029885*+*1250142	chr1	1244724	1245868	PUSL1*NM_153339*+*1233993;ACAP3*NM_030649*-*1233269	9	6.26
chr1	1259029	1259977	CPSF3L*NM_001256456*-*1250067;CPTP*NM_001029885*+*1250142	chr1	1292733	1292963	MXRA8*NM_001282585*-*1283927	5	8.95
chr1	1259029	1259977	CPSF3L*NM_001256456*-*1250067;CPTP*NM_001029885*+*1250142	chr1	1334613	1335040	CCNL2*NM_001039577*-*1324718	3	6.17
chr1	1259029	1259977	CPSF3L*NM_001256456*-*1250067;CPTP*NM_001029885*+*1250142	chr1	1365672	1366003	.	2	5.51
chr1	1259029	1259977	CPSF3L*NM_001256456*-*1250067;CPTP*NM_001029885*+*1250142	chr1	1366597	1368904	.	3	8.03
chr1	1259029	1259977	CPSF3L*NM_001256456*-*1250067;CPTP*NM_001029885*+*1250142	chr1	1407778	1408441	ATAD3B*NM_031921*+*1397163	2	5.23
chr1	1259029	1259977	CPSF3L*NM_001256456*-*1250067;CPTP*NM_001029885*+*1250142	chr1	1549268	1549907	MIB2*NM_001170688*+*1540794	3	6.55
chr1	1259977	1261116	CPSF3L*NM_001256456*-*1250067;CPTP*NM_001029885*+*1250142	chr1	948360	948614	ISG15*NM_005101*+*938846	4	7.71
chr1	1259977	1261116	CPSF3L*NM_001256456*-*1250067;CPTP*NM_001029885*+*1250142	chr1	961732	962343	.	3	6.48
chr1	1259977	1261116	CPSF3L*NM_001256456*-*1250067;CPTP*NM_001029885*+*1250142	chr1	1030018	1031310	.	4	8.07
chr1	1259977	1261116	CPSF3L*NM_001256456*-*1250067;CPTP*NM_001029885*+*1250142	chr1	1056235	1057805	.	3	5.93
chr1	1259977	1261116	CPSF3L*NM_001256456*-*1250067;CPTP*NM_001029885*+*1250142	chr1	1079193	1080224	.	4	7.42
chr1	1259977	1261116	CPSF3L*NM_001256456*-*1250067;CPTP*NM_001029885*+*1250142	chr1	1099498	1099884	.	4	7.39
chr1	1259977	1261116	CPSF3L*NM_001256456*-*1250067;CPTP*NM_001029885*+*1250142	chr1	1099884	1100220	.	3	5.58
chr1	1259977	1261116	CPSF3L*NM_001256456*-*1250067;CPTP*NM_001029885*+*1250142	chr1	1100220	1102805	.	3	5.43
chr1	1259977	1261116	CPSF3L*NM_001256456*-*1250067;CPTP*NM_001029885*+*1250142	chr1	1113085	1113716	.	3	5.46
chr1	1259977	1261116	CPSF3L*NM_001256456*-*1250067;CPTP*NM_001029885*+*1250142	chr1	1136315	1137076	.	4	6.63
chr1	1259977	1261116	CPSF3L*NM_001256456*-*1250067;CPTP*NM_001029885*+*1250142	chr1	1166394	1167294	B3GALT6*NM_080605*+*1157628;SDF4*NM_016176*-*1157447	9	6.71
chr1	1259977	1261116	CPSF3L*NM_001256456*-*1250067;CPTP*NM_001029885*+*1250142	chr1	1167341	1167883	B3GALT6*NM_080605*+*1157628;SDF4*NM_016176*-*1157447	8	5.98
chr1	1259977	1261116	CPSF3L*NM_001256456*-*1250067;CPTP*NM_001029885*+*1250142	chr1	1198213	1198972	.	4	5.22
chr1	1259977	1261116	CPSF3L*NM_001256456*-*1250067;CPTP*NM_001029885*+*1250142	chr1	1237448	1240234	.	15	9.26
chr1	1259977	1261116	CPSF3L*NM_001256456*-*1250067;CPTP*NM_001029885*+*1250142	chr1	1240745	1241806	.	11	6.27
chr1	1259977	1261116	CPSF3L*NM_001256456*-*1250067;CPTP*NM_001029885*+*1250142	chr1	1244724	1245868	PUSL1*NM_153339*+*1233993;ACAP3*NM_030649*-*1233269	21	5.74
chr1	1259977	1261116	CPSF3L*NM_001256456*-*1250067;CPTP*NM_001029885*+*1250142	chr1	1289968	1292414	.	6	5.21
chr1	1259977	1261116	CPSF3L*NM_001256456*-*1250067;CPTP*NM_001029885*+*1250142	chr1	1293378	1294193	MXRA8*NM_001282585*-*1283927	7	5.2
chr1	1259977	1261116	CPSF3L*NM_001256456*-*1250067;CPTP*NM_001029885*+*1250142	chr1	1362347	1363833	.	4	6.22
chr1	1259977	1261116	CPSF3L*NM_001256456*-*1250067;CPTP*NM_001029885*+*1250142	chr1	1371443	1372110	VWA1*NM_199121*+*1360902	4	5.44
chr1	1259977	1261116	CPSF3L*NM_001256456*-*1250067;CPTP*NM_001029885*+*1250142	chr1	1478204	1479365	.	3	6.02
chr1	1259977	1261116	CPSF3L*NM_001256456*-*1250067;CPTP*NM_001029885*+*1250142	chr1	1508933	1509392	SSU72*NM_014188*-*1500262	4	6.84
chr1	1259977	1261116	CPSF3L*NM_001256456*-*1250067;CPTP*NM_001029885*+*1250142	chr1	1710588	1711021	.	3	6.73
chr1	1262684	1263182	TAS1R3*NM_152228*+*1256725	chr1	892163	893041	.	2	7.25
chr1	1262684	1263182	TAS1R3*NM_152228*+*1256725	chr1	898988	901013	PLEKHN1*NM_032129*+*891876	5	14.11
chr1	1262684	1263182	TAS1R3*NM_152228*+*1256725	chr1	948614	949113	ISG15*NM_005101*+*938846	3	7.39
chr1	1262684	1263182	TAS1R3*NM_152228*+*1256725	chr1	1297557	1297936	MXRA8*NM_001282583*-*1287157	3	5.36
chr1	1262684	1263182	TAS1R3*NM_152228*+*1256725	chr1	1334203	1334576	CCNL2*NM_001039577*-*1324718	2	5.08
chr1	1262684	1263182	TAS1R3*NM_152228*+*1256725	chr1	1334613	1335040	CCNL2*NM_001039577*-*1324718	3	6.82
chr1	1262684	1263182	TAS1R3*NM_152228*+*1256725	chr1	2264189	2265033	.	2	6.9
chr1	1263250	1267072	TAS1R3*NM_152228*+*1256725	chr1	1297557	1297936	MXRA8*NM_001282583*-*1287157	8	15.83
chr1	1263250	1267072	TAS1R3*NM_152228*+*1256725	chr1	1298802	1299012	.	2	5.14
chr1	1263250	1267072	TAS1R3*NM_152228*+*1256725	chr1	1509553	1510710	SSU72*NM_014188*-*1500262	2	5.45
chr1	1263250	1267072	TAS1R3*NM_152228*+*1256725	chr1	1689197	1691083	NADK*NM_001198995*-*1680081	2	6.36
chr1	1267088	1268477	TAS1R3*NM_152228*+*1256725	chr1	914745	916632	.	2	6.58
chr1	1267088	1268477	TAS1R3*NM_152228*+*1256725	chr1	917144	918014	PERM1*NM_001291366*-*907497	2	5.67
chr1	1267088	1268477	TAS1R3*NM_152228*+*1256725	chr1	948614	949113	ISG15*NM_005101*+*938846	3	6.52
chr1	1267088	1268477	TAS1R3*NM_152228*+*1256725	chr1	1004620	1005890	.	2	6.29
chr1	1267088	1268477	TAS1R3*NM_152228*+*1256725	chr1	1237448	1240234	.	4	6.52
chr1	1267088	1268477	TAS1R3*NM_152228*+*1256725	chr1	1689197	1691083	NADK*NM_001198995*-*1680081	2	5.03
chr1	1281338	1281914	DVL1*NM_004421*-*1274492	chr1	948614	949113	ISG15*NM_005101*+*938846	4	8.13
chr1	1281338	1281914	DVL1*NM_004421*-*1274492	chr1	1009012	1017557	RNF223*NM_001205252*-*999687	2	5.6
chr1	1281338	1281914	DVL1*NM_004421*-*1274492	chr1	1049783	1050064	C1orf159*NM_017891*-*1041736	2	5.26
chr1	1281338	1281914	DVL1*NM_004421*-*1274492	chr1	1102805	1104285	.	2	5.6
chr1	1281338	1281914	DVL1*NM_004421*-*1274492	chr1	1136315	1137076	.	2	5.37
chr1	1281338	1281914	DVL1*NM_004421*-*1274492	chr1	1398061	1398778	.	2	5.24
chr1	1281338	1281914	DVL1*NM_004421*-*1274492	chr1	1475835	1476766	TMEM240*NM_001114748*-*1465740	2	5.22
chr1	1281338	1281914	DVL1*NM_004421*-*1274492	chr1	1487362	1487717	.	2	5.96
chr1	1281338	1281914	DVL1*NM_004421*-*1274492	chr1	1535623	1536332	C1orf233*NM_001242659*-*1525476	2	5.34
chr1	1281338	1281914	DVL1*NM_004421*-*1274492	chr1	1549268	1549907	MIB2*NM_001170688*+*1540794	3	5.88
chr1	1281338	1281914	DVL1*NM_004421*-*1274492	chr1	1711021	1711280	.	3	9.39
chr1	1281338	1281914	DVL1*NM_004421*-*1274492	chr1	2418896	2419101	.	2	5.82
chr1	1281914	1284877	DVL1*NM_004421*-*1274492	chr1	914745	916632	.	2	7.41
chr1	1292733	1292963	MXRA8*NM_001282585*-*1283927	chr1	861124	861333	SAMD11*NM_152486*+*851120	2	6.36
chr1	1292733	1292963	MXRA8*NM_001282585*-*1283927	chr1	1259029	1259977	CPSF3L*NM_001256456*-*1250067;CPTP*NM_001029885*+*1250142	5	7.23
chr1	1292733	1292963	MXRA8*NM_001282585*-*1283927	chr1	1564257	1565262	.	2	6.3
chr1	1292733	1292963	MXRA8*NM_001282585*-*1283927	chr1	1696505	1697127	.	2	6.6
chr1	1292733	1292963	MXRA8*NM_001282585*-*1283927	chr1	2217843	2218839	.	2	6.23
chr1	1293378	1294193	MXRA8*NM_001282585*-*1283927	chr1	898988	901013	PLEKHN1*NM_032129*+*891876	5	12.56
chr1	1293378	1294193	MXRA8*NM_001282585*-*1283927	chr1	948614	949113	ISG15*NM_005101*+*938846	3	6.5
chr1	1293378	1294193	MXRA8*NM_001282585*-*1283927	chr1	1244724	1245868	PUSL1*NM_153339*+*1233993;ACAP3*NM_030649*-*1233269	5	7.48
chr1	1293378	1294193	MXRA8*NM_001282585*-*1283927	chr1	1259977	1261116	CPSF3L*NM_001256456*-*1250067;CPTP*NM_001029885*+*1250142	7	6.29
chr1	1294193	1295000	MXRA8*NM_001282585*-*1283927	chr1	1167341	1167883	B3GALT6*NM_080605*+*1157628;SDF4*NM_016176*-*1157447	5	8.42
chr1	1294193	1295000	MXRA8*NM_001282585*-*1283927	chr1	1189070	1189387	.	2	5.4
chr1	1294193	1295000	MXRA8*NM_001282585*-*1283927	chr1	1461149	1461639	.	2	5.99
chr1	1294193	1295000	MXRA8*NM_001282585*-*1283927	chr1	1549268	1549907	MIB2*NM_001170688*+*1540794	5	10.17
chr1	1296638	1297464	MXRA8*NM_001282583*-*1287157	chr1	898450	898988	.	2	5.41
chr1	1296638	1297464	MXRA8*NM_001282583*-*1287157	chr1	945709	946191	.	2	5.39
chr1	1296638	1297464	MXRA8*NM_001282583*-*1287157	chr1	1053216	1053767	.	2	5.15
chr1	1296638	1297464	MXRA8*NM_001282583*-*1287157	chr1	1244724	1245868	PUSL1*NM_153339*+*1233993;ACAP3*NM_030649*-*1233269	5	5.55
chr1	1296638	1297464	MXRA8*NM_001282583*-*1287157	chr1	1365672	1366003	.	3	5.46
chr1	1296638	1297464	MXRA8*NM_001282583*-*1287157	chr1	1566285	1567187	.	2	5.21
chr1	1296638	1297464	MXRA8*NM_001282583*-*1287157	chr1	1850133	1853882	TMEM52*NM_178545*-*1840740	2	5.01
chr1	1297557	1297936	MXRA8*NM_001282583*-*1287157	chr1	955188	955711	AGRN*NM_198576*+*945502	3	6.26
chr1	1297557	1297936	MXRA8*NM_001282583*-*1287157	chr1	1154698	1155599	.	3	6.08
chr1	1297557	1297936	MXRA8*NM_001282583*-*1287157	chr1	1237448	1240234	.	6	8.4
chr1	1297557	1297936	MXRA8*NM_001282583*-*1287157	chr1	1263250	1267072	TAS1R3*NM_152228*+*1256725	8	7.41
chr1	1297557	1297936	MXRA8*NM_001282583*-*1287157	chr1	1309911	1310605	AURKAIP1*NM_001127230*-*1300562	22	7.07
chr1	1309911	1310605	AURKAIP1*NM_001127230*-*1300562	chr1	917144	918014	PERM1*NM_001291366*-*907497	2	5.82
chr1	1309911	1310605	AURKAIP1*NM_001127230*-*1300562	chr1	947694	948183	.	2	6.73
chr1	1309911	1310605	AURKAIP1*NM_001127230*-*1300562	chr1	955711	956104	AGRN*NM_198576*+*945502	2	5.57
chr1	1309911	1310605	AURKAIP1*NM_001127230*-*1300562	chr1	960102	961732	.	2	6.59
chr1	1309911	1310605	AURKAIP1*NM_001127230*-*1300562	chr1	1049783	1050064	C1orf159*NM_017891*-*1041736	2	5.8
chr1	1309911	1310605	AURKAIP1*NM_001127230*-*1300562	chr1	1167341	1167883	B3GALT6*NM_080605*+*1157628;SDF4*NM_016176*-*1157447	6	10.93
chr1	1309911	1310605	AURKAIP1*NM_001127230*-*1300562	chr1	1244724	1245868	PUSL1*NM_153339*+*1233993;ACAP3*NM_030649*-*1233269	7	12.24
chr1	1309911	1310605	AURKAIP1*NM_001127230*-*1300562	chr1	1259977	1261116	CPSF3L*NM_001256456*-*1250067;CPTP*NM_001029885*+*1250142	5	6.09
chr1	1309911	1310605	AURKAIP1*NM_001127230*-*1300562	chr1	1297557	1297936	MXRA8*NM_001282583*-*1287157	22	15.77
chr1	1309911	1310605	AURKAIP1*NM_001127230*-*1300562	chr1	1334613	1335040	CCNL2*NM_001039577*-*1324718	6	7.25
chr1	1309911	1310605	AURKAIP1*NM_001127230*-*1300562	chr1	1356401	1357364	ANKRD65*NM_001243535*-*1346824	3	5.85
chr1	1309911	1310605	AURKAIP1*NM_001127230*-*1300562	chr1	1510710	1511152	SSU72*NM_014188*-*1500262	3	7.68
chr1	1309911	1310605	AURKAIP1*NM_001127230*-*1300562	chr1	1549268	1549907	MIB2*NM_001170688*+*1540794	5	10.48
chr1	1309911	1310605	AURKAIP1*NM_001127230*-*1300562	chr1	1550346	1551029	MIB2*NM_001170688*+*1540794	2	5.54
chr1	1309911	1310605	AURKAIP1*NM_001127230*-*1300562	chr1	2160682	2162050	SKI*NM_003036*+*2150133	3	6.92
chr1	1310605	1311139	AURKAIP1*NM_001127230*-*1300562	chr1	948614	949113	ISG15*NM_005101*+*938846	7	9.85
chr1	1310605	1311139	AURKAIP1*NM_001127230*-*1300562	chr1	1167341	1167883	B3GALT6*NM_080605*+*1157628;SDF4*NM_016176*-*1157447	7	7.36
chr1	1310605	1311139	AURKAIP1*NM_001127230*-*1300562	chr1	1237448	1240234	.	9	13.19
chr1	1310605	1311139	AURKAIP1*NM_001127230*-*1300562	chr1	1240745	1241806	.	5	7.41
chr1	1310605	1311139	AURKAIP1*NM_001127230*-*1300562	chr1	1242774	1244724	PUSL1*NM_153339*+*1233993;ACAP3*NM_030649*-*1233269	5	6.03
chr1	1310605	1311139	AURKAIP1*NM_001127230*-*1300562	chr1	1287630	1289968	.	7	5.53
chr1	1310605	1311139	AURKAIP1*NM_001127230*-*1300562	chr1	1297557	1297936	MXRA8*NM_001282583*-*1287157	17	5.95
chr1	1310605	1311139	AURKAIP1*NM_001127230*-*1300562	chr1	1334203	1334576	CCNL2*NM_001039577*-*1324718	7	5.02
chr1	1310605	1311139	AURKAIP1*NM_001127230*-*1300562	chr1	1334613	1335040	CCNL2*NM_001039577*-*1324718	11	6.48
chr1	1310605	1311139	AURKAIP1*NM_001127230*-*1300562	chr1	1353436	1355138	.	5	6.17
chr1	1310605	1311139	AURKAIP1*NM_001127230*-*1300562	chr1	1365672	1366003	.	4	5.58
chr1	1310605	1311139	AURKAIP1*NM_001127230*-*1300562	chr1	1366597	1368904	.	4	5.49
chr1	1310605	1311139	AURKAIP1*NM_001127230*-*1300562	chr1	1446246	1447198	ATAD3A*NM_018188*+*1437522	5	8.34
chr1	1310605	1311139	AURKAIP1*NM_001127230*-*1300562	chr1	1480751	1480966	.	3	6.35
chr1	1334203	1334576	CCNL2*NM_001039577*-*1324718	chr1	1050064	1052501	C1orf159*NM_017891*-*1041736	2	5.95
chr1	1334203	1334576	CCNL2*NM_001039577*-*1324718	chr1	1167341	1167883	B3GALT6*NM_080605*+*1157628;SDF4*NM_016176*-*1157447	5	11.06
chr1	1334203	1334576	CCNL2*NM_001039577*-*1324718	chr1	1209971	1210740	UBE2J2*NM_194457*-*1199234	2	5.27
chr1	1334203	1334576	CCNL2*NM_001039577*-*1324718	chr1	1262684	1263182	TAS1R3*NM_152228*+*1256725	2	5.35
chr1	1334203	1334576	CCNL2*NM_001039577*-*1324718	chr1	1310605	1311139	AURKAIP1*NM_001127230*-*1300562	7	6.63
chr1	1334203	1334576	CCNL2*NM_001039577*-*1324718	chr1	1508933	1509392	SSU72*NM_014188*-*1500262	2	6.01
chr1	1334613	1335040	CCNL2*NM_001039577*-*1324718	chr1	954578	955021	.	2	5.35
chr1	1334613	1335040	CCNL2*NM_001039577*-*1324718	chr1	960102	961732	.	2	5.34
chr1	1334613	1335040	CCNL2*NM_001039577*-*1324718	chr1	1095432	1097686	.	2	5.18
chr1	1334613	1335040	CCNL2*NM_001039577*-*1324718	chr1	1217060	1218196	SCNN1D*NM_001130413*+*1205815	3	5.08
chr1	1334613	1335040	CCNL2*NM_001039577*-*1324718	chr1	1235580	1236102	.	3	6.25
chr1	1334613	1335040	CCNL2*NM_001039577*-*1324718	chr1	1242774	1244724	PUSL1*NM_153339*+*1233993;ACAP3*NM_030649*-*1233269	3	5.08
chr1	1334613	1335040	CCNL2*NM_001039577*-*1324718	chr1	1262684	1263182	TAS1R3*NM_152228*+*1256725	3	5.27
chr1	1334613	1335040	CCNL2*NM_001039577*-*1324718	chr1	1269256	1269856	.	3	5.49
chr1	1334613	1335040	CCNL2*NM_001039577*-*1324718	chr1	1310605	1311139	AURKAIP1*NM_001127230*-*1300562	11	5.09
chr1	1334613	1335040	CCNL2*NM_001039577*-*1324718	chr1	1368961	1369817	VWA1*NM_199121*+*1360902	6	6.41
chr1	1334613	1335040	CCNL2*NM_001039577*-*1324718	chr1	1476806	1477515	.	3	6.93
chr1	1334613	1335040	CCNL2*NM_001039577*-*1324718	chr1	1523877	1524235	.	2	5
chr1	1334613	1335040	CCNL2*NM_001039577*-*1324718	chr1	1614829	1615201	.	2	5.33
chr1	1334613	1335040	CCNL2*NM_001039577*-*1324718	chr1	1768228	1768604	.	2	5.5
chr1	1334613	1335040	CCNL2*NM_001039577*-*1324718	chr1	1788103	1789498	.	2	5.38
chr1	1335097	1335435	CCNL2*NM_001039577*-*1324718	chr1	960102	961732	.	2	5.22
chr1	1335097	1335435	CCNL2*NM_001039577*-*1324718	chr1	1790699	1790910	.	2	5.39
chr1	1335097	1335435	CCNL2*NM_001039577*-*1324718	chr1	1829340	1830552	.	2	5.38
chr1	1341681	1342535	MRPL20*NM_017971*-*1332693	chr1	948614	949113	ISG15*NM_005101*+*938846	2	5.78
chr1	1341681	1342535	MRPL20*NM_017971*-*1332693	chr1	1167341	1167883	B3GALT6*NM_080605*+*1157628;SDF4*NM_016176*-*1157447	5	12.71
chr1	1341681	1342535	MRPL20*NM_017971*-*1332693	chr1	1407778	1408441	ATAD3B*NM_031921*+*1397163	2	5.43
chr1	1341681	1342535	MRPL20*NM_017971*-*1332693	chr1	1549268	1549907	MIB2*NM_001170688*+*1540794	2	5.38
chr1	1341681	1342535	MRPL20*NM_017971*-*1332693	chr1	1711280	1711486	NADK*NM_001198994*-*1701508	2	6.88
chr1	1342535	1343370	MRPL20*NM_017971*-*1332693	chr1	938260	938523	.	3	7.59
chr1	1342535	1343370	MRPL20*NM_017971*-*1332693	chr1	1158749	1159294	.	3	6.58
chr1	1342535	1343370	MRPL20*NM_017971*-*1332693	chr1	1167341	1167883	B3GALT6*NM_080605*+*1157628;SDF4*NM_016176*-*1157447	6	7.15
chr1	1342535	1343370	MRPL20*NM_017971*-*1332693	chr1	1172996	1173991	.	3	6.42
chr1	1342535	1343370	MRPL20*NM_017971*-*1332693	chr1	1208760	1209971	UBE2J2*NM_194457*-*1199234	3	5.27
chr1	1342535	1343370	MRPL20*NM_017971*-*1332693	chr1	1227013	1229568	.	3	5.76
chr1	1342535	1343370	MRPL20*NM_017971*-*1332693	chr1	1244724	1245868	PUSL1*NM_153339*+*1233993;ACAP3*NM_030649*-*1233269	5	6.4
chr1	1342535	1343370	MRPL20*NM_017971*-*1332693	chr1	1253488	1253814	.	3	5.19
chr1	1342535	1343370	MRPL20*NM_017971*-*1332693	chr1	1279544	1280769	.	4	5.96
chr1	1342535	1343370	MRPL20*NM_017971*-*1332693	chr1	1311348	1312530	.	7	7.05
chr1	1342535	1343370	MRPL20*NM_017971*-*1332693	chr1	1509553	1510710	SSU72*NM_014188*-*1500262	5	5.91
chr1	1342535	1343370	MRPL20*NM_017971*-*1332693	chr1	1511326	1511635	.	3	6.41
chr1	1342535	1343370	MRPL20*NM_017971*-*1332693	chr1	1563764	1564257	.	3	6.81
chr1	1355379	1356401	ANKRD65*NM_001243535*-*1346824	chr1	1342535	1343370	MRPL20*NM_017971*-*1332693	7	5.85
chr1	1355379	1356401	ANKRD65*NM_001243535*-*1346824	chr1	1407778	1408441	ATAD3B*NM_031921*+*1397163	3	7.08
chr1	1355379	1356401	ANKRD65*NM_001243535*-*1346824	chr1	1711021	1711280	.	2	7.61
chr1	1356401	1357364	ANKRD65*NM_001243535*-*1346824	chr1	948614	949113	ISG15*NM_005101*+*938846	3	7.19
chr1	1356401	1357364	ANKRD65*NM_001243535*-*1346824	chr1	955711	956104	AGRN*NM_198576*+*945502	2	5.82
chr1	1356401	1357364	ANKRD65*NM_001243535*-*1346824	chr1	1032896	1033512	.	2	6.9
chr1	1356401	1357364	ANKRD65*NM_001243535*-*1346824	chr1	1167341	1167883	B3GALT6*NM_080605*+*1157628;SDF4*NM_016176*-*1157447	3	6.32
chr1	1356401	1357364	ANKRD65*NM_001243535*-*1346824	chr1	1297557	1297936	MXRA8*NM_001282583*-*1287157	3	6.17
chr1	1356401	1357364	ANKRD65*NM_001243535*-*1346824	chr1	1309911	1310605	AURKAIP1*NM_001127230*-*1300562	3	5.47
chr1	1356401	1357364	ANKRD65*NM_001243535*-*1346824	chr1	1310605	1311139	AURKAIP1*NM_001127230*-*1300562	4	5.05
chr1	1356401	1357364	ANKRD65*NM_001243535*-*1346824	chr1	1478204	1479365	.	2	5.92
chr1	1360797	1362347	TMEM88B*NM_001146685*+*1351507	chr1	946654	947694	.	2	5.17
chr1	1360797	1362347	TMEM88B*NM_001146685*+*1351507	chr1	967177	968326	.	2	5.17
chr1	1360797	1362347	TMEM88B*NM_001146685*+*1351507	chr1	1004620	1005890	.	2	5.02
chr1	1360797	1362347	TMEM88B*NM_001146685*+*1351507	chr1	1005890	1006972	.	2	5.14
chr1	1360797	1362347	TMEM88B*NM_001146685*+*1351507	chr1	1056235	1057805	.	2	5.05
chr1	1360797	1362347	TMEM88B*NM_001146685*+*1351507	chr1	1080942	1081258	.	3	7.56
chr1	1360797	1362347	TMEM88B*NM_001146685*+*1351507	chr1	1084661	1085436	.	2	5
chr1	1360797	1362347	TMEM88B*NM_001146685*+*1351507	chr1	1244724	1245868	PUSL1*NM_153339*+*1233993;ACAP3*NM_030649*-*1233269	4	5.92
chr1	1360797	1362347	TMEM88B*NM_001146685*+*1351507	chr1	1246373	1247832	.	3	6.12
chr1	1360797	1362347	TMEM88B*NM_001146685*+*1351507	chr1	1478204	1479365	.	3	6.14
chr1	1360797	1362347	TMEM88B*NM_001146685*+*1351507	chr1	1537567	1538177	.	3	6.85
chr1	1360797	1362347	TMEM88B*NM_001146685*+*1351507	chr1	1552005	1552511	.	3	6.95
chr1	1360797	1362347	TMEM88B*NM_001146685*+*1351507	chr1	1693270	1693698	.	2	5.13
chr1	1360797	1362347	TMEM88B*NM_001146685*+*1351507	chr1	1770608	1770873	.	2	5.18
chr1	1360797	1362347	TMEM88B*NM_001146685*+*1351507	chr1	1843834	1844139	.	2	5.23
chr1	1368961	1369817	VWA1*NM_199121*+*1360902	chr1	940638	940883	.	2	6.76
chr1	1368961	1369817	VWA1*NM_199121*+*1360902	chr1	1297557	1297936	MXRA8*NM_001282583*-*1287157	3	6.19
chr1	1368961	1369817	VWA1*NM_199121*+*1360902	chr1	1334613	1335040	CCNL2*NM_001039577*-*1324718	6	8.6
chr1	1368961	1369817	VWA1*NM_199121*+*1360902	chr1	1441233	1441559	.	2	5.02
chr1	1368961	1369817	VWA1*NM_199121*+*1360902	chr1	1509553	1510710	SSU72*NM_014188*-*1500262	3	5.49
chr1	1368961	1369817	VWA1*NM_199121*+*1360902	chr1	1549268	1549907	MIB2*NM_001170688*+*1540794	4	7.75
chr1	1368961	1369817	VWA1*NM_199121*+*1360902	chr1	1845278	1846417	CALML6*NM_138705*+*1836265	3	8.82
chr1	1369817	1371443	VWA1*NM_199121*+*1360902	chr1	917144	918014	PERM1*NM_001291366*-*907497	2	5.83
chr1	1369817	1371443	VWA1*NM_199121*+*1360902	chr1	1217060	1218196	SCNN1D*NM_001130413*+*1205815	3	7.23
chr1	1369817	1371443	VWA1*NM_199121*+*1360902	chr1	1231451	1234337	.	2	5.86
chr1	1371443	1372110	VWA1*NM_199121*+*1360902	chr1	1102805	1104285	.	3	8.05
chr1	1371443	1372110	VWA1*NM_199121*+*1360902	chr1	1259977	1261116	CPSF3L*NM_001256456*-*1250067;CPTP*NM_001029885*+*1250142	4	5.18
chr1	1371443	1372110	VWA1*NM_199121*+*1360902	chr1	2110889	2111474	.	2	5.62
chr1	1371443	1372110	VWA1*NM_199121*+*1360902	chr1	2571100	2571456	.	2	5.09
chr1	1407778	1408441	ATAD3B*NM_031921*+*1397163	chr1	940883	941758	.	2	5.25
chr1	1407778	1408441	ATAD3B*NM_031921*+*1397163	chr1	1042960	1045541	.	2	5.27
chr1	1407778	1408441	ATAD3B*NM_031921*+*1397163	chr1	1124162	1124378	.	2	5.1
chr1	1407778	1408441	ATAD3B*NM_031921*+*1397163	chr1	1199283	1199896	.	3	7.21
chr1	1407778	1408441	ATAD3B*NM_031921*+*1397163	chr1	1208760	1209971	UBE2J2*NM_194457*-*1199234	3	6.31
chr1	1407778	1408441	ATAD3B*NM_031921*+*1397163	chr1	1230920	1231297	.	3	7.02
chr1	1407778	1408441	ATAD3B*NM_031921*+*1397163	chr1	1333196	1334203	.	3	5.26
chr1	1407778	1408441	ATAD3B*NM_031921*+*1397163	chr1	1366003	1366597	.	4	5.41
chr1	1407778	1408441	ATAD3B*NM_031921*+*1397163	chr1	1446246	1447198	ATAD3A*NM_018188*+*1437522	9	9.72
chr1	1407778	1408441	ATAD3B*NM_031921*+*1397163	chr1	1489760	1491023	.	3	5.63
chr1	1407778	1408441	ATAD3B*NM_031921*+*1397163	chr1	1500546	1500910	.	4	7.78
chr1	1407778	1408441	ATAD3B*NM_031921*+*1397163	chr1	1508933	1509392	SSU72*NM_014188*-*1500262	5	8.09
chr1	1407778	1408441	ATAD3B*NM_031921*+*1397163	chr1	1529718	1533841	.	3	6.38
chr1	1407778	1408441	ATAD3B*NM_031921*+*1397163	chr1	1565898	1566285	.	3	6.61
chr1	1407778	1408441	ATAD3B*NM_031921*+*1397163	chr1	1718366	1718779	.	3	7.79
chr1	1407778	1408441	ATAD3B*NM_031921*+*1397163	chr1	1721729	1722274	.	2	5.16
chr1	1407778	1408441	ATAD3B*NM_031921*+*1397163	chr1	1840741	1840906	.	3	7.99
chr1	1407778	1408441	ATAD3B*NM_031921*+*1397163	chr1	1972066	1972368	.	2	5.29
chr1	1407778	1408441	ATAD3B*NM_031921*+*1397163	chr1	2075100	2076516	.	2	5.02
chr1	1446246	1447198	ATAD3A*NM_018188*+*1437522	chr1	955188	955711	AGRN*NM_198576*+*945502	2	7.37
chr1	1446246	1447198	ATAD3A*NM_018188*+*1437522	chr1	1310605	1311139	AURKAIP1*NM_001127230*-*1300562	5	12.04
chr1	1446246	1447198	ATAD3A*NM_018188*+*1437522	chr1	1407778	1408441	ATAD3B*NM_031921*+*1397163	9	19.64
chr1	1446246	1447198	ATAD3A*NM_018188*+*1437522	chr1	1510710	1511152	SSU72*NM_014188*-*1500262	2	5.02
chr1	1446246	1447198	ATAD3A*NM_018188*+*1437522	chr1	1549268	1549907	MIB2*NM_001170688*+*1540794	6	13.34
chr1	1446246	1447198	ATAD3A*NM_018188*+*1437522	chr1	1551029	1552005	MIB2*NM_001170688*+*1540794	4	10.25
chr1	1447198	1448015	ATAD3A*NM_018188*+*1437522	chr1	948614	949113	ISG15*NM_005101*+*938846	2	5.43
chr1	1447198	1448015	ATAD3A*NM_018188*+*1437522	chr1	1167341	1167883	B3GALT6*NM_080605*+*1157628;SDF4*NM_016176*-*1157447	4	10.48
chr1	1447198	1448015	ATAD3A*NM_018188*+*1437522	chr1	1297557	1297936	MXRA8*NM_001282583*-*1287157	2	6.12
chr1	1447198	1448015	ATAD3A*NM_018188*+*1437522	chr1	1334613	1335040	CCNL2*NM_001039577*-*1324718	2	5.64
chr1	1447198	1448015	ATAD3A*NM_018188*+*1437522	chr1	1335097	1335435	CCNL2*NM_001039577*-*1324718	2	5.63
chr1	1447198	1448015	ATAD3A*NM_018188*+*1437522	chr1	1509553	1510710	SSU72*NM_014188*-*1500262	5	8.68
chr1	1447198	1448015	ATAD3A*NM_018188*+*1437522	chr1	1549268	1549907	MIB2*NM_001170688*+*1540794	6	12.25
chr1	1448162	1448737	ATAD3A*NM_018188*+*1437522	chr1	894208	895115	NOC2L*NM_015658*-*884679;KLHL17*NM_198317*+*885966	2	5.52
chr1	1448162	1448737	ATAD3A*NM_018188*+*1437522	chr1	1235580	1236102	.	2	6.25
chr1	1448162	1448737	ATAD3A*NM_018188*+*1437522	chr1	1280769	1281338	.	2	6.01
chr1	1448162	1448737	ATAD3A*NM_018188*+*1437522	chr1	1315511	1316610	.	2	5.74
chr1	1448162	1448737	ATAD3A*NM_018188*+*1437522	chr1	1539196	1539634	.	2	5.26
chr1	1448162	1448737	ATAD3A*NM_018188*+*1437522	chr1	1556270	1557177	.	2	5.5
chr1	1448162	1448737	ATAD3A*NM_018188*+*1437522	chr1	1711021	1711280	.	2	6.33
chr1	1448162	1448737	ATAD3A*NM_018188*+*1437522	chr1	1787487	1787699	.	2	6.74
chr1	1448162	1448737	ATAD3A*NM_018188*+*1437522	chr1	1950288	1951663	GABRD*NM_000815*+*1940767	2	6.26
chr1	1448162	1448737	ATAD3A*NM_018188*+*1437522	chr1	2440450	2440723	.	2	6.3
chr1	1475835	1476766	TMEM240*NM_001114748*-*1465740	chr1	1281338	1281914	DVL1*NM_004421*-*1274492	2	5.79
chr1	1475835	1476766	TMEM240*NM_001114748*-*1465740	chr1	1509553	1510710	SSU72*NM_014188*-*1500262	7	6.89
chr1	1475835	1476766	TMEM240*NM_001114748*-*1465740	chr1	1549268	1549907	MIB2*NM_001170688*+*1540794	6	8.76
chr1	1475835	1476766	TMEM240*NM_001114748*-*1465740	chr1	1567187	1567518	MMP23B*NM_006983*+*1557559	4	9.59
chr1	1475835	1476766	TMEM240*NM_001114748*-*1465740	chr1	1933434	1933896	.	2	6.7
chr1	1475835	1476766	TMEM240*NM_001114748*-*1465740	chr1	2095641	2096036	.	2	6.77
chr1	1508933	1509392	SSU72*NM_014188*-*1500262	chr1	948614	949113	ISG15*NM_005101*+*938846	3	7.42
chr1	1508933	1509392	SSU72*NM_014188*-*1500262	chr1	1141602	1142153	TNFRSF18*NM_148901*-*1132089	2	6.21
chr1	1508933	1509392	SSU72*NM_014188*-*1500262	chr1	1167341	1167883	B3GALT6*NM_080605*+*1157628;SDF4*NM_016176*-*1157447	3	7.15
chr1	1508933	1509392	SSU72*NM_014188*-*1500262	chr1	1259977	1261116	CPSF3L*NM_001256456*-*1250067;CPTP*NM_001029885*+*1250142	4	9.01
chr1	1508933	1509392	SSU72*NM_014188*-*1500262	chr1	1334203	1334576	CCNL2*NM_001039577*-*1324718	2	6
chr1	1508933	1509392	SSU72*NM_014188*-*1500262	chr1	1407778	1408441	ATAD3B*NM_031921*+*1397163	5	12.24
chr1	1508933	1509392	SSU72*NM_014188*-*1500262	chr1	1549268	1549907	MIB2*NM_001170688*+*1540794	12	13.71
chr1	1508933	1509392	SSU72*NM_014188*-*1500262	chr1	1550346	1551029	MIB2*NM_001170688*+*1540794	4	6.97
chr1	1508933	1509392	SSU72*NM_014188*-*1500262	chr1	1711280	1711486	NADK*NM_001198994*-*1701508	2	5.45
chr1	1508933	1509392	SSU72*NM_014188*-*1500262	chr1	1845278	1846417	CALML6*NM_138705*+*1836265	6	18.1
chr1	1509553	1510710	SSU72*NM_014188*-*1500262	chr1	1342535	1343370	MRPL20*NM_017971*-*1332693	5	5.92
chr1	1509553	1510710	SSU72*NM_014188*-*1500262	chr1	1365672	1366003	.	4	7.03
chr1	1509553	1510710	SSU72*NM_014188*-*1500262	chr1	1372110	1372942	.	3	5.28
chr1	1509553	1510710	SSU72*NM_014188*-*1500262	chr1	1447198	1448015	ATAD3A*NM_018188*+*1437522	5	5.86
chr1	1509553	1510710	SSU72*NM_014188*-*1500262	chr1	1475835	1476766	TMEM240*NM_001114748*-*1465740	7	5.15
chr1	1509553	1510710	SSU72*NM_014188*-*1500262	chr1	1535623	1536332	C1orf233*NM_001242659*-*1525476	10	5.64
chr1	1509553	1510710	SSU72*NM_014188*-*1500262	chr1	1545337	1546232	.	6	5.63
chr1	1509553	1510710	SSU72*NM_014188*-*1500262	chr1	1549268	1549907	MIB2*NM_001170688*+*1540794	19	7.77
chr1	1509553	1510710	SSU72*NM_014188*-*1500262	chr1	1550346	1551029	MIB2*NM_001170688*+*1540794	11	7.88
chr1	1509553	1510710	SSU72*NM_014188*-*1500262	chr1	1552511	1553127	.	5	5.27
chr1	1509553	1510710	SSU72*NM_014188*-*1500262	chr1	1564257	1565262	.	6	6.87
chr1	1509553	1510710	SSU72*NM_014188*-*1500262	chr1	1565379	1565898	.	6	6.93
chr1	1509553	1510710	SSU72*NM_014188*-*1500262	chr1	1648433	1648850	.	3	5.13
chr1	1509553	1510710	SSU72*NM_014188*-*1500262	chr1	1689197	1691083	NADK*NM_001198995*-*1680081	5	6.07
chr1	1509553	1510710	SSU72*NM_014188*-*1500262	chr1	1798657	1799275	.	3	6.13
chr1	1509553	1510710	SSU72*NM_014188*-*1500262	chr1	1840741	1840906	.	3	6.41
chr1	1509553	1510710	SSU72*NM_014188*-*1500262	chr1	2069550	2069957	.	3	6.79
chr1	1509553	1510710	SSU72*NM_014188*-*1500262	chr1	2944314	2945322	.	3	6.36
chr1	1510710	1511152	SSU72*NM_014188*-*1500262	chr1	1208233	1208742	UBE2J2*NM_194457*-*1199234	3	6.52
chr1	1510710	1511152	SSU72*NM_014188*-*1500262	chr1	1309911	1310605	AURKAIP1*NM_001127230*-*1300562	3	5.74
chr1	1510710	1511152	SSU72*NM_014188*-*1500262	chr1	1547352	1547789	.	4	5.1
chr1	1510710	1511152	SSU72*NM_014188*-*1500262	chr1	1549268	1549907	MIB2*NM_001170688*+*1540794	18	10.18
chr1	1510710	1511152	SSU72*NM_014188*-*1500262	chr1	1551029	1552005	MIB2*NM_001170688*+*1540794	10	7.62
chr1	1510710	1511152	SSU72*NM_014188*-*1500262	chr1	1891623	1892004	.	2	5.14
chr1	1534609	1535472	C1orf233*NM_001242659*-*1525476	chr1	948360	948614	ISG15*NM_005101*+*938846	2	8.22
chr1	1534609	1535472	C1orf233*NM_001242659*-*1525476	chr1	1167341	1167883	B3GALT6*NM_080605*+*1157628;SDF4*NM_016176*-*1157447	2	6.44
chr1	1534609	1535472	C1orf233*NM_001242659*-*1525476	chr1	1342535	1343370	MRPL20*NM_017971*-*1332693	2	6.61
chr1	1534609	1535472	C1orf233*NM_001242659*-*1525476	chr1	1499462	1499993	.	2	5.78
chr1	1534609	1535472	C1orf233*NM_001242659*-*1525476	chr1	1509553	1510710	SSU72*NM_014188*-*1500262	4	6.01
chr1	1534609	1535472	C1orf233*NM_001242659*-*1525476	chr1	1549268	1549907	MIB2*NM_001170688*+*1540794	16	15.92
chr1	1534609	1535472	C1orf233*NM_001242659*-*1525476	chr1	1551029	1552005	MIB2*NM_001170688*+*1540794	4	5.6
chr1	1535623	1536332	C1orf233*NM_001242659*-*1525476	chr1	1474492	1475335	.	3	5.09
chr1	1535623	1536332	C1orf233*NM_001242659*-*1525476	chr1	1512010	1512498	.	5	5.05
chr1	1535623	1536332	C1orf233*NM_001242659*-*1525476	chr1	1560208	1561548	.	5	5.3
chr1	1535623	1536332	C1orf233*NM_001242659*-*1525476	chr1	1648433	1648850	.	3	6.1
chr1	1535623	1536332	C1orf233*NM_001242659*-*1525476	chr1	1813077	1813548	.	2	5.18
chr1	1535623	1536332	C1orf233*NM_001242659*-*1525476	chr1	2017738	2018585	.	3	8.23
chr1	1535623	1536332	C1orf233*NM_001242659*-*1525476	chr1	2157850	2158486	.	2	5.11
chr1	1549268	1549907	MIB2*NM_001170688*+*1540794	chr1	1093033	1093304	.	3	5.35
chr1	1549268	1549907	MIB2*NM_001170688*+*1540794	chr1	1242774	1244724	PUSL1*NM_153339*+*1233993;ACAP3*NM_030649*-*1233269	4	5.67
chr1	1549268	1549907	MIB2*NM_001170688*+*1540794	chr1	1249199	1250828	.	4	6.95
chr1	1549268	1549907	MIB2*NM_001170688*+*1540794	chr1	1269889	1270504	.	3	5.15
chr1	1549268	1549907	MIB2*NM_001170688*+*1540794	chr1	1294193	1295000	MXRA8*NM_001282585*-*1283927	5	7.11
chr1	1549268	1549907	MIB2*NM_001170688*+*1540794	chr1	1309911	1310605	AURKAIP1*NM_001127230*-*1300562	5	6.37
chr1	1549268	1549907	MIB2*NM_001170688*+*1540794	chr1	1325941	1327154	.	4	6.28
chr1	1549268	1549907	MIB2*NM_001170688*+*1540794	chr1	1335598	1337198	.	4	6.37
chr1	1549268	1549907	MIB2*NM_001170688*+*1540794	chr1	1398061	1398778	.	4	5.8
chr1	1549268	1549907	MIB2*NM_001170688*+*1540794	chr1	1408806	1409112	.	4	5.8
chr1	1549268	1549907	MIB2*NM_001170688*+*1540794	chr1	1409199	1409634	.	4	5.72
chr1	1549268	1549907	MIB2*NM_001170688*+*1540794	chr1	1446246	1447198	ATAD3A*NM_018188*+*1437522	6	6.15
chr1	1549268	1549907	MIB2*NM_001170688*+*1540794	chr1	1447198	1448015	ATAD3A*NM_018188*+*1437522	6	6.73
chr1	1549268	1549907	MIB2*NM_001170688*+*1540794	chr1	1475835	1476766	TMEM240*NM_001114748*-*1465740	6	5.25
chr1	1549268	1549907	MIB2*NM_001170688*+*1540794	chr1	1492416	1493129	.	6	5.73
chr1	1549268	1549907	MIB2*NM_001170688*+*1540794	chr1	1497371	1498690	.	7	6.1
chr1	1549268	1549907	MIB2*NM_001170688*+*1540794	chr1	1504505	1504776	.	8	6.58
chr1	1549268	1549907	MIB2*NM_001170688*+*1540794	chr1	1505212	1505585	.	7	5.64
chr1	1549268	1549907	MIB2*NM_001170688*+*1540794	chr1	1505628	1506268	.	7	5.57
chr1	1549268	1549907	MIB2*NM_001170688*+*1540794	chr1	1508933	1509392	SSU72*NM_014188*-*1500262	12	6.57
chr1	1549268	1549907	MIB2*NM_001170688*+*1540794	chr1	1509553	1510710	SSU72*NM_014188*-*1500262	19	5.49
chr1	1549268	1549907	MIB2*NM_001170688*+*1540794	chr1	1510710	1511152	SSU72*NM_014188*-*1500262	18	8.13
chr1	1549268	1549907	MIB2*NM_001170688*+*1540794	chr1	1511326	1511635	.	13	9.1
chr1	1549268	1549907	MIB2*NM_001170688*+*1540794	chr1	1511635	1512010	.	9	6.41
chr1	1549268	1549907	MIB2*NM_001170688*+*1540794	chr1	1512010	1512498	.	7	5.02
chr1	1549268	1549907	MIB2*NM_001170688*+*1540794	chr1	1514341	1514855	.	9	6.14
chr1	1549268	1549907	MIB2*NM_001170688*+*1540794	chr1	1518646	1519045	.	8	5.08
chr1	1549268	1549907	MIB2*NM_001170688*+*1540794	chr1	1564257	1565262	.	17	5.26
chr1	1549268	1549907	MIB2*NM_001170688*+*1540794	chr1	1565379	1565898	.	16	5.26
chr1	1549268	1549907	MIB2*NM_001170688*+*1540794	chr1	1648433	1648850	.	5	5.9
chr1	1549268	1549907	MIB2*NM_001170688*+*1540794	chr1	1648850	1650297	.	5	6.14
chr1	1549268	1549907	MIB2*NM_001170688*+*1540794	chr1	1819292	1820039	.	3	5.1
chr1	1549268	1549907	MIB2*NM_001170688*+*1540794	chr1	1826193	1826702	.	3	5.17
chr1	1549268	1549907	MIB2*NM_001170688*+*1540794	chr1	1834462	1835019	.	3	5.23
chr1	1549268	1549907	MIB2*NM_001170688*+*1540794	chr1	1853882	1854834	TMEM52*NM_178545*-*1840740	3	5.07
chr1	1549268	1549907	MIB2*NM_001170688*+*1540794	chr1	1857929	1858899	.	4	6.95
chr1	1549268	1549907	MIB2*NM_001170688*+*1540794	chr1	1890811	1891283	.	3	5.4
chr1	1549268	1549907	MIB2*NM_001170688*+*1540794	chr1	2057474	2058750	.	3	5.38
chr1	1549268	1549907	MIB2*NM_001170688*+*1540794	chr1	2310388	2310659	.	3	5.54
chr1	1549268	1549907	MIB2*NM_001170688*+*1540794	chr1	2454900	2455182	.	3	5.4
chr1	1549268	1549907	MIB2*NM_001170688*+*1540794	chr1	2516633	2518010	.	3	5.17
chr1	1549268	1549907	MIB2*NM_001170688*+*1540794	chr1	218935384	218935804	.	3	5.51
chr1	1550346	1551029	MIB2*NM_001170688*+*1540794	chr1	908097	909754	.	2	5.23
chr1	1550346	1551029	MIB2*NM_001170688*+*1540794	chr1	1093033	1093304	.	2	5.22
chr1	1550346	1551029	MIB2*NM_001170688*+*1540794	chr1	1244724	1245868	PUSL1*NM_153339*+*1233993;ACAP3*NM_030649*-*1233269	3	6.01
chr1	1550346	1551029	MIB2*NM_001170688*+*1540794	chr1	1341337	1341512	.	2	5.02
chr1	1550346	1551029	MIB2*NM_001170688*+*1540794	chr1	1509553	1510710	SSU72*NM_014188*-*1500262	11	7.07
chr1	1550346	1551029	MIB2*NM_001170688*+*1540794	chr1	1512010	1512498	.	5	6.73
chr1	1550346	1551029	MIB2*NM_001170688*+*1540794	chr1	1702764	1703078	.	3	6.8
chr1	1550346	1551029	MIB2*NM_001170688*+*1540794	chr1	1708428	1710252	NADK*NM_023018*-*1699909	3	5.81
chr1	1550346	1551029	MIB2*NM_001170688*+*1540794	chr1	1891623	1892004	.	2	5.28
chr1	1550346	1551029	MIB2*NM_001170688*+*1540794	chr1	2025303	2027481	.	2	5.32
chr1	1550346	1551029	MIB2*NM_001170688*+*1540794	chr1	2040906	2041517	.	2	5.38
chr1	1550346	1551029	MIB2*NM_001170688*+*1540794	chr1	2149161	2149491	.	2	5.36
chr1	1551029	1552005	MIB2*NM_001170688*+*1540794	chr1	997701	998172	.	3	7.24
chr1	1551029	1552005	MIB2*NM_001170688*+*1540794	chr1	1208760	1209971	UBE2J2*NM_194457*-*1199234	3	6.09
chr1	1551029	1552005	MIB2*NM_001170688*+*1540794	chr1	1242774	1244724	PUSL1*NM_153339*+*1233993;ACAP3*NM_030649*-*1233269	3	5.73
chr1	1551029	1552005	MIB2*NM_001170688*+*1540794	chr1	1316610	1317529	.	3	6.47
chr1	1551029	1552005	MIB2*NM_001170688*+*1540794	chr1	1337600	1338285	.	4	8.38
chr1	1551029	1552005	MIB2*NM_001170688*+*1540794	chr1	1446246	1447198	ATAD3A*NM_018188*+*1437522	4	5.91
chr1	1551029	1552005	MIB2*NM_001170688*+*1540794	chr1	1510710	1511152	SSU72*NM_014188*-*1500262	10	7.48
chr1	1551029	1552005	MIB2*NM_001170688*+*1540794	chr1	1511635	1512010	.	6	6.63
chr1	1551029	1552005	MIB2*NM_001170688*+*1540794	chr1	1512010	1512498	.	6	6.57
chr1	1551029	1552005	MIB2*NM_001170688*+*1540794	chr1	1647545	1648029	.	3	5.09
chr1	1551029	1552005	MIB2*NM_001170688*+*1540794	chr1	1650313	1651118	.	3	5.14
chr1	1551029	1552005	MIB2*NM_001170688*+*1540794	chr1	1662897	1663120	.	3	5.42
chr1	1551029	1552005	MIB2*NM_001170688*+*1540794	chr1	1821346	1822975	GNB1*NM_001282539*-*1812556	7	8.7
chr1	1551029	1552005	MIB2*NM_001170688*+*1540794	chr1	1830552	1831624	.	3	6.73
chr1	1551029	1552005	MIB2*NM_001170688*+*1540794	chr1	1882662	1883145	.	3	6.91
chr1	1551029	1552005	MIB2*NM_001170688*+*1540794	chr1	1968461	1968864	.	3	7.13
chr1	1551029	1552005	MIB2*NM_001170688*+*1540794	chr1	2066520	2067907	.	3	7.14
chr1	1551029	1552005	MIB2*NM_001170688*+*1540794	chr1	2091418	2092080	.	3	7.32
chr1	1551029	1552005	MIB2*NM_001170688*+*1540794	chr1	2100601	2102546	.	3	7.15
chr1	1567187	1567518	MMP23B*NM_006983*+*1557559	chr1	860493	861124	SAMD11*NM_152486*+*851120	2	5.1
chr1	1567187	1567518	MMP23B*NM_006983*+*1557559	chr1	921882	922147	.	2	5.48
chr1	1567187	1567518	MMP23B*NM_006983*+*1557559	chr1	1242020	1242774	PUSL1*NM_153339*+*1233993;ACAP3*NM_030649*-*1233269	3	7.33
chr1	1567187	1567518	MMP23B*NM_006983*+*1557559	chr1	1254775	1255564	.	3	8.13
chr1	1567187	1567518	MMP23B*NM_006983*+*1557559	chr1	1372110	1372942	.	2	5.07
chr1	1567187	1567518	MMP23B*NM_006983*+*1557559	chr1	1475835	1476766	TMEM240*NM_001114748*-*1465740	4	7.11
chr1	1567187	1567518	MMP23B*NM_006983*+*1557559	chr1	1500910	1501413	.	3	5.56
chr1	1567187	1567518	MMP23B*NM_006983*+*1557559	chr1	1504987	1505212	.	4	7.27
chr1	1567187	1567518	MMP23B*NM_006983*+*1557559	chr1	1647545	1648029	.	3	5.95
chr1	1567187	1567518	MMP23B*NM_006983*+*1557559	chr1	1739682	1740146	.	3	7.35
chr1	1567187	1567518	MMP23B*NM_006983*+*1557559	chr1	1777957	1778351	.	2	5.22
chr1	1567187	1567518	MMP23B*NM_006983*+*1557559	chr1	1815182	1815634	.	2	5.3
chr1	1567187	1567518	MMP23B*NM_006983*+*1557559	chr1	1873361	1875472	.	2	5.43
chr1	1567187	1567518	MMP23B*NM_006983*+*1557559	chr1	1948946	1949554	.	2	5.54
chr1	1567518	1568360	MMP23B*NM_006983*+*1557559	chr1	890955	891828	.	2	6.53
chr1	1567518	1568360	MMP23B*NM_006983*+*1557559	chr1	1308884	1309143	.	2	6.46
chr1	1567518	1568360	MMP23B*NM_006983*+*1557559	chr1	1710252	1710512	NADK*NM_023018*-*1699909	2	5.4
chr1	1688785	1689197	NADK*NM_001198995*-*1680081	chr1	1167341	1167883	B3GALT6*NM_080605*+*1157628;SDF4*NM_016176*-*1157447	2	5.49
chr1	1689197	1691083	NADK*NM_001198995*-*1680081	chr1	1335598	1337198	.	3	6.03
chr1	1689197	1691083	NADK*NM_001198995*-*1680081	chr1	1561548	1563764	.	4	6.26
chr1	1689197	1691083	NADK*NM_001198995*-*1680081	chr1	1755063	1755409	.	5	5.9
chr1	1689197	1691083	NADK*NM_001198995*-*1680081	chr1	1784341	1786248	.	5	6.94
chr1	1689197	1691083	NADK*NM_001198995*-*1680081	chr1	1803504	1804806	.	4	6.03
chr1	1689197	1691083	NADK*NM_001198995*-*1680081	chr1	1820229	1821027	.	4	6.11
chr1	1689197	1691083	NADK*NM_001198995*-*1680081	chr1	1826193	1826702	.	4	6.42
chr1	1691083	1691592	NADK*NM_001198995*-*1680081	chr1	1253012	1253309	.	2	6.63
chr1	1691083	1691592	NADK*NM_001198995*-*1680081	chr1	1518274	1518646	.	2	6.03
chr1	1691083	1691592	NADK*NM_001198995*-*1680081	chr1	1588038	1588371	.	2	5.5
chr1	1691083	1691592	NADK*NM_001198995*-*1680081	chr1	1602563	1603001	.	2	5.18
chr1	1691083	1691592	NADK*NM_001198995*-*1680081	chr1	1711705	1712051	NADK*NM_001198994*-*1701508	7	7.15
chr1	1691083	1691592	NADK*NM_001198995*-*1680081	chr1	1818390	1818998	.	2	5.62
chr1	1691083	1691592	NADK*NM_001198995*-*1680081	chr1	1820229	1821027	.	2	5.54
chr1	1691083	1691592	NADK*NM_001198995*-*1680081	chr1	1824601	1825098	.	2	5.71
chr1	1691083	1691592	NADK*NM_001198995*-*1680081	chr1	1848623	1850133	TMEM52*NM_178545*-*1840740	2	5.38
chr1	1691083	1691592	NADK*NM_001198995*-*1680081	chr1	3089560	3091447	.	2	5.71
chr1	1708428	1710252	NADK*NM_023018*-*1699909	chr1	1050064	1052501	C1orf159*NM_017891*-*1041736	2	5.52
chr1	1708428	1710252	NADK*NM_023018*-*1699909	chr1	1334613	1335040	CCNL2*NM_001039577*-*1324718	2	5.96
chr1	1708428	1710252	NADK*NM_023018*-*1699909	chr1	1550346	1551029	MIB2*NM_001170688*+*1540794	3	7.84
chr1	1708428	1710252	NADK*NM_023018*-*1699909	chr1	1689197	1691083	NADK*NM_001198995*-*1680081	10	8.39
chr1	1708428	1710252	NADK*NM_023018*-*1699909	chr1	1821346	1822975	GNB1*NM_001282539*-*1812556	8	13.92
chr1	1710252	1710512	NADK*NM_023018*-*1699909	chr1	1167341	1167883	B3GALT6*NM_080605*+*1157628;SDF4*NM_016176*-*1157447	2	5.57
chr1	1710252	1710512	NADK*NM_023018*-*1699909	chr1	1567518	1568360	MMP23B*NM_006983*+*1557559	2	6.73
chr1	1710252	1710512	NADK*NM_023018*-*1699909	chr1	1778631	1779258	.	2	6
chr1	1710252	1710512	NADK*NM_023018*-*1699909	chr1	1821346	1822975	GNB1*NM_001282539*-*1812556	6	13
chr1	1710252	1710512	NADK*NM_023018*-*1699909	chr1	2322835	2323902	RER1*NM_007033*+*2313213;MORN1*NM_001301060*-*2313190	2	6.16
chr1	1711280	1711486	NADK*NM_001198994*-*1701508	chr1	1760849	1761417	.	5	6.87
chr1	1711280	1711486	NADK*NM_001198994*-*1701508	chr1	1789498	1789958	.	3	5.05
chr1	1711280	1711486	NADK*NM_001198994*-*1701508	chr1	1802976	1803504	.	3	5.38
chr1	1711280	1711486	NADK*NM_001198994*-*1701508	chr1	1807051	1807729	.	3	5.4
chr1	1711280	1711486	NADK*NM_001198994*-*1701508	chr1	1817527	1818208	.	3	5.7
chr1	1711280	1711486	NADK*NM_001198994*-*1701508	chr1	1818390	1818998	.	4	7.38
chr1	1711280	1711486	NADK*NM_001198994*-*1701508	chr1	1819292	1820039	.	3	5.62
chr1	1711280	1711486	NADK*NM_001198994*-*1701508	chr1	1821086	1821301	GNB1*NM_001282539*-*1812556	6	9.76
chr1	1711280	1711486	NADK*NM_001198994*-*1701508	chr1	1821346	1822975	GNB1*NM_001282539*-*1812556	7	6.84
chr1	1711280	1711486	NADK*NM_001198994*-*1701508	chr1	1822975	1824054	GNB1*NM_001282539*-*1812556	4	6.29
chr1	1711280	1711486	NADK*NM_001198994*-*1701508	chr1	1826193	1826702	.	6	11.22
chr1	1711280	1711486	NADK*NM_001198994*-*1701508	chr1	1839686	1839949	.	3	5.96
chr1	1711280	1711486	NADK*NM_001198994*-*1701508	chr1	1840130	1840741	.	7	13.08
chr1	1711705	1712051	NADK*NM_001198994*-*1701508	chr1	1497371	1498690	.	2	5.23
chr1	1711705	1712051	NADK*NM_001198994*-*1701508	chr1	1549268	1549907	MIB2*NM_001170688*+*1540794	4	5.79
chr1	1711705	1712051	NADK*NM_001198994*-*1701508	chr1	1691083	1691592	NADK*NM_001198995*-*1680081	7	5.76
chr1	1711705	1712051	NADK*NM_001198994*-*1701508	chr1	1775749	1776488	.	3	5.47
chr1	1711705	1712051	NADK*NM_001198994*-*1701508	chr1	1821346	1822975	GNB1*NM_001282539*-*1812556	6	7.42
chr1	1711705	1712051	NADK*NM_001198994*-*1701508	chr1	1822975	1824054	GNB1*NM_001282539*-*1812556	5	9.34
chr1	1711705	1712051	NADK*NM_001198994*-*1701508	chr1	1840130	1840741	.	3	6.79
chr1	1821086	1821301	GNB1*NM_001282539*-*1812556	chr1	955711	956104	AGRN*NM_198576*+*945502	2	5.7
chr1	1821086	1821301	GNB1*NM_001282539*-*1812556	chr1	1549268	1549907	MIB2*NM_001170688*+*1540794	3	7.1
chr1	1821086	1821301	GNB1*NM_001282539*-*1812556	chr1	1689197	1691083	NADK*NM_001198995*-*1680081	3	6.89
chr1	1821086	1821301	GNB1*NM_001282539*-*1812556	chr1	1711021	1711280	.	2	5.89
chr1	1821086	1821301	GNB1*NM_001282539*-*1812556	chr1	1711280	1711486	NADK*NM_001198994*-*1701508	6	14.15
chr1	1821086	1821301	GNB1*NM_001282539*-*1812556	chr1	1712051	1712843	.	2	5.87
chr1	1821086	1821301	GNB1*NM_001282539*-*1812556	chr1	1758473	1759165	.	2	5.09
chr1	1821086	1821301	GNB1*NM_001282539*-*1812556	chr1	2485420	2488141	TNFRSF14*NM_003820*+*2477803	2	5.44
chr1	1821086	1821301	GNB1*NM_001282539*-*1812556	chr1	4178439	4178688	.	2	5.58
chr1	1821346	1822975	GNB1*NM_001282539*-*1812556	chr1	948360	948614	ISG15*NM_005101*+*938846	3	5.49
chr1	1821346	1822975	GNB1*NM_001282539*-*1812556	chr1	1167341	1167883	B3GALT6*NM_080605*+*1157628;SDF4*NM_016176*-*1157447	7	8.73
chr1	1821346	1822975	GNB1*NM_001282539*-*1812556	chr1	1343370	1344218	.	3	6.25
chr1	1821346	1822975	GNB1*NM_001282539*-*1812556	chr1	1489760	1491023	.	3	6.06
chr1	1821346	1822975	GNB1*NM_001282539*-*1812556	chr1	1551029	1552005	MIB2*NM_001170688*+*1540794	7	8.75
chr1	1821346	1822975	GNB1*NM_001282539*-*1812556	chr1	1610136	1610451	.	4	7.38
chr1	1821346	1822975	GNB1*NM_001282539*-*1812556	chr1	1686774	1688036	.	4	6.39
chr1	1821346	1822975	GNB1*NM_001282539*-*1812556	chr1	1694147	1694700	.	6	9.27
chr1	1821346	1822975	GNB1*NM_001282539*-*1812556	chr1	1696505	1697127	.	6	9.19
chr1	1821346	1822975	GNB1*NM_001282539*-*1812556	chr1	1702764	1703078	.	5	7.59
chr1	1821346	1822975	GNB1*NM_001282539*-*1812556	chr1	1705503	1705733	.	7	10.63
chr1	1821346	1822975	GNB1*NM_001282539*-*1812556	chr1	1708428	1710252	NADK*NM_023018*-*1699909	8	9.35
chr1	1821346	1822975	GNB1*NM_001282539*-*1812556	chr1	1710252	1710512	NADK*NM_023018*-*1699909	6	7.88
chr1	1821346	1822975	GNB1*NM_001282539*-*1812556	chr1	1710588	1711021	.	7	10.22
chr1	1821346	1822975	GNB1*NM_001282539*-*1812556	chr1	1711280	1711486	NADK*NM_001198994*-*1701508	7	7.35
chr1	1821346	1822975	GNB1*NM_001282539*-*1812556	chr1	1711705	1712051	NADK*NM_001198994*-*1701508	6	6.77
chr1	1821346	1822975	GNB1*NM_001282539*-*1812556	chr1	1712051	1712843	.	10	13.93
chr1	1821346	1822975	GNB1*NM_001282539*-*1812556	chr1	1716924	1717529	.	4	5.86
chr1	1821346	1822975	GNB1*NM_001282539*-*1812556	chr1	1719726	1720295	.	5	7.19
chr1	1821346	1822975	GNB1*NM_001282539*-*1812556	chr1	1720295	1720589	.	6	8.75
chr1	1821346	1822975	GNB1*NM_001282539*-*1812556	chr1	1724088	1724710	.	5	7.17
chr1	1821346	1822975	GNB1*NM_001282539*-*1812556	chr1	1724710	1725068	.	5	7.21
chr1	1821346	1822975	GNB1*NM_001282539*-*1812556	chr1	1725305	1725813	.	4	5.77
chr1	1821346	1822975	GNB1*NM_001282539*-*1812556	chr1	1735689	1736375	.	4	5.48
chr1	1821346	1822975	GNB1*NM_001282539*-*1812556	chr1	1740321	1741041	.	4	5.31
chr1	1821346	1822975	GNB1*NM_001282539*-*1812556	chr1	1745144	1746014	.	5	6.39
chr1	1821346	1822975	GNB1*NM_001282539*-*1812556	chr1	1754632	1755011	.	6	7.21
chr1	1821346	1822975	GNB1*NM_001282539*-*1812556	chr1	1756686	1756898	.	7	8.33
chr1	1821346	1822975	GNB1*NM_001282539*-*1812556	chr1	1758473	1759165	.	8	8.88
chr1	1821346	1822975	GNB1*NM_001282539*-*1812556	chr1	1763966	1764673	.	7	7.76
chr1	1821346	1822975	GNB1*NM_001282539*-*1812556	chr1	1766345	1767187	.	10	10.26
chr1	1821346	1822975	GNB1*NM_001282539*-*1812556	chr1	1768228	1768604	.	5	5.44
chr1	1821346	1822975	GNB1*NM_001282539*-*1812556	chr1	1770608	1770873	.	5	5.32
chr1	1821346	1822975	GNB1*NM_001282539*-*1812556	chr1	1775749	1776488	.	6	5.72
chr1	1821346	1822975	GNB1*NM_001282539*-*1812556	chr1	1788103	1789498	.	10	7.6
chr1	1821346	1822975	GNB1*NM_001282539*-*1812556	chr1	1798657	1799275	.	10	5.83
chr1	1821346	1822975	GNB1*NM_001282539*-*1812556	chr1	1840130	1840741	.	19	8.7
chr1	1821346	1822975	GNB1*NM_001282539*-*1812556	chr1	1968461	1968864	.	3	5.05
chr1	1821346	1822975	GNB1*NM_001282539*-*1812556	chr1	2160070	2160619	SKI*NM_003036*+*2150133	3	5.57
chr1	1821346	1822975	GNB1*NM_001282539*-*1812556	chr1	2164256	2164610	.	3	6.05
chr1	1821346	1822975	GNB1*NM_001282539*-*1812556	chr1	2190390	2190765	.	3	6.13
chr1	1821346	1822975	GNB1*NM_001282539*-*1812556	chr1	2265801	2266467	.	4	8.35
chr1	1821346	1822975	GNB1*NM_001282539*-*1812556	chr1	2409187	2410201	.	3	6.33
chr1	1822975	1824054	GNB1*NM_001282539*-*1812556	chr1	1342535	1343370	MRPL20*NM_017971*-*1332693	2	5.35
chr1	1822975	1824054	GNB1*NM_001282539*-*1812556	chr1	1689197	1691083	NADK*NM_001198995*-*1680081	3	6.62
chr1	1822975	1824054	GNB1*NM_001282539*-*1812556	chr1	1711280	1711486	NADK*NM_001198994*-*1701508	4	9.2
chr1	1822975	1824054	GNB1*NM_001282539*-*1812556	chr1	1711705	1712051	NADK*NM_001198994*-*1701508	5	11.91
chr1	1822975	1824054	GNB1*NM_001282539*-*1812556	chr1	1949554	1950130	GABRD*NM_000815*+*1940767	2	5.45
chr1	1822975	1824054	GNB1*NM_001282539*-*1812556	chr1	2035084	2036440	PRKCZ*NM_001033582*+*2026154	2	5.42
chr1	1822975	1824054	GNB1*NM_001282539*-*1812556	chr1	2488238	2488562	TNFRSF14*NM_003820*+*2477803	3	7.3
chr1	1822975	1824054	GNB1*NM_001282539*-*1812556	chr1	3816098	3818202	C1orf174*NM_207356*-*3806857	3	6.53
chr1	1845278	1846417	CALML6*NM_138705*+*1836265	chr1	1368961	1369817	VWA1*NM_199121*+*1360902	3	6.4
chr1	1845278	1846417	CALML6*NM_138705*+*1836265	chr1	1508933	1509392	SSU72*NM_014188*-*1500262	6	12.11
chr1	1845278	1846417	CALML6*NM_138705*+*1836265	chr1	1712051	1712843	.	3	5.75
chr1	1845278	1846417	CALML6*NM_138705*+*1836265	chr1	1722274	1722598	.	3	5.87
chr1	1845278	1846417	CALML6*NM_138705*+*1836265	chr1	1741158	1741568	.	3	5.49
chr1	1845278	1846417	CALML6*NM_138705*+*1836265	chr1	1979466	1979889	.	3	6
chr1	1845278	1846417	CALML6*NM_138705*+*1836265	chr1	3712112	3713349	LRRC47*NM_020710*-*3703068	3	6.2
chr1	1846417	1847903	CALML6*NM_138705*+*1836265	chr1	1549268	1549907	MIB2*NM_001170688*+*1540794	3	8.77
chr1	1846417	1847903	CALML6*NM_138705*+*1836265	chr1	1551029	1552005	MIB2*NM_001170688*+*1540794	2	6.48
chr1	1846417	1847903	CALML6*NM_138705*+*1836265	chr1	1689197	1691083	NADK*NM_001198995*-*1680081	2	5.9
chr1	1846417	1847903	CALML6*NM_138705*+*1836265	chr1	1711021	1711280	.	2	7.23
chr1	1846417	1847903	CALML6*NM_138705*+*1836265	chr1	1821346	1822975	GNB1*NM_001282539*-*1812556	5	6.48
chr1	1846417	1847903	CALML6*NM_138705*+*1836265	chr1	2035084	2036440	PRKCZ*NM_001033582*+*2026154	2	6.57
chr1	1848623	1850133	TMEM52*NM_178545*-*1840740	chr1	1050064	1052501	C1orf159*NM_017891*-*1041736	2	5.18
chr1	1848623	1850133	TMEM52*NM_178545*-*1840740	chr1	1691083	1691592	NADK*NM_001198995*-*1680081	2	5.42
chr1	1848623	1850133	TMEM52*NM_178545*-*1840740	chr1	1750078	1750477	.	2	5.48
chr1	1850133	1853882	TMEM52*NM_178545*-*1840740	chr1	1249199	1250828	.	2	6.48
chr1	1850133	1853882	TMEM52*NM_178545*-*1840740	chr1	1296638	1297464	MXRA8*NM_001282583*-*1287157	2	5.57
chr1	1850133	1853882	TMEM52*NM_178545*-*1840740	chr1	1885823	1886403	.	3	5.38
chr1	1850133	1853882	TMEM52*NM_178545*-*1840740	chr1	2042115	2042863	.	2	6.02
chr1	1850133	1853882	TMEM52*NM_178545*-*1840740	chr1	2187493	2187847	.	2	6.44
chr1	1853882	1854834	TMEM52*NM_178545*-*1840740	chr1	1549268	1549907	MIB2*NM_001170688*+*1540794	3	8.33
chr1	1853882	1854834	TMEM52*NM_178545*-*1840740	chr1	1566285	1567187	.	3	11.64
chr1	1934060	1935654	CFAP74*NM_001080484*-*1925276	chr1	1743456	1744244	.	3	6.04
chr1	1934060	1935654	CFAP74*NM_001080484*-*1925276	chr1	1797617	1798170	.	3	5.5
chr1	1934060	1935654	CFAP74*NM_001080484*-*1925276	chr1	1820229	1821027	.	3	5.04
chr1	1934060	1935654	CFAP74*NM_001080484*-*1925276	chr1	1891623	1892004	.	5	5.6
chr1	1934060	1935654	CFAP74*NM_001080484*-*1925276	chr1	2108471	2108854	.	3	5.88
chr1	1949554	1950130	GABRD*NM_000815*+*1940767	chr1	1131994	1133672	.	2	5.46
chr1	1949554	1950130	GABRD*NM_000815*+*1940767	chr1	1884431	1884669	.	3	5.87
chr1	1949554	1950130	GABRD*NM_000815*+*1940767	chr1	1891342	1891623	.	3	5.55
chr1	1949554	1950130	GABRD*NM_000815*+*1940767	chr1	1933434	1933896	.	10	8.17
chr1	1949554	1950130	GABRD*NM_000815*+*1940767	chr1	1980381	1981108	PRKCZ*NM_002744*+*1971908	5	6.41
chr1	1949554	1950130	GABRD*NM_000815*+*1940767	chr1	1981194	1983028	PRKCZ*NM_002744*+*1971908	6	6.66
chr1	1949554	1950130	GABRD*NM_000815*+*1940767	chr1	2041771	2042115	.	4	8.68
chr1	1949554	1950130	GABRD*NM_000815*+*1940767	chr1	2254442	2255920	.	2	5.6
chr1	1949554	1950130	GABRD*NM_000815*+*1940767	chr1	2299306	2299831	.	3	8.62
chr1	1949554	1950130	GABRD*NM_000815*+*1940767	chr1	2325143	2325710	.	2	5.69
chr1	1949554	1950130	GABRD*NM_000815*+*1940767	chr1	2384938	2385748	.	2	5.79
chr1	1950288	1951663	GABRD*NM_000815*+*1940767	chr1	1448162	1448737	ATAD3A*NM_018188*+*1437522	2	6.45
chr1	1950288	1951663	GABRD*NM_000815*+*1940767	chr1	2035084	2036440	PRKCZ*NM_001033582*+*2026154	3	5.99
chr1	1950288	1951663	GABRD*NM_000815*+*1940767	chr1	2088069	2089718	.	2	5.74
chr1	1950288	1951663	GABRD*NM_000815*+*1940767	chr1	2162059	2162328	.	2	6.21
chr1	1950288	1951663	GABRD*NM_000815*+*1940767	chr1	31886320	31886831	.	3	7.46
chr1	1981194	1983028	PRKCZ*NM_002744*+*1971908	chr1	1535623	1536332	C1orf233*NM_001242659*-*1525476	2	5.8
chr1	1981194	1983028	PRKCZ*NM_002744*+*1971908	chr1	1549268	1549907	MIB2*NM_001170688*+*1540794	3	6.58
chr1	1981194	1983028	PRKCZ*NM_002744*+*1971908	chr1	1738189	1738677	.	2	6.28
chr1	1981194	1983028	PRKCZ*NM_002744*+*1971908	chr1	1891623	1892004	.	2	5.1
chr1	1981194	1983028	PRKCZ*NM_002744*+*1971908	chr1	1949554	1950130	GABRD*NM_000815*+*1940767	6	8.83
chr1	1981194	1983028	PRKCZ*NM_002744*+*1971908	chr1	2083393	2083922	.	2	5.25
chr1	1981194	1983028	PRKCZ*NM_002744*+*1971908	chr1	2116060	2116376	.	2	5.66
chr1	1981194	1983028	PRKCZ*NM_002744*+*1971908	chr1	2694461	2695055	.	2	6.43
chr1	1983028	1984382	PRKCZ*NM_002744*+*1971908	chr1	1885178	1885555	.	2	6.33
chr1	1983028	1984382	PRKCZ*NM_002744*+*1971908	chr1	1933003	1933434	.	2	5.3
chr1	1983028	1984382	PRKCZ*NM_002744*+*1971908	chr1	2124230	2124709	.	2	6.77
chr1	1983028	1984382	PRKCZ*NM_002744*+*1971908	chr1	2791708	2792859	.	2	7.39
chr1	2002340	2006721	PRKCZ*NM_001033581*+*1995085	chr1	1386965	1388130	.	2	6.45
chr1	2002340	2006721	PRKCZ*NM_001033581*+*1995085	chr1	1934060	1935654	CFAP74*NM_001080484*-*1925276	3	5.12
chr1	2002340	2006721	PRKCZ*NM_001033581*+*1995085	chr1	2035084	2036440	PRKCZ*NM_001033582*+*2026154	7	8.17
chr1	2002340	2006721	PRKCZ*NM_001033581*+*1995085	chr1	2751052	2751754	.	2	6.24
chr1	2006721	2006934	PRKCZ*NM_001033581*+*1995085	chr1	2382882	2383385	.	2	6.85
chr1	2034167	2035084	PRKCZ*NM_001033582*+*2026154	chr1	1549268	1549907	MIB2*NM_001170688*+*1540794	2	5.11
chr1	2034167	2035084	PRKCZ*NM_001033582*+*2026154	chr1	2408419	2408836	PLCH2*NM_014638*+*2397753	3	10.54
chr1	2034167	2035084	PRKCZ*NM_001033582*+*2026154	chr1	2488238	2488562	TNFRSF14*NM_003820*+*2477803	2	5.12
chr1	2035084	2036440	PRKCZ*NM_001033582*+*2026154	chr1	1819292	1820039	.	3	5.79
chr1	2035084	2036440	PRKCZ*NM_001033582*+*2026154	chr1	1826193	1826702	.	3	5.79
chr1	2035084	2036440	PRKCZ*NM_001033582*+*2026154	chr1	2002340	2006721	PRKCZ*NM_001033581*+*1995085	7	5
chr1	2035084	2036440	PRKCZ*NM_001033582*+*2026154	chr1	2097847	2099282	.	4	5.06
chr1	2035084	2036440	PRKCZ*NM_001033582*+*2026154	chr1	2100601	2102546	.	4	5.12
chr1	2035084	2036440	PRKCZ*NM_001033582*+*2026154	chr1	2106215	2107357	.	5	6.54
chr1	2125479	2126324	C1orf86*NM_001256945*-*2116214	chr1	2160682	2162050	SKI*NM_003036*+*2150133	5	5.26
chr1	2125479	2126324	C1orf86*NM_001256945*-*2116214	chr1	2322575	2322835	RER1*NM_007033*+*2313213;MORN1*NM_001301060*-*2313190	2	5.89
chr1	2125479	2126324	C1orf86*NM_001256945*-*2116214	chr1	2322835	2323902	RER1*NM_007033*+*2313213;MORN1*NM_001301060*-*2313190	4	9.44
chr1	2125479	2126324	C1orf86*NM_001256945*-*2116214	chr1	2323902	2324956	RER1*NM_007033*+*2313213;MORN1*NM_001301060*-*2313190	2	5.48
chr1	2125479	2126324	C1orf86*NM_001256945*-*2116214	chr1	2343906	2344802	PEX10*NM_153818*-*2334010	2	5.7
chr1	2125479	2126324	C1orf86*NM_001256945*-*2116214	chr1	2485420	2488141	TNFRSF14*NM_003820*+*2477803	2	5.23
chr1	2125479	2126324	C1orf86*NM_001256945*-*2116214	chr1	2563838	2564833	MMEL1*NM_033467*-*2554481	2	5.95
chr1	2126324	2126938	C1orf86*NM_001256945*-*2116214	chr1	2322835	2323902	RER1*NM_007033*+*2313213;MORN1*NM_001301060*-*2313190	6	13.58
chr1	2126324	2126938	C1orf86*NM_001256945*-*2116214	chr1	2457946	2458253	PANK4*NM_018216*-*2448035	2	5.51
chr1	2126324	2126938	C1orf86*NM_001256945*-*2116214	chr1	2488562	2488732	.	3	10.06
chr1	2126324	2126938	C1orf86*NM_001256945*-*2116214	chr1	2563838	2564833	MMEL1*NM_033467*-*2554481	3	8.83
chr1	2138379	2138915	C1orf86*NM_001146310*-*2129172	chr1	3526030	3528023	MEGF6*NM_001409*-*3518059	2	6.72
chr1	2138915	2141075	C1orf86*NM_001146310*-*2129172	chr1	2160682	2162050	SKI*NM_003036*+*2150133	9	6.06
chr1	2141075	2141942	C1orf86*NM_001146310*-*2129172	chr1	1759711	1760733	.	2	6.05
chr1	2141075	2141942	C1orf86*NM_001146310*-*2129172	chr1	2088069	2089718	.	3	5.77
chr1	2141075	2141942	C1orf86*NM_001146310*-*2129172	chr1	2264189	2265033	.	2	5.16
chr1	2141075	2141942	C1orf86*NM_001146310*-*2129172	chr1	2266467	2267659	.	2	5.11
chr1	2141075	2141942	C1orf86*NM_001146310*-*2129172	chr1	2270652	2271928	.	2	5.19
chr1	2141075	2141942	C1orf86*NM_001146310*-*2129172	chr1	2322575	2322835	RER1*NM_007033*+*2313213;MORN1*NM_001301060*-*2313190	2	5.05
chr1	2141075	2141942	C1orf86*NM_001146310*-*2129172	chr1	2331084	2333079	.	2	5.56
chr1	2141075	2141942	C1orf86*NM_001146310*-*2129172	chr1	2516633	2518010	.	3	8.97
chr1	2143893	2145128	C1orf86*NM_001282670*-*2134159	chr1	1711021	1711280	.	3	8.68
chr1	2143893	2145128	C1orf86*NM_001282670*-*2134159	chr1	2168470	2169398	.	5	6.06
chr1	2143893	2145128	C1orf86*NM_001282670*-*2134159	chr1	2221054	2221603	.	3	6.24
chr1	2143893	2145128	C1orf86*NM_001282670*-*2134159	chr1	2260899	2261998	.	3	7.07
chr1	2143893	2145128	C1orf86*NM_001282670*-*2134159	chr1	2300959	2301428	.	2	5.11
chr1	2143893	2145128	C1orf86*NM_001282670*-*2134159	chr1	2308378	2310388	.	2	5.16
chr1	2143893	2145128	C1orf86*NM_001282670*-*2134159	chr1	2409187	2410201	.	2	5.62
chr1	2143893	2145128	C1orf86*NM_001282670*-*2134159	chr1	2458253	2458627	PANK4*NM_018216*-*2448035	2	5.36
chr1	2143893	2145128	C1orf86*NM_001282670*-*2134159	chr1	2485420	2488141	TNFRSF14*NM_003820*+*2477803	3	6.34
chr1	2143893	2145128	C1orf86*NM_001282670*-*2134159	chr1	2516633	2518010	.	2	5.68
chr1	2145128	2146721	C1orf86*NM_001282670*-*2134159	chr1	1136315	1137076	.	2	5.38
chr1	2145128	2146721	C1orf86*NM_001282670*-*2134159	chr1	1366597	1368904	.	2	5.64
chr1	2145128	2146721	C1orf86*NM_001282670*-*2134159	chr1	2160682	2162050	SKI*NM_003036*+*2150133	14	5.26
chr1	2145128	2146721	C1orf86*NM_001282670*-*2134159	chr1	2266467	2267659	.	3	7.35
chr1	2145128	2146721	C1orf86*NM_001282670*-*2134159	chr1	2275718	2277752	.	3	7.49
chr1	2145128	2146721	C1orf86*NM_001282670*-*2134159	chr1	2308378	2310388	.	2	5.3
chr1	2145128	2146721	C1orf86*NM_001282670*-*2134159	chr1	2322835	2323902	RER1*NM_007033*+*2313213;MORN1*NM_001301060*-*2313190	5	9.43
chr1	2145128	2146721	C1orf86*NM_001282670*-*2134159	chr1	2327482	2327835	.	3	8.07
chr1	2145128	2146721	C1orf86*NM_001282670*-*2134159	chr1	2334982	2338376	.	2	5.46
chr1	2145128	2146721	C1orf86*NM_001282670*-*2134159	chr1	2457946	2458253	PANK4*NM_018216*-*2448035	3	7.15
chr1	2160682	2162050	SKI*NM_003036*+*2150133	chr1	1309911	1310605	AURKAIP1*NM_001127230*-*1300562	3	5.79
chr1	2160682	2162050	SKI*NM_003036*+*2150133	chr1	2066520	2067907	.	4	6.65
chr1	2160682	2162050	SKI*NM_003036*+*2150133	chr1	2124230	2124709	.	6	6.4
chr1	2160682	2162050	SKI*NM_003036*+*2150133	chr1	2125172	2125472	.	6	6.36
chr1	2160682	2162050	SKI*NM_003036*+*2150133	chr1	2130388	2130794	.	7	6.62
chr1	2160682	2162050	SKI*NM_003036*+*2150133	chr1	2130794	2131293	.	8	7.19
chr1	2160682	2162050	SKI*NM_003036*+*2150133	chr1	2138915	2141075	C1orf86*NM_001146310*-*2129172	9	5.4
chr1	2160682	2162050	SKI*NM_003036*+*2150133	chr1	2145128	2146721	C1orf86*NM_001282670*-*2134159	14	5.96
chr1	2160682	2162050	SKI*NM_003036*+*2150133	chr1	2174197	2175317	.	12	5.45
chr1	2160682	2162050	SKI*NM_003036*+*2150133	chr1	2181407	2182491	.	8	5.7
chr1	2160682	2162050	SKI*NM_003036*+*2150133	chr1	2183820	2184310	.	11	8.22
chr1	2160682	2162050	SKI*NM_003036*+*2150133	chr1	2184344	2185819	.	7	5.57
chr1	2160682	2162050	SKI*NM_003036*+*2150133	chr1	2187493	2187847	.	6	5.17
chr1	2160682	2162050	SKI*NM_003036*+*2150133	chr1	2190390	2190765	.	7	6.45
chr1	2160682	2162050	SKI*NM_003036*+*2150133	chr1	2213970	2214509	.	5	6.52
chr1	2160682	2162050	SKI*NM_003036*+*2150133	chr1	2220280	2220863	.	5	6.87
chr1	2160682	2162050	SKI*NM_003036*+*2150133	chr1	2221603	2224679	.	6	8.29
chr1	2160682	2162050	SKI*NM_003036*+*2150133	chr1	2224718	2225156	.	4	5.76
chr1	2160682	2162050	SKI*NM_003036*+*2150133	chr1	2228934	2230175	.	7	10.07
chr1	2160682	2162050	SKI*NM_003036*+*2150133	chr1	2231064	2232278	.	5	7.41
chr1	2160682	2162050	SKI*NM_003036*+*2150133	chr1	2234409	2234869	.	4	6.1
chr1	2160682	2162050	SKI*NM_003036*+*2150133	chr1	2244943	2245556	.	5	7.89
chr1	2160682	2162050	SKI*NM_003036*+*2150133	chr1	2245556	2247035	.	5	7.99
chr1	2160682	2162050	SKI*NM_003036*+*2150133	chr1	2252999	2254365	.	3	5.08
chr1	2160682	2162050	SKI*NM_003036*+*2150133	chr1	2254442	2255920	.	3	5.05
chr1	2160682	2162050	SKI*NM_003036*+*2150133	chr1	2261998	2263158	.	3	5.18
chr1	2160682	2162050	SKI*NM_003036*+*2150133	chr1	2265801	2266467	.	10	16.67
chr1	2160682	2162050	SKI*NM_003036*+*2150133	chr1	2273617	2274141	.	3	5.47
chr1	2160682	2162050	SKI*NM_003036*+*2150133	chr1	2275718	2277752	.	3	5.43
chr1	2160682	2162050	SKI*NM_003036*+*2150133	chr1	2278916	2279510	.	3	5.46
chr1	2160682	2162050	SKI*NM_003036*+*2150133	chr1	2284307	2285125	.	4	7.27
chr1	2160682	2162050	SKI*NM_003036*+*2150133	chr1	2285957	2286485	.	3	5.61
chr1	2160682	2162050	SKI*NM_003036*+*2150133	chr1	2300589	2300959	.	3	5.84
chr1	2160682	2162050	SKI*NM_003036*+*2150133	chr1	2307353	2308236	.	3	5.82
chr1	2160682	2162050	SKI*NM_003036*+*2150133	chr1	2310388	2310659	.	3	5.89
chr1	2160682	2162050	SKI*NM_003036*+*2150133	chr1	2320945	2322251	.	3	5.94
chr1	2160682	2162050	SKI*NM_003036*+*2150133	chr1	2322575	2322835	RER1*NM_007033*+*2313213;MORN1*NM_001301060*-*2313190	5	8.7
chr1	2160682	2162050	SKI*NM_003036*+*2150133	chr1	2322835	2323902	RER1*NM_007033*+*2313213;MORN1*NM_001301060*-*2313190	9	11.38
chr1	2160682	2162050	SKI*NM_003036*+*2150133	chr1	2323902	2324956	RER1*NM_007033*+*2313213;MORN1*NM_001301060*-*2313190	6	9.34
chr1	2160682	2162050	SKI*NM_003036*+*2150133	chr1	2327835	2328274	.	3	6.03
chr1	2160682	2162050	SKI*NM_003036*+*2150133	chr1	2328417	2328734	.	3	5.87
chr1	2160682	2162050	SKI*NM_003036*+*2150133	chr1	2343215	2343462	.	3	6.14
chr1	2160682	2162050	SKI*NM_003036*+*2150133	chr1	2344802	2345236	PEX10*NM_153818*-*2334010	3	6.09
chr1	2160682	2162050	SKI*NM_003036*+*2150133	chr1	2476097	2479319	.	3	6.7
chr1	2160682	2162050	SKI*NM_003036*+*2150133	chr1	2488238	2488562	TNFRSF14*NM_003820*+*2477803	4	5.31
chr1	2160682	2162050	SKI*NM_003036*+*2150133	chr1	3126439	3126815	.	3	7.08
chr1	2322575	2322835	RER1*NM_007033*+*2313213;MORN1*NM_001301060*-*2313190	chr1	1549268	1549907	MIB2*NM_001170688*+*1540794	3	6.21
chr1	2322575	2322835	RER1*NM_007033*+*2313213;MORN1*NM_001301060*-*2313190	chr1	2106215	2107357	.	2	5.83
chr1	2322575	2322835	RER1*NM_007033*+*2313213;MORN1*NM_001301060*-*2313190	chr1	2120237	2120545	.	2	5.84
chr1	2322575	2322835	RER1*NM_007033*+*2313213;MORN1*NM_001301060*-*2313190	chr1	2123354	2123748	.	2	5.77
chr1	2322575	2322835	RER1*NM_007033*+*2313213;MORN1*NM_001301060*-*2313190	chr1	2125479	2126324	C1orf86*NM_001256945*-*2116214	2	5.17
chr1	2322575	2322835	RER1*NM_007033*+*2313213;MORN1*NM_001301060*-*2313190	chr1	2135410	2135946	.	2	5.71
chr1	2322575	2322835	RER1*NM_007033*+*2313213;MORN1*NM_001301060*-*2313190	chr1	2141075	2141942	C1orf86*NM_001146310*-*2129172	2	5.16
chr1	2322575	2322835	RER1*NM_007033*+*2313213;MORN1*NM_001301060*-*2313190	chr1	2160682	2162050	SKI*NM_003036*+*2150133	5	8.37
chr1	2322575	2322835	RER1*NM_007033*+*2313213;MORN1*NM_001301060*-*2313190	chr1	2433333	2433661	.	3	7.63
chr1	2322575	2322835	RER1*NM_007033*+*2313213;MORN1*NM_001301060*-*2313190	chr1	2458253	2458627	PANK4*NM_018216*-*2448035	4	9.76
chr1	2322575	2322835	RER1*NM_007033*+*2313213;MORN1*NM_001301060*-*2313190	chr1	2458627	2458863	.	2	5.42
chr1	2322835	2323902	RER1*NM_007033*+*2313213;MORN1*NM_001301060*-*2313190	chr1	1557190	1557675	.	3	5.89
chr1	2322835	2323902	RER1*NM_007033*+*2313213;MORN1*NM_001301060*-*2313190	chr1	1979889	1980381	.	3	5.62
chr1	2322835	2323902	RER1*NM_007033*+*2313213;MORN1*NM_001301060*-*2313190	chr1	2016791	2017444	.	3	5.55
chr1	2322835	2323902	RER1*NM_007033*+*2313213;MORN1*NM_001301060*-*2313190	chr1	2058871	2060050	.	4	7.09
chr1	2322835	2323902	RER1*NM_007033*+*2313213;MORN1*NM_001301060*-*2313190	chr1	2100601	2102546	.	3	5.15
chr1	2322835	2323902	RER1*NM_007033*+*2313213;MORN1*NM_001301060*-*2313190	chr1	2103545	2105871	.	3	5
chr1	2322835	2323902	RER1*NM_007033*+*2313213;MORN1*NM_001301060*-*2313190	chr1	2111693	2112055	.	3	5.2
chr1	2322835	2323902	RER1*NM_007033*+*2313213;MORN1*NM_001301060*-*2313190	chr1	2120683	2121324	.	5	8.27
chr1	2322835	2323902	RER1*NM_007033*+*2313213;MORN1*NM_001301060*-*2313190	chr1	2122127	2122592	.	3	5.06
chr1	2322835	2323902	RER1*NM_007033*+*2313213;MORN1*NM_001301060*-*2313190	chr1	2123354	2123748	.	3	5.04
chr1	2322835	2323902	RER1*NM_007033*+*2313213;MORN1*NM_001301060*-*2313190	chr1	2123748	2124005	.	3	5.08
chr1	2322835	2323902	RER1*NM_007033*+*2313213;MORN1*NM_001301060*-*2313190	chr1	2125479	2126324	C1orf86*NM_001256945*-*2116214	4	5.66
chr1	2322835	2323902	RER1*NM_007033*+*2313213;MORN1*NM_001301060*-*2313190	chr1	2126324	2126938	C1orf86*NM_001256945*-*2116214	6	8.89
chr1	2322835	2323902	RER1*NM_007033*+*2313213;MORN1*NM_001301060*-*2313190	chr1	2134153	2134691	.	4	6.52
chr1	2322835	2323902	RER1*NM_007033*+*2313213;MORN1*NM_001301060*-*2313190	chr1	2145128	2146721	C1orf86*NM_001282670*-*2134159	5	6.78
chr1	2322835	2323902	RER1*NM_007033*+*2313213;MORN1*NM_001301060*-*2313190	chr1	2160682	2162050	SKI*NM_003036*+*2150133	9	6.78
chr1	2322835	2323902	RER1*NM_007033*+*2313213;MORN1*NM_001301060*-*2313190	chr1	2459809	2460317	HES5*NM_001010926*-*2451684	4	5.16
chr1	2322835	2323902	RER1*NM_007033*+*2313213;MORN1*NM_001301060*-*2313190	chr1	2479319	2479900	.	4	5.99
chr1	2322835	2323902	RER1*NM_007033*+*2313213;MORN1*NM_001301060*-*2313190	chr1	2516633	2518010	.	5	7.92
chr1	2322835	2323902	RER1*NM_007033*+*2313213;MORN1*NM_001301060*-*2313190	chr1	2518251	2518613	FAM213B*NM_001195740*+*2508188	8	9.38
chr1	2322835	2323902	RER1*NM_007033*+*2313213;MORN1*NM_001301060*-*2313190	chr1	2551876	2552635	.	3	5.23
chr1	2322835	2323902	RER1*NM_007033*+*2313213;MORN1*NM_001301060*-*2313190	chr1	231181243	231182006	.	3	5.78
chr1	2323902	2324956	RER1*NM_007033*+*2313213;MORN1*NM_001301060*-*2313190	chr1	1819292	1820039	.	2	5.51
chr1	2323902	2324956	RER1*NM_007033*+*2313213;MORN1*NM_001301060*-*2313190	chr1	2081855	2083038	.	2	5.13
chr1	2323902	2324956	RER1*NM_007033*+*2313213;MORN1*NM_001301060*-*2313190	chr1	2124005	2124230	.	2	5.16
chr1	2323902	2324956	RER1*NM_007033*+*2313213;MORN1*NM_001301060*-*2313190	chr1	2124230	2124709	.	3	7.53
chr1	2323902	2324956	RER1*NM_007033*+*2313213;MORN1*NM_001301060*-*2313190	chr1	2124709	2125172	.	2	5.08
chr1	2323902	2324956	RER1*NM_007033*+*2313213;MORN1*NM_001301060*-*2313190	chr1	2129714	2130388	.	3	7.5
chr1	2323902	2324956	RER1*NM_007033*+*2313213;MORN1*NM_001301060*-*2313190	chr1	2160682	2162050	SKI*NM_003036*+*2150133	6	8.29
chr1	2323902	2324956	RER1*NM_007033*+*2313213;MORN1*NM_001301060*-*2313190	chr1	2462236	2462544	HES5*NM_001010926*-*2451684	3	6.11
chr1	2323902	2324956	RER1*NM_007033*+*2313213;MORN1*NM_001301060*-*2313190	chr1	2542775	2543800	.	2	5.2
chr1	2323902	2324956	RER1*NM_007033*+*2313213;MORN1*NM_001301060*-*2313190	chr1	2549369	2550194	.	2	5.17
chr1	2323902	2324956	RER1*NM_007033*+*2313213;MORN1*NM_001301060*-*2313190	chr1	3070776	3071415	.	2	5.33
chr1	2323902	2324956	RER1*NM_007033*+*2313213;MORN1*NM_001301060*-*2313190	chr1	3261400	3261564	.	2	5.3
chr1	2343462	2343906	PEX10*NM_153818*-*2334010	chr1	2458253	2458627	PANK4*NM_018216*-*2448035	2	5.69
chr1	2343462	2343906	PEX10*NM_153818*-*2334010	chr1	2462236	2462544	HES5*NM_001010926*-*2451684	4	10.78
chr1	2343462	2343906	PEX10*NM_153818*-*2334010	chr1	2485420	2488141	TNFRSF14*NM_003820*+*2477803	3	7.03
chr1	2343906	2344802	PEX10*NM_153818*-*2334010	chr1	2460437	2462236	HES5*NM_001010926*-*2451684	3	5.49
chr1	2343906	2344802	PEX10*NM_153818*-*2334010	chr1	2485420	2488141	TNFRSF14*NM_003820*+*2477803	4	5.8
chr1	2343906	2344802	PEX10*NM_153818*-*2334010	chr1	2488238	2488562	TNFRSF14*NM_003820*+*2477803	8	9.43
chr1	2343906	2344802	PEX10*NM_153818*-*2334010	chr1	2488732	2491853	.	3	6.37
chr1	2343906	2344802	PEX10*NM_153818*-*2334010	chr1	2491853	2492365	.	3	6.55
chr1	2343906	2344802	PEX10*NM_153818*-*2334010	chr1	2506528	2507997	.	6	13.09
chr1	2343906	2344802	PEX10*NM_153818*-*2334010	chr1	2512010	2512432	.	3	6.74
chr1	2343906	2344802	PEX10*NM_153818*-*2334010	chr1	3335871	3337749	.	3	7.84
chr1	2407365	2408296	PLCH2*NM_014638*+*2397753	chr1	2392449	2394173	.	6	5.32
chr1	2407365	2408296	PLCH2*NM_014638*+*2397753	chr1	2453903	2454747	.	3	5.41
chr1	2407365	2408296	PLCH2*NM_014638*+*2397753	chr1	2547231	2547692	.	2	5.25
chr1	2407365	2408296	PLCH2*NM_014638*+*2397753	chr1	2864607	2865120	.	2	6.07
chr1	2407365	2408296	PLCH2*NM_014638*+*2397753	chr1	3026056	3026745	.	2	6.05
chr1	2408419	2408836	PLCH2*NM_014638*+*2397753	chr1	1537567	1538177	.	2	5.37
chr1	2408419	2408836	PLCH2*NM_014638*+*2397753	chr1	2034167	2035084	PRKCZ*NM_001033582*+*2026154	3	7.79
chr1	2408419	2408836	PLCH2*NM_014638*+*2397753	chr1	2057474	2058750	.	2	5.53
chr1	2408419	2408836	PLCH2*NM_014638*+*2397753	chr1	2097456	2097634	.	2	5.72
chr1	2408419	2408836	PLCH2*NM_014638*+*2397753	chr1	2115114	2115770	.	3	8.33
chr1	2408419	2408836	PLCH2*NM_014638*+*2397753	chr1	2352622	2352946	.	3	5.49
chr1	2408419	2408836	PLCH2*NM_014638*+*2397753	chr1	2357778	2359151	.	3	5.17
chr1	2408419	2408836	PLCH2*NM_014638*+*2397753	chr1	2703458	2704281	.	2	5.6
chr1	2408419	2408836	PLCH2*NM_014638*+*2397753	chr1	2705522	2706143	TTC34*NM_001242672*-*2696230	2	5.5
chr1	2408419	2408836	PLCH2*NM_014638*+*2397753	chr1	3136634	3137934	.	2	5.54
chr1	2408419	2408836	PLCH2*NM_014638*+*2397753	chr1	3174686	3175271	.	2	5.51
chr1	2408419	2408836	PLCH2*NM_014638*+*2397753	chr1	3195263	3195511	.	2	5.6
chr1	2408419	2408836	PLCH2*NM_014638*+*2397753	chr1	3533305	3534268	.	2	5.08
chr1	2408419	2408836	PLCH2*NM_014638*+*2397753	chr1	3574276	3576482	.	2	5.04
chr1	2455719	2457946	PANK4*NM_018216*-*2448035	chr1	2105980	2106194	.	2	6.11
chr1	2455719	2457946	PANK4*NM_018216*-*2448035	chr1	2130388	2130794	.	2	6.05
chr1	2455719	2457946	PANK4*NM_018216*-*2448035	chr1	2316289	2317395	.	2	5.31
chr1	2455719	2457946	PANK4*NM_018216*-*2448035	chr1	2330066	2330582	.	2	5.21
chr1	2455719	2457946	PANK4*NM_018216*-*2448035	chr1	2414728	2416821	.	3	5.31
chr1	2455719	2457946	PANK4*NM_018216*-*2448035	chr1	2485420	2488141	TNFRSF14*NM_003820*+*2477803	10	8.87
chr1	2455719	2457946	PANK4*NM_018216*-*2448035	chr1	2516633	2518010	.	5	9.83
chr1	2455719	2457946	PANK4*NM_018216*-*2448035	chr1	2518010	2518230	FAM213B*NM_001195740*+*2508188	4	7.66
chr1	2455719	2457946	PANK4*NM_018216*-*2448035	chr1	2939240	2940629	.	2	6.19
chr1	2455719	2457946	PANK4*NM_018216*-*2448035	chr1	3565224	3566392	WRAP73*NM_017818*-*3556671	3	7.84
chr1	2457946	2458253	PANK4*NM_018216*-*2448035	chr1	2145128	2146721	C1orf86*NM_001282670*-*2134159	3	5.71
chr1	2457946	2458253	PANK4*NM_018216*-*2448035	chr1	2187847	2188242	.	3	6.36
chr1	2457946	2458253	PANK4*NM_018216*-*2448035	chr1	2345520	2346096	.	5	8.26
chr1	2457946	2458253	PANK4*NM_018216*-*2448035	chr1	2346096	2346380	.	3	5.08
chr1	2457946	2458253	PANK4*NM_018216*-*2448035	chr1	2516633	2518010	.	6	7.35
chr1	2458253	2458627	PANK4*NM_018216*-*2448035	chr1	1957160	1958051	.	2	6.55
chr1	2458253	2458627	PANK4*NM_018216*-*2448035	chr1	2115114	2115770	.	2	6.5
chr1	2458253	2458627	PANK4*NM_018216*-*2448035	chr1	2143893	2145128	C1orf86*NM_001282670*-*2134159	2	5.64
chr1	2458253	2458627	PANK4*NM_018216*-*2448035	chr1	2284307	2285125	.	2	5.91
chr1	2458253	2458627	PANK4*NM_018216*-*2448035	chr1	2322575	2322835	RER1*NM_007033*+*2313213;MORN1*NM_001301060*-*2313190	4	10.09
chr1	2458253	2458627	PANK4*NM_018216*-*2448035	chr1	2343462	2343906	PEX10*NM_153818*-*2334010	2	5.25
chr1	2458253	2458627	PANK4*NM_018216*-*2448035	chr1	2430209	2430575	.	3	5.02
chr1	2458253	2458627	PANK4*NM_018216*-*2448035	chr1	2488238	2488562	TNFRSF14*NM_003820*+*2477803	6	5.04
chr1	2458253	2458627	PANK4*NM_018216*-*2448035	chr1	2773476	2773694	.	2	6.52
chr1	2458253	2458627	PANK4*NM_018216*-*2448035	chr1	3169678	3170328	.	2	6.52
chr1	2459809	2460317	HES5*NM_001010926*-*2451684	chr1	2116688	2117117	.	2	5.37
chr1	2459809	2460317	HES5*NM_001010926*-*2451684	chr1	2322835	2323902	RER1*NM_007033*+*2313213;MORN1*NM_001301060*-*2313190	4	6
chr1	2459809	2460317	HES5*NM_001010926*-*2451684	chr1	2577102	2577723	.	3	6.41
chr1	2459809	2460317	HES5*NM_001010926*-*2451684	chr1	2724636	2726400	.	2	5.18
chr1	2459809	2460317	HES5*NM_001010926*-*2451684	chr1	3163311	3165932	.	2	5.21
chr1	2460437	2462236	HES5*NM_001010926*-*2451684	chr1	2106215	2107357	.	2	6.2
chr1	2460437	2462236	HES5*NM_001010926*-*2451684	chr1	2343906	2344802	PEX10*NM_153818*-*2334010	3	6.56
chr1	2460437	2462236	HES5*NM_001010926*-*2451684	chr1	2359151	2359437	.	2	5.07
chr1	2460437	2462236	HES5*NM_001010926*-*2451684	chr1	3445705	3446091	.	2	5.84
chr1	2460437	2462236	HES5*NM_001010926*-*2451684	chr1	79022903	79023405	.	3	8.14
chr1	2462236	2462544	HES5*NM_001010926*-*2451684	chr1	1947302	1947955	.	2	5.2
chr1	2462236	2462544	HES5*NM_001010926*-*2451684	chr1	2061583	2061979	.	2	5.2
chr1	2462236	2462544	HES5*NM_001010926*-*2451684	chr1	2111693	2112055	.	3	7.85
chr1	2462236	2462544	HES5*NM_001010926*-*2451684	chr1	2123354	2123748	.	2	5.14
chr1	2462236	2462544	HES5*NM_001010926*-*2451684	chr1	2131785	2132264	.	2	5.18
chr1	2462236	2462544	HES5*NM_001010926*-*2451684	chr1	2177917	2178438	.	2	5.02
chr1	2462236	2462544	HES5*NM_001010926*-*2451684	chr1	2180877	2181407	.	2	5.07
chr1	2462236	2462544	HES5*NM_001010926*-*2451684	chr1	2323902	2324956	RER1*NM_007033*+*2313213;MORN1*NM_001301060*-*2313190	3	5.23
chr1	2462236	2462544	HES5*NM_001010926*-*2451684	chr1	2343462	2343906	PEX10*NM_153818*-*2334010	4	7.83
chr1	2462236	2462544	HES5*NM_001010926*-*2451684	chr1	2474305	2476084	.	10	5.44
chr1	2462236	2462544	HES5*NM_001010926*-*2451684	chr1	2488238	2488562	TNFRSF14*NM_003820*+*2477803	12	5.23
chr1	2462236	2462544	HES5*NM_001010926*-*2451684	chr1	2773694	2773920	.	2	5.17
chr1	2462236	2462544	HES5*NM_001010926*-*2451684	chr1	2804179	2805265	.	2	5.2
chr1	2462236	2462544	HES5*NM_001010926*-*2451684	chr1	3105213	3105746	.	2	5.09
chr1	2462236	2462544	HES5*NM_001010926*-*2451684	chr1	3224354	3224661	.	2	5.01
chr1	2462236	2462544	HES5*NM_001010926*-*2451684	chr1	44548428	44549245	.	3	5.75
chr1	2485420	2488141	TNFRSF14*NM_003820*+*2477803	chr1	2126938	2127908	.	3	6.07
chr1	2485420	2488141	TNFRSF14*NM_003820*+*2477803	chr1	2130794	2131293	.	4	7.86
chr1	2485420	2488141	TNFRSF14*NM_003820*+*2477803	chr1	2156040	2157137	.	3	5.97
chr1	2485420	2488141	TNFRSF14*NM_003820*+*2477803	chr1	2325775	2326758	.	3	5.12
chr1	2485420	2488141	TNFRSF14*NM_003820*+*2477803	chr1	2330066	2330582	.	3	5.1
chr1	2485420	2488141	TNFRSF14*NM_003820*+*2477803	chr1	2331084	2333079	.	3	5.02
chr1	2485420	2488141	TNFRSF14*NM_003820*+*2477803	chr1	2343215	2343462	.	6	9.54
chr1	2485420	2488141	TNFRSF14*NM_003820*+*2477803	chr1	2343906	2344802	PEX10*NM_153818*-*2334010	4	5.23
chr1	2485420	2488141	TNFRSF14*NM_003820*+*2477803	chr1	2344802	2345236	PEX10*NM_153818*-*2334010	6	9.39
chr1	2485420	2488141	TNFRSF14*NM_003820*+*2477803	chr1	2345520	2346096	.	5	8
chr1	2485420	2488141	TNFRSF14*NM_003820*+*2477803	chr1	2347506	2348714	.	7	11
chr1	2485420	2488141	TNFRSF14*NM_003820*+*2477803	chr1	2455719	2457946	PANK4*NM_018216*-*2448035	10	5.57
chr1	2485420	2488141	TNFRSF14*NM_003820*+*2477803	chr1	2510174	2510779	.	12	7.22
chr1	2485420	2488141	TNFRSF14*NM_003820*+*2477803	chr1	2516633	2518010	.	12	8.4
chr1	2485420	2488141	TNFRSF14*NM_003820*+*2477803	chr1	2524317	2524931	.	8	6.84
chr1	2485420	2488141	TNFRSF14*NM_003820*+*2477803	chr1	2525467	2525876	.	6	5.34
chr1	2485420	2488141	TNFRSF14*NM_003820*+*2477803	chr1	2573647	2575680	.	4	5.44
chr1	2485420	2488141	TNFRSF14*NM_003820*+*2477803	chr1	2738590	2739192	.	3	5.55
chr1	2488238	2488562	TNFRSF14*NM_003820*+*2477803	chr1	1312977	1313178	.	4	6.29
chr1	2488238	2488562	TNFRSF14*NM_003820*+*2477803	chr1	2078426	2081211	.	4	6.19
chr1	2488238	2488562	TNFRSF14*NM_003820*+*2477803	chr1	2130794	2131293	.	6	8.67
chr1	2488238	2488562	TNFRSF14*NM_003820*+*2477803	chr1	2170356	2172149	.	4	5.66
chr1	2488238	2488562	TNFRSF14*NM_003820*+*2477803	chr1	2261998	2263158	.	4	5.35
chr1	2488238	2488562	TNFRSF14*NM_003820*+*2477803	chr1	2343906	2344802	PEX10*NM_153818*-*2334010	8	6.95
chr1	2488238	2488562	TNFRSF14*NM_003820*+*2477803	chr1	2345520	2346096	.	6	6.8
chr1	2488238	2488562	TNFRSF14*NM_003820*+*2477803	chr1	2346823	2347506	.	5	5.67
chr1	2488238	2488562	TNFRSF14*NM_003820*+*2477803	chr1	2347506	2348714	.	7	7.83
chr1	2488238	2488562	TNFRSF14*NM_003820*+*2477803	chr1	2354811	2355242	.	6	6.7
chr1	2488238	2488562	TNFRSF14*NM_003820*+*2477803	chr1	2356553	2356938	.	5	5.72
chr1	2488238	2488562	TNFRSF14*NM_003820*+*2477803	chr1	2359699	2360175	.	5	5.5
chr1	2488238	2488562	TNFRSF14*NM_003820*+*2477803	chr1	2360175	2361896	.	5	5.5
chr1	2488238	2488562	TNFRSF14*NM_003820*+*2477803	chr1	2362020	2363942	.	7	7.46
chr1	2488238	2488562	TNFRSF14*NM_003820*+*2477803	chr1	2397104	2398934	.	6	5.61
chr1	2488238	2488562	TNFRSF14*NM_003820*+*2477803	chr1	2458863	2459658	.	12	5.35
chr1	2488238	2488562	TNFRSF14*NM_003820*+*2477803	chr1	2509987	2510174	.	17	5.72
chr1	2488238	2488562	TNFRSF14*NM_003820*+*2477803	chr1	2510174	2510779	.	16	5.5
chr1	2488238	2488562	TNFRSF14*NM_003820*+*2477803	chr1	2516073	2516291	.	13	5.6
chr1	2488238	2488562	TNFRSF14*NM_003820*+*2477803	chr1	2516633	2518010	.	39	15.38
chr1	2488238	2488562	TNFRSF14*NM_003820*+*2477803	chr1	2520985	2523409	.	11	5.52
chr1	2488238	2488562	TNFRSF14*NM_003820*+*2477803	chr1	2551159	2551772	.	7	5.36
chr1	2488238	2488562	TNFRSF14*NM_003820*+*2477803	chr1	2710298	2710664	.	4	5.47
chr1	2488238	2488562	TNFRSF14*NM_003820*+*2477803	chr1	2734333	2735568	.	4	5.51
chr1	2488238	2488562	TNFRSF14*NM_003820*+*2477803	chr1	3376522	3376841	.	4	6.38
chr1	2488238	2488562	TNFRSF14*NM_003820*+*2477803	chr1	3457312	3458676	.	5	8.26
chr1	2518251	2518613	FAM213B*NM_001195740*+*2508188	chr1	1201251	1201748	.	2	5.02
chr1	2518251	2518613	FAM213B*NM_001195740*+*2508188	chr1	1843834	1844139	.	2	5.72
chr1	2518251	2518613	FAM213B*NM_001195740*+*2508188	chr1	2150785	2151056	.	2	5.86
chr1	2518251	2518613	FAM213B*NM_001195740*+*2508188	chr1	2173070	2174022	.	2	5.75
chr1	2518251	2518613	FAM213B*NM_001195740*+*2508188	chr1	2322835	2323902	RER1*NM_007033*+*2313213;MORN1*NM_001301060*-*2313190	8	14.59
chr1	2518251	2518613	FAM213B*NM_001195740*+*2508188	chr1	2338476	2339573	.	2	5.23
chr1	2518251	2518613	FAM213B*NM_001195740*+*2508188	chr1	2352622	2352946	.	2	5.21
chr1	2518251	2518613	FAM213B*NM_001195740*+*2508188	chr1	2360175	2361896	.	2	5.1
chr1	2518251	2518613	FAM213B*NM_001195740*+*2508188	chr1	2485420	2488141	TNFRSF14*NM_003820*+*2477803	8	6.59
chr1	2518251	2518613	FAM213B*NM_001195740*+*2508188	chr1	2488238	2488562	TNFRSF14*NM_003820*+*2477803	18	10.88
chr1	2518251	2518613	FAM213B*NM_001195740*+*2508188	chr1	2563838	2564833	MMEL1*NM_033467*-*2554481	4	5.26
chr1	2518251	2518613	FAM213B*NM_001195740*+*2508188	chr1	2922718	2922958	.	2	5.89
chr1	2563838	2564833	MMEL1*NM_033467*-*2554481	chr1	2126324	2126938	C1orf86*NM_001256945*-*2116214	3	5.56
chr1	2563838	2564833	MMEL1*NM_033467*-*2554481	chr1	2351099	2351656	.	3	5.4
chr1	2564833	2565044	MMEL1*NM_033467*-*2554481	chr1	2381131	2381685	.	2	6.76
chr1	2705522	2706143	TTC34*NM_001242672*-*2696230	chr1	2408419	2408836	PLCH2*NM_014638*+*2397753	2	6.53
chr1	2706143	2707563	TTC34*NM_001242672*-*2696230	chr1	2093947	2095106	.	3	5.76
chr1	2706143	2707563	TTC34*NM_001242672*-*2696230	chr1	2103545	2105871	.	3	5.76
chr1	2706143	2707563	TTC34*NM_001242672*-*2696230	chr1	2107672	2108471	.	3	5.96
chr1	2706143	2707563	TTC34*NM_001242672*-*2696230	chr1	2346823	2347506	.	3	5.72
chr1	2706143	2707563	TTC34*NM_001242672*-*2696230	chr1	2534523	2535177	.	3	5
chr1	2706143	2707563	TTC34*NM_001242672*-*2696230	chr1	3384222	3385134	.	3	5.91
chr1	2937190	2938173	ACTRT2*NM_080431*+*2928045	chr1	2288279	2290129	.	4	8.73
chr1	2937190	2938173	ACTRT2*NM_080431*+*2928045	chr1	3209777	3210168	.	3	5.99
chr1	2937190	2938173	ACTRT2*NM_080431*+*2928045	chr1	3259431	3259784	.	3	6.1
chr1	2937190	2938173	ACTRT2*NM_080431*+*2928045	chr1	3317270	3319771	.	3	6.2
chr1	2937190	2938173	ACTRT2*NM_080431*+*2928045	chr1	3424652	3428044	.	3	6.36
chr1	2938173	2938487	ACTRT2*NM_080431*+*2928045	chr1	1360797	1362347	TMEM88B*NM_001146685*+*1351507	2	5.24
chr1	2938173	2938487	ACTRT2*NM_080431*+*2928045	chr1	4676971	4677300	.	2	5.94
chr1	2985315	2985828	PRDM16*NM_022114*+*2975741	chr1	2513016	2513272	.	2	5.22
chr1	2985315	2985828	PRDM16*NM_022114*+*2975741	chr1	2728092	2728402	.	2	5.05
chr1	2985315	2985828	PRDM16*NM_022114*+*2975741	chr1	3050445	3050726	.	3	5.12
chr1	2985315	2985828	PRDM16*NM_022114*+*2975741	chr1	3285019	3285312	.	2	5.14
chr1	2985315	2985828	PRDM16*NM_022114*+*2975741	chr1	3351501	3352409	.	2	5.24
chr1	2985828	2988115	PRDM16*NM_022114*+*2975741	chr1	2738590	2739192	.	2	6.24
chr1	2985828	2988115	PRDM16*NM_022114*+*2975741	chr1	2831644	2831900	.	2	5.97
chr1	2985828	2988115	PRDM16*NM_022114*+*2975741	chr1	3309707	3310444	.	2	6.55
chr1	2985828	2988115	PRDM16*NM_022114*+*2975741	chr1	3372964	3373551	ARHGEF16*NM_014448*+*3361146	3	8.6
chr1	3370216	3371039	ARHGEF16*NM_014448*+*3361146	chr1	2985315	2985828	PRDM16*NM_022114*+*2975741	2	5.86
chr1	3370216	3371039	ARHGEF16*NM_014448*+*3361146	chr1	3528023	3528486	MEGF6*NM_001409*-*3518059	2	5.33
chr1	3370216	3371039	ARHGEF16*NM_014448*+*3361146	chr1	3529791	3530187	.	2	5.76
chr1	3370216	3371039	ARHGEF16*NM_014448*+*3361146	chr1	3566392	3567249	WRAP73*NM_017818*-*3556671	4	7.55
chr1	3370216	3371039	ARHGEF16*NM_014448*+*3361146	chr1	3613396	3614011	TP73*NM_001204192*+*3604609	2	5.82
chr1	3370216	3371039	ARHGEF16*NM_014448*+*3361146	chr1	6614710	6615995	TAS1R1*NM_177540*+*6605337;NOL9*NM_024654*-*6604658	3	5.35
chr1	3371053	3372903	ARHGEF16*NM_014448*+*3361146	chr1	2988147	2988850	.	3	6
chr1	3371053	3372903	ARHGEF16*NM_014448*+*3361146	chr1	3390220	3392808	.	20	9.5
chr1	3371053	3372903	ARHGEF16*NM_014448*+*3361146	chr1	3525725	3526030	.	3	5.01
chr1	3371053	3372903	ARHGEF16*NM_014448*+*3361146	chr1	3529791	3530187	.	4	6.49
chr1	3371053	3372903	ARHGEF16*NM_014448*+*3361146	chr1	3530187	3531071	.	4	6.47
chr1	3371053	3372903	ARHGEF16*NM_014448*+*3361146	chr1	3533305	3534268	.	4	6.54
chr1	3371053	3372903	ARHGEF16*NM_014448*+*3361146	chr1	3534268	3534957	.	5	8.19
chr1	3371053	3372903	ARHGEF16*NM_014448*+*3361146	chr1	3541069	3541950	TPRG1L*NM_182752*+*3531555	4	5.37
chr1	3371053	3372903	ARHGEF16*NM_014448*+*3361146	chr1	3542281	3542927	.	4	6.61
chr1	3371053	3372903	ARHGEF16*NM_014448*+*3361146	chr1	3565224	3566392	WRAP73*NM_017818*-*3556671	5	6.68
chr1	3371053	3372903	ARHGEF16*NM_014448*+*3361146	chr1	3576482	3577124	.	3	5.28
chr1	3371053	3372903	ARHGEF16*NM_014448*+*3361146	chr1	3579689	3580056	.	3	5.4
chr1	3371053	3372903	ARHGEF16*NM_014448*+*3361146	chr1	3592103	3592834	.	4	7.12
chr1	3371053	3372903	ARHGEF16*NM_014448*+*3361146	chr1	3613396	3614011	TP73*NM_001204192*+*3604609	3	5.04
chr1	3371053	3372903	ARHGEF16*NM_014448*+*3361146	chr1	3627230	3628659	.	4	7.35
chr1	3371053	3372903	ARHGEF16*NM_014448*+*3361146	chr1	3628869	3629183	.	4	7.51
chr1	3371053	3372903	ARHGEF16*NM_014448*+*3361146	chr1	3652613	3653558	.	3	5.68
chr1	3371053	3372903	ARHGEF16*NM_014448*+*3361146	chr1	3664077	3664396	.	3	5.69
chr1	3372964	3373551	ARHGEF16*NM_014448*+*3361146	chr1	2985828	2988115	PRDM16*NM_022114*+*2975741	3	6.03
chr1	3372964	3373551	ARHGEF16*NM_014448*+*3361146	chr1	3390220	3392808	.	13	7.19
chr1	3372964	3373551	ARHGEF16*NM_014448*+*3361146	chr1	3398266	3398986	.	8	5.92
chr1	3372964	3373551	ARHGEF16*NM_014448*+*3361146	chr1	3398986	3399499	.	10	7.48
chr1	3372964	3373551	ARHGEF16*NM_014448*+*3361146	chr1	3404761	3405413	.	7	6.13
chr1	3372964	3373551	ARHGEF16*NM_014448*+*3361146	chr1	3447098	3447940	.	4	5.44
chr1	3372964	3373551	ARHGEF16*NM_014448*+*3361146	chr1	3447940	3448858	.	4	5.47
chr1	3372964	3373551	ARHGEF16*NM_014448*+*3361146	chr1	3457312	3458676	.	4	5.92
chr1	3372964	3373551	ARHGEF16*NM_014448*+*3361146	chr1	3462653	3464027	.	5	7.5
chr1	3372964	3373551	ARHGEF16*NM_014448*+*3361146	chr1	3521583	3522520	.	3	5.52
chr1	3372964	3373551	ARHGEF16*NM_014448*+*3361146	chr1	3530187	3531071	.	4	7.26
chr1	3372964	3373551	ARHGEF16*NM_014448*+*3361146	chr1	3542053	3542281	TPRG1L*NM_182752*+*3531555	3	5.39
chr1	3372964	3373551	ARHGEF16*NM_014448*+*3361146	chr1	3562329	3562591	.	3	5.84
chr1	3372964	3373551	ARHGEF16*NM_014448*+*3361146	chr1	3612405	3613039	.	3	6.11
chr1	3372964	3373551	ARHGEF16*NM_014448*+*3361146	chr1	3711569	3711837	LRRC47*NM_020710*-*3703068	3	5.44
chr1	3526030	3528023	MEGF6*NM_001409*-*3518059	chr1	2138379	2138915	C1orf86*NM_001146310*-*2129172	2	5.48
chr1	3526030	3528023	MEGF6*NM_001409*-*3518059	chr1	3352886	3353668	.	2	5.95
chr1	3526030	3528023	MEGF6*NM_001409*-*3518059	chr1	3372964	3373551	ARHGEF16*NM_014448*+*3361146	3	7.2
chr1	3526030	3528023	MEGF6*NM_001409*-*3518059	chr1	3443661	3444335	.	2	5.01
chr1	3526030	3528023	MEGF6*NM_001409*-*3518059	chr1	3566392	3567249	WRAP73*NM_017818*-*3556671	5	5.01
chr1	3526030	3528023	MEGF6*NM_001409*-*3518059	chr1	3711569	3711837	LRRC47*NM_020710*-*3703068	2	5.18
chr1	3528023	3528486	MEGF6*NM_001409*-*3518059	chr1	2874293	2874626	.	2	5.34
chr1	3528023	3528486	MEGF6*NM_001409*-*3518059	chr1	2972220	2972401	.	2	5.45
chr1	3528023	3528486	MEGF6*NM_001409*-*3518059	chr1	3059603	3060279	.	2	5.44
chr1	3528023	3528486	MEGF6*NM_001409*-*3518059	chr1	3400797	3401467	.	3	6.61
chr1	3528023	3528486	MEGF6*NM_001409*-*3518059	chr1	3418971	3419587	.	3	6.3
chr1	3528023	3528486	MEGF6*NM_001409*-*3518059	chr1	3447098	3447940	.	3	5.56
chr1	3528023	3528486	MEGF6*NM_001409*-*3518059	chr1	3470103	3471224	.	6	9.75
chr1	3528023	3528486	MEGF6*NM_001409*-*3518059	chr1	3600091	3600262	.	4	7.34
chr1	3528023	3528486	MEGF6*NM_001409*-*3518059	chr1	4007303	4007567	.	2	5.46
chr1	3528023	3528486	MEGF6*NM_001409*-*3518059	chr1	4015096	4015269	.	2	5.45
chr1	3528023	3528486	MEGF6*NM_001409*-*3518059	chr1	4015955	4017211	.	2	5.37
chr1	3528506	3529532	MEGF6*NM_001409*-*3518059	chr1	3275707	3276316	.	2	6.25
chr1	3528506	3529532	MEGF6*NM_001409*-*3518059	chr1	3390220	3392808	.	2	5.61
chr1	3528506	3529532	MEGF6*NM_001409*-*3518059	chr1	3410863	3411823	.	2	5.49
chr1	3540151	3540518	TPRG1L*NM_182752*+*3531555	chr1	3371053	3372903	ARHGEF16*NM_014448*+*3361146	3	8.18
chr1	3541069	3541950	TPRG1L*NM_182752*+*3531555	chr1	1821346	1822975	GNB1*NM_001282539*-*1812556	3	5.86
chr1	3541069	3541950	TPRG1L*NM_182752*+*3531555	chr1	3367278	3367538	.	2	5.89
chr1	3541069	3541950	TPRG1L*NM_182752*+*3531555	chr1	3371053	3372903	ARHGEF16*NM_014448*+*3361146	4	9.55
chr1	3541069	3541950	TPRG1L*NM_182752*+*3531555	chr1	3566392	3567249	WRAP73*NM_017818*-*3556671	10	6.91
chr1	3565224	3566392	WRAP73*NM_017818*-*3556671	chr1	2455719	2457946	PANK4*NM_018216*-*2448035	3	6.89
chr1	3565224	3566392	WRAP73*NM_017818*-*3556671	chr1	2764043	2764689	.	2	5.1
chr1	3565224	3566392	WRAP73*NM_017818*-*3556671	chr1	3371053	3372903	ARHGEF16*NM_014448*+*3361146	5	9.7
chr1	3565224	3566392	WRAP73*NM_017818*-*3556671	chr1	3372964	3373551	ARHGEF16*NM_014448*+*3361146	3	5.91
chr1	3565224	3566392	WRAP73*NM_017818*-*3556671	chr1	3397320	3397889	.	3	6.99
chr1	3565224	3566392	WRAP73*NM_017818*-*3556671	chr1	3600703	3601654	.	4	5.29
chr1	3565224	3566392	WRAP73*NM_017818*-*3556671	chr1	3607533	3608427	TP73*NM_001126241*+*3597235	8	7.85
chr1	3565224	3566392	WRAP73*NM_017818*-*3556671	chr1	4294930	4295161	.	2	5.23
chr1	3565224	3566392	WRAP73*NM_017818*-*3556671	chr1	4337465	4339497	.	2	5.09
chr1	3566392	3567249	WRAP73*NM_017818*-*3556671	chr1	2086525	2087717	.	3	5.18
chr1	3566392	3567249	WRAP73*NM_017818*-*3556671	chr1	2512010	2512432	.	4	7.82
chr1	3566392	3567249	WRAP73*NM_017818*-*3556671	chr1	2974816	2975916	.	3	5.84
chr1	3566392	3567249	WRAP73*NM_017818*-*3556671	chr1	3210168	3211042	.	3	5.64
chr1	3566392	3567249	WRAP73*NM_017818*-*3556671	chr1	3302817	3303713	.	3	5.27
chr1	3566392	3567249	WRAP73*NM_017818*-*3556671	chr1	3370216	3371039	ARHGEF16*NM_014448*+*3361146	4	5.83
chr1	3566392	3567249	WRAP73*NM_017818*-*3556671	chr1	3371053	3372903	ARHGEF16*NM_014448*+*3361146	4	5.02
chr1	3566392	3567249	WRAP73*NM_017818*-*3556671	chr1	3398266	3398986	.	4	6.16
chr1	3566392	3567249	WRAP73*NM_017818*-*3556671	chr1	3404761	3405413	.	4	6.11
chr1	3566392	3567249	WRAP73*NM_017818*-*3556671	chr1	3446091	3447041	.	5	6.81
chr1	3566392	3567249	WRAP73*NM_017818*-*3556671	chr1	3447940	3448858	.	4	5.32
chr1	3566392	3567249	WRAP73*NM_017818*-*3556671	chr1	3469796	3470103	.	4	5.19
chr1	3566392	3567249	WRAP73*NM_017818*-*3556671	chr1	3542281	3542927	.	10	5.37
chr1	3566392	3567249	WRAP73*NM_017818*-*3556671	chr1	3581841	3582282	.	18	6.16
chr1	3566392	3567249	WRAP73*NM_017818*-*3556671	chr1	3600303	3600703	.	8	5.71
chr1	3566392	3567249	WRAP73*NM_017818*-*3556671	chr1	3662959	3663364	.	4	5.08
chr1	3566392	3567249	WRAP73*NM_017818*-*3556671	chr1	3664077	3664396	.	5	6.28
chr1	3566392	3567249	WRAP73*NM_017818*-*3556671	chr1	3756285	3757040	.	4	6.46
chr1	3566392	3567249	WRAP73*NM_017818*-*3556671	chr1	3801774	3802232	.	3	5.14
chr1	3568424	3568750	TP73*NM_001204188*+*3559128	chr1	1550346	1551029	MIB2*NM_001170688*+*1540794	2	5.09
chr1	3568424	3568750	TP73*NM_001204188*+*3559128	chr1	3607533	3608427	TP73*NM_001126241*+*3597235	3	5.41
chr1	3568424	3568750	TP73*NM_001204188*+*3559128	chr1	3816098	3818202	C1orf174*NM_207356*-*3806857	5	12.14
chr1	3568424	3568750	TP73*NM_001204188*+*3559128	chr1	4177467	4177784	.	2	7.49
chr1	3568750	3569317	TP73*NM_001204188*+*3559128	chr1	3327195	3327569	.	2	6.52
chr1	3568750	3569317	TP73*NM_001204188*+*3559128	chr1	3466579	3467221	.	2	5.48
chr1	3568750	3569317	TP73*NM_001204188*+*3559128	chr1	3711569	3711837	LRRC47*NM_020710*-*3703068	2	5.11
chr1	3605928	3606962	TP73*NM_001126241*+*3597235	chr1	2397104	2398934	.	2	5.25
chr1	3605928	3606962	TP73*NM_001126241*+*3597235	chr1	2850692	2853096	.	2	5.75
chr1	3605928	3606962	TP73*NM_001126241*+*3597235	chr1	3390220	3392808	.	2	5.54
chr1	3605928	3606962	TP73*NM_001126241*+*3597235	chr1	3419949	3422216	.	2	5.4
chr1	3605928	3606962	TP73*NM_001126241*+*3597235	chr1	3462653	3464027	.	2	5.13
chr1	3605928	3606962	TP73*NM_001126241*+*3597235	chr1	3627230	3628659	.	5	5.78
chr1	3605928	3606962	TP73*NM_001126241*+*3597235	chr1	3659009	3659679	.	3	5.63
chr1	3606962	3607407	TP73*NM_001126241*+*3597235	chr1	3533305	3534268	.	4	6.04
chr1	3606962	3607407	TP73*NM_001126241*+*3597235	chr1	3663603	3663880	.	5	6.63
chr1	3606962	3607407	TP73*NM_001126241*+*3597235	chr1	3688229	3689594	SMIM1*NM_001288583*+*3679324	4	5.46
chr1	3607533	3608427	TP73*NM_001126241*+*3597235	chr1	2192703	2193024	.	3	6.3
chr1	3607533	3608427	TP73*NM_001126241*+*3597235	chr1	3363117	3363517	.	4	8.15
chr1	3607533	3608427	TP73*NM_001126241*+*3597235	chr1	3383751	3384222	.	3	5.97
chr1	3607533	3608427	TP73*NM_001126241*+*3597235	chr1	3390220	3392808	.	3	5.91
chr1	3607533	3608427	TP73*NM_001126241*+*3597235	chr1	3406617	3409127	.	3	5.82
chr1	3607533	3608427	TP73*NM_001126241*+*3597235	chr1	3471754	3472577	.	5	8.59
chr1	3607533	3608427	TP73*NM_001126241*+*3597235	chr1	3473822	3474635	.	3	5.28
chr1	3607533	3608427	TP73*NM_001126241*+*3597235	chr1	3514848	3517579	.	7	9.99
chr1	3607533	3608427	TP73*NM_001126241*+*3597235	chr1	3525725	3526030	.	4	5.94
chr1	3607533	3608427	TP73*NM_001126241*+*3597235	chr1	3529791	3530187	.	4	5.67
chr1	3607533	3608427	TP73*NM_001126241*+*3597235	chr1	3535139	3536142	.	4	5.51
chr1	3607533	3608427	TP73*NM_001126241*+*3597235	chr1	3565224	3566392	WRAP73*NM_017818*-*3556671	8	5.97
chr1	3607533	3608427	TP73*NM_001126241*+*3597235	chr1	3615902	3616433	.	25	5.72
chr1	3607533	3608427	TP73*NM_001126241*+*3597235	chr1	3620174	3620833	.	16	6.03
chr1	3607533	3608427	TP73*NM_001126241*+*3597235	chr1	3627230	3628659	.	21	12.06
chr1	3607533	3608427	TP73*NM_001126241*+*3597235	chr1	3653558	3654200	.	6	6.58
chr1	3607533	3608427	TP73*NM_001126241*+*3597235	chr1	3696938	3697278	.	4	6.05
chr1	3607533	3608427	TP73*NM_001126241*+*3597235	chr1	3712112	3713349	LRRC47*NM_020710*-*3703068	5	7.06
chr1	3607533	3608427	TP73*NM_001126241*+*3597235	chr1	4983044	4984458	.	3	6.34
chr1	3613396	3614011	TP73*NM_001204192*+*3604609	chr1	2449127	2449351	.	2	5.34
chr1	3613396	3614011	TP73*NM_001204192*+*3604609	chr1	3370216	3371039	ARHGEF16*NM_014448*+*3361146	2	5.24
chr1	3613396	3614011	TP73*NM_001204192*+*3604609	chr1	3371053	3372903	ARHGEF16*NM_014448*+*3361146	3	7.04
chr1	3613396	3614011	TP73*NM_001204192*+*3604609	chr1	3434626	3435312	.	2	5.35
chr1	3613396	3614011	TP73*NM_001204192*+*3604609	chr1	3477196	3478518	.	2	5.04
chr1	3613396	3614011	TP73*NM_001204192*+*3604609	chr1	4987430	4987991	.	2	5.1
chr1	3614118	3615124	TP73*NM_001204192*+*3604609	chr1	3381312	3383081	.	2	6.31
chr1	3614118	3615124	TP73*NM_001204192*+*3604609	chr1	3607533	3608427	TP73*NM_001126241*+*3597235	20	6.06
chr1	3614118	3615124	TP73*NM_001204192*+*3604609	chr1	3815836	3816098	C1orf174*NM_207356*-*3806857	2	5.84
chr1	3614118	3615124	TP73*NM_001204192*+*3604609	chr1	4169668	4170711	.	2	6.61
chr1	3669094	3669951	CCDC27*NM_152492*+*3658964	chr1	2503808	2506528	.	2	5.41
chr1	3669094	3669951	CCDC27*NM_152492*+*3658964	chr1	3423541	3424652	.	2	5.8
chr1	3669094	3669951	CCDC27*NM_152492*+*3658964	chr1	3498573	3498934	.	2	5.48
chr1	3669094	3669951	CCDC27*NM_152492*+*3658964	chr1	3552570	3553086	.	2	5.02
chr1	3669094	3669951	CCDC27*NM_152492*+*3658964	chr1	3649634	3650036	.	5	5.71
chr1	3669094	3669951	CCDC27*NM_152492*+*3658964	chr1	3650036	3651213	.	5	5.51
chr1	3669094	3669951	CCDC27*NM_152492*+*3658964	chr1	4205852	4206275	.	2	6.12
chr1	3687586	3688229	SMIM1*NM_001288583*+*3679324	chr1	2792956	2795232	.	2	5.52
chr1	3687586	3688229	SMIM1*NM_001288583*+*3679324	chr1	3701749	3703732	.	6	5.17
chr1	3687586	3688229	SMIM1*NM_001288583*+*3679324	chr1	3711569	3711837	LRRC47*NM_020710*-*3703068	6	5.65
chr1	3687586	3688229	SMIM1*NM_001288583*+*3679324	chr1	3822311	3823120	.	2	5.01
chr1	3687586	3688229	SMIM1*NM_001288583*+*3679324	chr1	4051458	4051797	.	3	8.98
chr1	3687586	3688229	SMIM1*NM_001288583*+*3679324	chr1	4684032	4685529	.	2	5.49
chr1	3688229	3689594	SMIM1*NM_001288583*+*3679324	chr1	3290172	3290689	.	2	6.81
chr1	3688229	3689594	SMIM1*NM_001288583*+*3679324	chr1	3371053	3372903	ARHGEF16*NM_014448*+*3361146	2	5.75
chr1	3688229	3689594	SMIM1*NM_001288583*+*3679324	chr1	3399499	3400485	.	2	6.61
chr1	3688229	3689594	SMIM1*NM_001288583*+*3679324	chr1	3606962	3607407	TP73*NM_001126241*+*3597235	4	9.03
chr1	3688229	3689594	SMIM1*NM_001288583*+*3679324	chr1	3816098	3818202	C1orf174*NM_207356*-*3806857	4	7.18
chr1	3688229	3689594	SMIM1*NM_001288583*+*3679324	chr1	4087765	4087978	.	2	6.77
chr1	3689594	3689848	SMIM1*NM_001288583*+*3679324	chr1	2303388	2304008	.	2	6.34
chr1	3689594	3689848	SMIM1*NM_001288583*+*3679324	chr1	3669094	3669951	CCDC27*NM_152492*+*3658964	4	5.71
chr1	3689594	3689848	SMIM1*NM_001288583*+*3679324	chr1	3711569	3711837	LRRC47*NM_020710*-*3703068	5	6.65
chr1	3711569	3711837	LRRC47*NM_020710*-*3703068	chr1	3363746	3364699	.	3	6.13
chr1	3711569	3711837	LRRC47*NM_020710*-*3703068	chr1	3486097	3489873	.	3	5.71
chr1	3711569	3711837	LRRC47*NM_020710*-*3703068	chr1	3509777	3510769	.	3	5.58
chr1	3711569	3711837	LRRC47*NM_020710*-*3703068	chr1	3543651	3544484	.	3	5.32
chr1	3711569	3711837	LRRC47*NM_020710*-*3703068	chr1	3600703	3601654	.	4	6.14
chr1	3711569	3711837	LRRC47*NM_020710*-*3703068	chr1	3772451	3772897	.	5	5.87
chr1	3711569	3711837	LRRC47*NM_020710*-*3703068	chr1	3814015	3814465	.	4	6.04
chr1	3711569	3711837	LRRC47*NM_020710*-*3703068	chr1	6003645	6004806	.	3	5.52
chr1	3711569	3711837	LRRC47*NM_020710*-*3703068	chr1	7002648	7003685	.	3	5.19
chr1	3711569	3711837	LRRC47*NM_020710*-*3703068	chr1	31430778	31431438	.	4	7.97
chr1	3711569	3711837	LRRC47*NM_020710*-*3703068	chr1	44678040	44678405	DMAP1*NM_001034024*+*44669124	4	5.81
chr1	3712112	3713349	LRRC47*NM_020710*-*3703068	chr1	1845278	1846417	CALML6*NM_138705*+*1836265	3	8.29
chr1	3712112	3713349	LRRC47*NM_020710*-*3703068	chr1	3607533	3608427	TP73*NM_001126241*+*3597235	5	10.69
chr1	3712112	3713349	LRRC47*NM_020710*-*3703068	chr1	3614118	3615124	TP73*NM_001204192*+*3604609	2	5.28
chr1	3712112	3713349	LRRC47*NM_020710*-*3703068	chr1	3816098	3818202	C1orf174*NM_207356*-*3806857	9	14.53
chr1	3772962	3773168	CEP104*NM_014704*-*3763797;DFFB*NM_001282669*+*3763830	chr1	3816098	3818202	C1orf174*NM_207356*-*3806857	9	9.15
chr1	3772962	3773168	CEP104*NM_014704*-*3763797;DFFB*NM_001282669*+*3763830	chr1	4012401	4013145	.	2	6.19
chr1	3772962	3773168	CEP104*NM_014704*-*3763797;DFFB*NM_001282669*+*3763830	chr1	4025348	4026417	.	2	6.25
chr1	3772962	3773168	CEP104*NM_014704*-*3763797;DFFB*NM_001282669*+*3763830	chr1	4080200	4080648	.	2	6.42
chr1	3772962	3773168	CEP104*NM_014704*-*3763797;DFFB*NM_001282669*+*3763830	chr1	4311921	4312441	.	2	6.51
chr1	3772962	3773168	CEP104*NM_014704*-*3763797;DFFB*NM_001282669*+*3763830	chr1	4339497	4339891	.	2	6.48
chr1	3772962	3773168	CEP104*NM_014704*-*3763797;DFFB*NM_001282669*+*3763830	chr1	4676971	4677300	.	2	6
chr1	3772962	3773168	CEP104*NM_014704*-*3763797;DFFB*NM_001282669*+*3763830	chr1	4716810	4716977	.	2	6.15
chr1	3773168	3774033	CEP104*NM_014704*-*3763797;DFFB*NM_001282669*+*3763830	chr1	3542927	3543246	.	6	6.18
chr1	3773168	3774033	CEP104*NM_014704*-*3763797;DFFB*NM_001282669*+*3763830	chr1	3728656	3729095	.	16	6.72
chr1	3773168	3774033	CEP104*NM_014704*-*3763797;DFFB*NM_001282669*+*3763830	chr1	4008679	4009342	.	9	9.19
chr1	3773168	3774033	CEP104*NM_014704*-*3763797;DFFB*NM_001282669*+*3763830	chr1	4013242	4015096	.	5	5.24
chr1	3773168	3774033	CEP104*NM_014704*-*3763797;DFFB*NM_001282669*+*3763830	chr1	4712487	4712904	.	5	6.42
chr1	3774103	3774489	CEP104*NM_014704*-*3763797;DFFB*NM_001282669*+*3763830	chr1	3371053	3372903	ARHGEF16*NM_014448*+*3361146	2	6.32
chr1	3774103	3774489	CEP104*NM_014704*-*3763797;DFFB*NM_001282669*+*3763830	chr1	3711569	3711837	LRRC47*NM_020710*-*3703068	3	6.68
chr1	3774103	3774489	CEP104*NM_014704*-*3763797;DFFB*NM_001282669*+*3763830	chr1	3816098	3818202	C1orf174*NM_207356*-*3806857	11	13.86
chr1	3815836	3816098	C1orf174*NM_207356*-*3806857	chr1	3614118	3615124	TP73*NM_001204192*+*3604609	2	6.83
chr1	3815836	3816098	C1orf174*NM_207356*-*3806857	chr1	3711569	3711837	LRRC47*NM_020710*-*3703068	2	5.42
chr1	3815836	3816098	C1orf174*NM_207356*-*3806857	chr1	5485672	5486244	.	2	6.35
chr1	3816098	3818202	C1orf174*NM_207356*-*3806857	chr1	2074706	2075100	.	6	9.2
chr1	3816098	3818202	C1orf174*NM_207356*-*3806857	chr1	3405428	3406617	.	4	5.43
chr1	3816098	3818202	C1orf174*NM_207356*-*3806857	chr1	3530187	3531071	.	4	5
chr1	3816098	3818202	C1orf174*NM_207356*-*3806857	chr1	3568424	3568750	TP73*NM_001204188*+*3559128	5	5.76
chr1	3816098	3818202	C1orf174*NM_207356*-*3806857	chr1	3652613	3653558	.	5	5.24
chr1	3816098	3818202	C1orf174*NM_207356*-*3806857	chr1	3712112	3713349	LRRC47*NM_020710*-*3703068	9	6.58
chr1	3816098	3818202	C1orf174*NM_207356*-*3806857	chr1	3713349	3713662	.	7	5.91
chr1	3816098	3818202	C1orf174*NM_207356*-*3806857	chr1	3996793	3997206	.	5	5.47
chr1	3816098	3818202	C1orf174*NM_207356*-*3806857	chr1	4008066	4008554	.	7	7.7
chr1	3816098	3818202	C1orf174*NM_207356*-*3806857	chr1	4015269	4015955	.	5	5.6
chr1	3816098	3818202	C1orf174*NM_207356*-*3806857	chr1	4730682	4731205	.	4	5.73
chr1	3816098	3818202	C1orf174*NM_207356*-*3806857	chr1	5804033	5805511	.	4	5.16
chr1	3816098	3818202	C1orf174*NM_207356*-*3806857	chr1	6040359	6041266	.	6	9.32
chr1	4714919	4716641	AJAP1*NM_001042478*+*4705104	chr1	3802712	3803299	.	3	5.77
chr1	4714919	4716641	AJAP1*NM_001042478*+*4705104	chr1	4229416	4229678	.	3	5.97
chr1	4714919	4716641	AJAP1*NM_001042478*+*4705104	chr1	4772665	4773168	.	5	5.1
chr1	4714919	4716641	AJAP1*NM_001042478*+*4705104	chr1	5556592	5557082	.	3	5.77
chr1	4714919	4716641	AJAP1*NM_001042478*+*4705104	chr1	5574730	5575508	.	3	5.71
chr1	4714919	4716641	AJAP1*NM_001042478*+*4705104	chr1	5587530	5588137	.	3	5.78
chr1	4714919	4716641	AJAP1*NM_001042478*+*4705104	chr1	5610622	5611468	.	3	5.71
chr1	4714919	4716641	AJAP1*NM_001042478*+*4705104	chr1	5657153	5657609	.	3	5.71
chr1	4714919	4716641	AJAP1*NM_001042478*+*4705104	chr1	5681228	5681570	.	4	8.13
chr1	4716977	4717302	AJAP1*NM_001042478*+*4705104	chr1	5236911	5237184	.	4	5.87
chr1	4716977	4717302	AJAP1*NM_001042478*+*4705104	chr1	5561168	5562310	.	4	5.81
chr1	4716977	4717302	AJAP1*NM_001042478*+*4705104	chr1	5569401	5570504	.	6	9.2
chr1	4716977	4717302	AJAP1*NM_001042478*+*4705104	chr1	5571932	5572992	.	4	5.81
chr1	4716977	4717302	AJAP1*NM_001042478*+*4705104	chr1	5681811	5682988	.	4	5.71
chr1	6050954	6052808	KCNAB2*NM_001199861*+*6042357;NPHP4*NM_015102*-*6042533	chr1	5976374	5976844	.	2	5.29
chr1	6050954	6052808	KCNAB2*NM_001199861*+*6042357;NPHP4*NM_015102*-*6042533	chr1	6639560	6640330	ZBTB48*NM_005341*+*6630050	3	7.24
chr1	6084240	6085911	KCNAB2*NM_003636*+*6076072	chr1	4570418	4570743	.	2	5.69
chr1	6084240	6085911	KCNAB2*NM_003636*+*6076072	chr1	4626484	4626957	.	2	5.78
chr1	6084240	6085911	KCNAB2*NM_003636*+*6076072	chr1	5957786	5958063	.	2	5.78
chr1	6084240	6085911	KCNAB2*NM_003636*+*6076072	chr1	5997239	5997481	.	2	5.25
chr1	6084240	6085911	KCNAB2*NM_003636*+*6076072	chr1	6164170	6164705	.	2	5.11
chr1	6084240	6085911	KCNAB2*NM_003636*+*6076072	chr1	6258967	6259414	RPL22*NM_000983*-*6249679	2	5.31
chr1	6084240	6085911	KCNAB2*NM_003636*+*6076072	chr1	6266973	6267806	RNF207*NM_207396*+*6256188	2	5.36
chr1	6084240	6085911	KCNAB2*NM_003636*+*6076072	chr1	6483923	6484314	.	2	6.66
chr1	6084240	6085911	KCNAB2*NM_003636*+*6076072	chr1	20986981	20987944	DDOST*NM_005216*-*20978037	3	5.13
chr1	6086030	6086525	KCNAB2*NM_003636*+*6076072	chr1	3542281	3542927	.	2	5.32
chr1	6086030	6086525	KCNAB2*NM_003636*+*6076072	chr1	6008578	6008997	.	2	5.46
chr1	6086030	6086525	KCNAB2*NM_003636*+*6076072	chr1	6273910	6274526	.	2	6.57
chr1	6086030	6086525	KCNAB2*NM_003636*+*6076072	chr1	6304730	6306079	HES3*NM_001024598*+*6294251	2	6.62
chr1	6086030	6086525	KCNAB2*NM_003636*+*6076072	chr1	6551099	6551455	PLEKHG5*NM_020631*-*6541761	2	6.28
chr1	6086525	6087746	KCNAB2*NM_003636*+*6076072	chr1	5318068	5318743	.	2	5.53
chr1	6086525	6087746	KCNAB2*NM_003636*+*6076072	chr1	5562915	5563654	.	2	5.7
chr1	6086525	6087746	KCNAB2*NM_003636*+*6076072	chr1	5808908	5809492	.	2	5.59
chr1	6086525	6087746	KCNAB2*NM_003636*+*6076072	chr1	5888606	5889024	.	2	5.3
chr1	6086525	6087746	KCNAB2*NM_003636*+*6076072	chr1	5962284	5962982	.	3	6.95
chr1	6086525	6087746	KCNAB2*NM_003636*+*6076072	chr1	6022736	6023231	.	4	7.53
chr1	6086525	6087746	KCNAB2*NM_003636*+*6076072	chr1	6256589	6256835	.	2	5.11
chr1	6086525	6087746	KCNAB2*NM_003636*+*6076072	chr1	6259466	6259879	RPL22*NM_000983*-*6249679	3	5.74
chr1	6086525	6087746	KCNAB2*NM_003636*+*6076072	chr1	6294173	6294730	ICMT*NM_012405*-*6286044	3	7.72
chr1	6086525	6087746	KCNAB2*NM_003636*+*6076072	chr1	6419187	6420310	ACOT7*NM_181865*-*6410764;ACOT7*NM_181866*-*6409004	3	7.07
chr1	6086525	6087746	KCNAB2*NM_003636*+*6076072	chr1	6585527	6586055	.	2	5.75
chr1	6086525	6087746	KCNAB2*NM_003636*+*6076072	chr1	6679637	6679818	.	2	5.7
chr1	6093652	6094129	KCNAB2*NM_001199860*+*6084347	chr1	4177784	4178101	.	3	10.46
chr1	6093652	6094129	KCNAB2*NM_001199860*+*6084347	chr1	6244870	6245124	.	2	6.61
chr1	6094129	6095435	KCNAB2*NM_001199860*+*6084347	chr1	6012524	6013230	.	2	5.25
chr1	6094129	6095435	KCNAB2*NM_001199860*+*6084347	chr1	6053292	6055869	.	3	6.07
chr1	6105073	6106167	KCNAB2*NM_001199862*+*6095980	chr1	5115916	5116364	.	2	6.41
chr1	6105073	6106167	KCNAB2*NM_001199862*+*6095980	chr1	5964046	5965102	.	2	6
chr1	6106354	6107058	KCNAB2*NM_001199862*+*6095980	chr1	6043201	6043659	.	2	5.48
chr1	6106354	6107058	KCNAB2*NM_001199862*+*6095980	chr1	6265911	6266973	RNF207*NM_207396*+*6256188	3	8.26
chr1	6239776	6241034	CHD5*NM_015557*-*6230194	chr1	6303497	6304544	HES3*NM_001024598*+*6294251	3	7.5
chr1	6239776	6241034	CHD5*NM_015557*-*6230194	chr1	6549022	6550168	PLEKHG5*NM_001042664*-*6540640	2	5.43
chr1	6258967	6259414	RPL22*NM_000983*-*6249679	chr1	6084240	6085911	KCNAB2*NM_003636*+*6076072	2	5.26
chr1	6258967	6259414	RPL22*NM_000983*-*6249679	chr1	6614710	6615995	TAS1R1*NM_177540*+*6605337;NOL9*NM_024654*-*6604658	4	8.74
chr1	6259466	6259879	RPL22*NM_000983*-*6249679	chr1	5977956	5978109	.	2	5.68
chr1	6259466	6259879	RPL22*NM_000983*-*6249679	chr1	5990839	5991570	.	2	5.56
chr1	6259466	6259879	RPL22*NM_000983*-*6249679	chr1	6013971	6014483	.	2	5.49
chr1	6259466	6259879	RPL22*NM_000983*-*6249679	chr1	6086525	6087746	KCNAB2*NM_003636*+*6076072	3	6.51
chr1	6259466	6259879	RPL22*NM_000983*-*6249679	chr1	6098990	6099640	.	2	5.13
chr1	6259466	6259879	RPL22*NM_000983*-*6249679	chr1	6294173	6294730	ICMT*NM_012405*-*6286044	6	8.44
chr1	6259466	6259879	RPL22*NM_000983*-*6249679	chr1	6303497	6304544	HES3*NM_001024598*+*6294251	5	6.54
chr1	6259466	6259879	RPL22*NM_000983*-*6249679	chr1	6319852	6320434	GPR153*NM_207370*-*6311035	3	5.09
chr1	6259466	6259879	RPL22*NM_000983*-*6249679	chr1	6410262	6411018	.	2	5.05
chr1	6259466	6259879	RPL22*NM_000983*-*6249679	chr1	6413290	6413470	.	2	5.08
chr1	6259466	6259879	RPL22*NM_000983*-*6249679	chr1	6440798	6441721	.	2	5.19
chr1	6259466	6259879	RPL22*NM_000983*-*6249679	chr1	6462021	6462233	.	2	5.31
chr1	6259466	6259879	RPL22*NM_000983*-*6249679	chr1	6474259	6474603	.	3	7.96
chr1	6259466	6259879	RPL22*NM_000983*-*6249679	chr1	6475594	6475902	.	2	5.44
chr1	6259466	6259879	RPL22*NM_000983*-*6249679	chr1	6478919	6480125	HES2*NM_019089*-*6469979	3	7.62
chr1	6259466	6259879	RPL22*NM_000983*-*6249679	chr1	6519596	6520673	.	2	5.53
chr1	6259466	6259879	RPL22*NM_000983*-*6249679	chr1	6526000	6527499	TNFRSF25*NM_148965*-*6516255	3	6.64
chr1	6259466	6259879	RPL22*NM_000983*-*6249679	chr1	6535396	6535796	.	3	8.29
chr1	6259466	6259879	RPL22*NM_000983*-*6249679	chr1	6549022	6550168	PLEKHG5*NM_001042664*-*6540640	5	8.65
chr1	6259466	6259879	RPL22*NM_000983*-*6249679	chr1	6551455	6552108	PLEKHG5*NM_020631*-*6541761	7	15.05
chr1	6259466	6259879	RPL22*NM_000983*-*6249679	chr1	6614305	6614601	TAS1R1*NM_177540*+*6605337;NOL9*NM_024654*-*6604658	3	6.73
chr1	6259466	6259879	RPL22*NM_000983*-*6249679	chr1	6614710	6615995	TAS1R1*NM_177540*+*6605337;NOL9*NM_024654*-*6604658	4	7.22
chr1	6259466	6259879	RPL22*NM_000983*-*6249679	chr1	6639170	6639437	ZBTB48*NM_005341*+*6630050	3	7.3
chr1	6259466	6259879	RPL22*NM_000983*-*6249679	chr1	6640330	6640882	ZBTB48*NM_005341*+*6630050	5	9.14
chr1	6259466	6259879	RPL22*NM_000983*-*6249679	chr1	7042898	7043729	.	2	5.56
chr1	6259879	6260193	RPL22*NM_000983*-*6249679	chr1	6179984	6180505	.	2	6.15
chr1	6259879	6260193	RPL22*NM_000983*-*6249679	chr1	6266973	6267806	RNF207*NM_207396*+*6256188	8	5.27
chr1	6259879	6260193	RPL22*NM_000983*-*6249679	chr1	6303497	6304544	HES3*NM_001024598*+*6294251	9	18.78
chr1	6259879	6260193	RPL22*NM_000983*-*6249679	chr1	6484912	6485610	ESPN*NM_031475*+*6474847	2	6.95
chr1	6259879	6260193	RPL22*NM_000983*-*6249679	chr1	6549022	6550168	PLEKHG5*NM_001042664*-*6540640	6	15.76
chr1	6259879	6260193	RPL22*NM_000983*-*6249679	chr1	6551099	6551455	PLEKHG5*NM_020631*-*6541761	2	6.76
chr1	6259879	6260193	RPL22*NM_000983*-*6249679	chr1	6551455	6552108	PLEKHG5*NM_020631*-*6541761	2	6.26
chr1	6259879	6260193	RPL22*NM_000983*-*6249679	chr1	6580650	6581568	PLEKHG5*NM_198681*-*6570121	2	6.69
chr1	6259879	6260193	RPL22*NM_000983*-*6249679	chr1	6614305	6614601	TAS1R1*NM_177540*+*6605337;NOL9*NM_024654*-*6604658	2	6.37
chr1	6259879	6260193	RPL22*NM_000983*-*6249679	chr1	6640330	6640882	ZBTB48*NM_005341*+*6630050	2	5.43
chr1	6265594	6265911	RNF207*NM_207396*+*6256188	chr1	6156931	6157867	.	2	5.58
chr1	6265594	6265911	RNF207*NM_207396*+*6256188	chr1	6217919	6218764	.	3	6.22
chr1	6265594	6265911	RNF207*NM_207396*+*6256188	chr1	6282257	6283058	.	5	6.18
chr1	6265594	6265911	RNF207*NM_207396*+*6256188	chr1	6294730	6294897	.	3	5.28
chr1	6265594	6265911	RNF207*NM_207396*+*6256188	chr1	6475594	6475902	.	2	6.36
chr1	6265594	6265911	RNF207*NM_207396*+*6256188	chr1	6537048	6537755	.	2	6.53
chr1	6265594	6265911	RNF207*NM_207396*+*6256188	chr1	6683489	6683739	.	2	6.75
chr1	6265911	6266973	RNF207*NM_207396*+*6256188	chr1	6106354	6107058	KCNAB2*NM_001199862*+*6095980	3	6.63
chr1	6265911	6266973	RNF207*NM_207396*+*6256188	chr1	6217919	6218764	.	4	5.81
chr1	6265911	6266973	RNF207*NM_207396*+*6256188	chr1	6294897	6295084	.	5	5.71
chr1	6265911	6266973	RNF207*NM_207396*+*6256188	chr1	6303497	6304544	HES3*NM_001024598*+*6294251	5	5.2
chr1	6265911	6266973	RNF207*NM_207396*+*6256188	chr1	6327744	6328497	.	3	5.05
chr1	6265911	6266973	RNF207*NM_207396*+*6256188	chr1	6403186	6403860	.	3	6.58
chr1	6265911	6266973	RNF207*NM_207396*+*6256188	chr1	6464953	6465434	.	3	6.99
chr1	6265911	6266973	RNF207*NM_207396*+*6256188	chr1	6473201	6473510	.	3	7.23
chr1	6265911	6266973	RNF207*NM_207396*+*6256188	chr1	6480125	6480959	HES2*NM_019089*-*6469979	5	10.75
chr1	6265911	6266973	RNF207*NM_207396*+*6256188	chr1	6541717	6542704	.	2	5.16
chr1	6265911	6266973	RNF207*NM_207396*+*6256188	chr1	6552264	6552510	PLEKHG5*NM_020631*-*6541761	2	5.07
chr1	6265911	6266973	RNF207*NM_207396*+*6256188	chr1	6586659	6587092	.	3	7.89
chr1	6265911	6266973	RNF207*NM_207396*+*6256188	chr1	6680280	6680856	.	2	5.31
chr1	6266973	6267806	RNF207*NM_207396*+*6256188	chr1	5487920	5489297	.	2	5.11
chr1	6266973	6267806	RNF207*NM_207396*+*6256188	chr1	5561168	5562310	.	2	5.22
chr1	6266973	6267806	RNF207*NM_207396*+*6256188	chr1	5962284	5962982	.	2	5.21
chr1	6266973	6267806	RNF207*NM_207396*+*6256188	chr1	6142527	6143999	.	3	6.44
chr1	6266973	6267806	RNF207*NM_207396*+*6256188	chr1	6294173	6294730	ICMT*NM_012405*-*6286044	7	7.48
chr1	6266973	6267806	RNF207*NM_207396*+*6256188	chr1	6303497	6304544	HES3*NM_001024598*+*6294251	5	5.2
chr1	6266973	6267806	RNF207*NM_207396*+*6256188	chr1	6418167	6418925	ACOT7*NM_181866*-*6409004	3	6.21
chr1	6266973	6267806	RNF207*NM_207396*+*6256188	chr1	6440798	6441721	.	3	7.02
chr1	6266973	6267806	RNF207*NM_207396*+*6256188	chr1	6461402	6462021	.	3	7.03
chr1	6266973	6267806	RNF207*NM_207396*+*6256188	chr1	6464953	6465434	.	3	7.06
chr1	6266973	6267806	RNF207*NM_207396*+*6256188	chr1	6552820	6553369	.	2	5.2
chr1	6266973	6267806	RNF207*NM_207396*+*6256188	chr1	6693921	6695073	.	2	5.34
chr1	6294173	6294730	ICMT*NM_012405*-*6286044	chr1	6086525	6087746	KCNAB2*NM_003636*+*6076072	3	10.09
chr1	6294173	6294730	ICMT*NM_012405*-*6286044	chr1	6259466	6259879	RPL22*NM_000983*-*6249679	6	11.02
chr1	6294173	6294730	ICMT*NM_012405*-*6286044	chr1	6265911	6266973	RNF207*NM_207396*+*6256188	3	5.32
chr1	6294173	6294730	ICMT*NM_012405*-*6286044	chr1	6266973	6267806	RNF207*NM_207396*+*6256188	7	13.01
chr1	6294173	6294730	ICMT*NM_012405*-*6286044	chr1	6549022	6550168	PLEKHG5*NM_001042664*-*6540640	8	21.58
chr1	6294173	6294730	ICMT*NM_012405*-*6286044	chr1	6614710	6615995	TAS1R1*NM_177540*+*6605337;NOL9*NM_024654*-*6604658	2	5.65
chr1	6295084	6296530	ICMT*NM_012405*-*6286044	chr1	6303497	6304544	HES3*NM_001024598*+*6294251	9	6
chr1	6295084	6296530	ICMT*NM_012405*-*6286044	chr1	6420310	6421230	ACOT7*NM_181865*-*6410764	2	6.25
chr1	6295084	6296530	ICMT*NM_012405*-*6286044	chr1	6445585	6445826	ACOT7*NM_181864*-*6435883	2	6.47
chr1	6295084	6296530	ICMT*NM_012405*-*6286044	chr1	6549022	6550168	PLEKHG5*NM_001042664*-*6540640	2	5.04
chr1	6303497	6304544	HES3*NM_001024598*+*6294251	chr1	4027792	4028240	.	3	6.58
chr1	6303497	6304544	HES3*NM_001024598*+*6294251	chr1	6035055	6035908	.	3	6.8
chr1	6303497	6304544	HES3*NM_001024598*+*6294251	chr1	6047449	6048066	.	3	6.74
chr1	6303497	6304544	HES3*NM_001024598*+*6294251	chr1	6055869	6056831	.	3	6.73
chr1	6303497	6304544	HES3*NM_001024598*+*6294251	chr1	6100524	6100697	.	3	6.57
chr1	6303497	6304544	HES3*NM_001024598*+*6294251	chr1	6176019	6176750	.	3	5.71
chr1	6303497	6304544	HES3*NM_001024598*+*6294251	chr1	6177182	6177516	.	3	5.73
chr1	6303497	6304544	HES3*NM_001024598*+*6294251	chr1	6212574	6212873	.	3	5.21
chr1	6303497	6304544	HES3*NM_001024598*+*6294251	chr1	6259879	6260193	RPL22*NM_000983*-*6249679	9	9.06
chr1	6303497	6304544	HES3*NM_001024598*+*6294251	chr1	6393490	6394069	.	3	5.18
chr1	6303497	6304544	HES3*NM_001024598*+*6294251	chr1	6403186	6403860	.	7	11.93
chr1	6303497	6304544	HES3*NM_001024598*+*6294251	chr1	6413470	6413645	.	4	7.39
chr1	6303497	6304544	HES3*NM_001024598*+*6294251	chr1	6414116	6414579	.	3	5.46
chr1	6303497	6304544	HES3*NM_001024598*+*6294251	chr1	6418167	6418925	ACOT7*NM_181866*-*6409004	4	6.55
chr1	6303497	6304544	HES3*NM_001024598*+*6294251	chr1	6429412	6429702	.	3	5.84
chr1	6303497	6304544	HES3*NM_001024598*+*6294251	chr1	6468081	6468732	.	3	6.23
chr1	6303497	6304544	HES3*NM_001024598*+*6294251	chr1	6548582	6549022	.	4	8.89
chr1	6303497	6304544	HES3*NM_001024598*+*6294251	chr1	6550214	6550817	PLEKHG5*NM_001042664*-*6540640	3	5.72
chr1	6303497	6304544	HES3*NM_001024598*+*6294251	chr1	6674867	6676153	.	3	6.97
chr1	6303497	6304544	HES3*NM_001024598*+*6294251	chr1	8014240	8015151	.	3	6.53
chr1	6304730	6306079	HES3*NM_001024598*+*6294251	chr1	6086030	6086525	KCNAB2*NM_003636*+*6076072	2	7.04
chr1	6304730	6306079	HES3*NM_001024598*+*6294251	chr1	6104466	6104743	.	2	7.57
chr1	6304730	6306079	HES3*NM_001024598*+*6294251	chr1	6549022	6550168	PLEKHG5*NM_001042664*-*6540640	3	8.07
chr1	6319852	6320434	GPR153*NM_207370*-*6311035	chr1	6259466	6259879	RPL22*NM_000983*-*6249679	3	6.52
chr1	6319852	6320434	GPR153*NM_207370*-*6311035	chr1	6303497	6304544	HES3*NM_001024598*+*6294251	6	7.53
chr1	6319852	6320434	GPR153*NM_207370*-*6311035	chr1	6361443	6361894	.	2	5.04
chr1	6319852	6320434	GPR153*NM_207370*-*6311035	chr1	6454001	6454564	ACOT7*NM_007274*-*6443826	2	6.26
chr1	6319852	6320434	GPR153*NM_207370*-*6311035	chr1	6484912	6485610	ESPN*NM_031475*+*6474847	2	6.6
chr1	6319852	6320434	GPR153*NM_207370*-*6311035	chr1	6549022	6550168	PLEKHG5*NM_001042664*-*6540640	4	10.07
chr1	6319852	6320434	GPR153*NM_207370*-*6311035	chr1	6551455	6552108	PLEKHG5*NM_020631*-*6541761	3	9.03
chr1	6319852	6320434	GPR153*NM_207370*-*6311035	chr1	6552264	6552510	PLEKHG5*NM_020631*-*6541761	2	7.28
chr1	6319852	6320434	GPR153*NM_207370*-*6311035	chr1	6580650	6581568	PLEKHG5*NM_198681*-*6570121	2	6.52
chr1	6319852	6320434	GPR153*NM_207370*-*6311035	chr1	6614710	6615995	TAS1R1*NM_177540*+*6605337;NOL9*NM_024654*-*6604658	2	5.29
chr1	6319852	6320434	GPR153*NM_207370*-*6311035	chr1	6761916	6762141	DNAJC11*NM_018198*-*6751966	2	7.16
chr1	6320612	6322043	GPR153*NM_207370*-*6311035	chr1	6549022	6550168	PLEKHG5*NM_001042664*-*6540640	4	8.83
chr1	6320612	6322043	GPR153*NM_207370*-*6311035	chr1	6551455	6552108	PLEKHG5*NM_020631*-*6541761	2	5.41
chr1	6322043	6323576	GPR153*NM_207370*-*6311035	chr1	6303497	6304544	HES3*NM_001024598*+*6294251	6	7.4
chr1	6322043	6323576	GPR153*NM_207370*-*6311035	chr1	6419187	6420310	ACOT7*NM_181865*-*6410764;ACOT7*NM_181866*-*6409004	2	5.03
chr1	6322043	6323576	GPR153*NM_207370*-*6311035	chr1	6813259	6813751	.	2	7.27
chr1	6418167	6418925	ACOT7*NM_181866*-*6409004	chr1	6265911	6266973	RNF207*NM_207396*+*6256188	2	5.69
chr1	6418167	6418925	ACOT7*NM_181866*-*6409004	chr1	6266973	6267806	RNF207*NM_207396*+*6256188	3	9.04
chr1	6418167	6418925	ACOT7*NM_181866*-*6409004	chr1	6298105	6298416	.	2	6.55
chr1	6418167	6418925	ACOT7*NM_181866*-*6409004	chr1	6303497	6304544	HES3*NM_001024598*+*6294251	4	11.14
chr1	6418167	6418925	ACOT7*NM_181866*-*6409004	chr1	6359828	6360560	.	2	5.51
chr1	6418167	6418925	ACOT7*NM_181866*-*6409004	chr1	6461402	6462021	.	3	7.24
chr1	6418167	6418925	ACOT7*NM_181866*-*6409004	chr1	6464953	6465434	.	2	5.03
chr1	6418167	6418925	ACOT7*NM_181866*-*6409004	chr1	6478130	6478919	HES2*NM_019089*-*6469979	2	5.07
chr1	6418167	6418925	ACOT7*NM_181866*-*6409004	chr1	6484912	6485610	ESPN*NM_031475*+*6474847	2	5.32
chr1	6418167	6418925	ACOT7*NM_181866*-*6409004	chr1	6549022	6550168	PLEKHG5*NM_001042664*-*6540640	7	14.97
chr1	6418167	6418925	ACOT7*NM_181866*-*6409004	chr1	6550214	6550817	PLEKHG5*NM_001042664*-*6540640	2	5.93
chr1	6418167	6418925	ACOT7*NM_181866*-*6409004	chr1	6551099	6551455	PLEKHG5*NM_020631*-*6541761	2	5.87
chr1	6418167	6418925	ACOT7*NM_181866*-*6409004	chr1	6551455	6552108	PLEKHG5*NM_020631*-*6541761	2	5.39
chr1	6418167	6418925	ACOT7*NM_181866*-*6409004	chr1	6580650	6581568	PLEKHG5*NM_198681*-*6570121	2	5.98
chr1	6418167	6418925	ACOT7*NM_181866*-*6409004	chr1	6614305	6614601	TAS1R1*NM_177540*+*6605337;NOL9*NM_024654*-*6604658	2	5.82
chr1	6418167	6418925	ACOT7*NM_181866*-*6409004	chr1	6614710	6615995	TAS1R1*NM_177540*+*6605337;NOL9*NM_024654*-*6604658	5	11.94
chr1	6418925	6419187	ACOT7*NM_181866*-*6409004	chr1	6092588	6093043	.	2	6.59
chr1	6418925	6419187	ACOT7*NM_181866*-*6409004	chr1	6144220	6144494	.	2	6.49
chr1	6418925	6419187	ACOT7*NM_181866*-*6409004	chr1	6464953	6465434	.	3	6.07
chr1	6418925	6419187	ACOT7*NM_181866*-*6409004	chr1	6549022	6550168	PLEKHG5*NM_001042664*-*6540640	3	5.31
chr1	6418925	6419187	ACOT7*NM_181866*-*6409004	chr1	6551455	6552108	PLEKHG5*NM_020631*-*6541761	3	6.62
chr1	6419187	6420310	ACOT7*NM_181865*-*6410764;ACOT7*NM_181866*-*6409004	chr1	6078611	6079263	.	2	5.28
chr1	6419187	6420310	ACOT7*NM_181865*-*6410764;ACOT7*NM_181866*-*6409004	chr1	6086525	6087746	KCNAB2*NM_003636*+*6076072	3	6.76
chr1	6419187	6420310	ACOT7*NM_181865*-*6410764;ACOT7*NM_181866*-*6409004	chr1	6090014	6090389	.	2	5.27
chr1	6419187	6420310	ACOT7*NM_181865*-*6410764;ACOT7*NM_181866*-*6409004	chr1	6092588	6093043	.	2	5.29
chr1	6419187	6420310	ACOT7*NM_181865*-*6410764;ACOT7*NM_181866*-*6409004	chr1	6107058	6108691	.	2	5.25
chr1	6419187	6420310	ACOT7*NM_181865*-*6410764;ACOT7*NM_181866*-*6409004	chr1	6113014	6113375	.	3	7.87
chr1	6419187	6420310	ACOT7*NM_181865*-*6410764;ACOT7*NM_181866*-*6409004	chr1	6193018	6193303	.	2	5.08
chr1	6419187	6420310	ACOT7*NM_181865*-*6410764;ACOT7*NM_181866*-*6409004	chr1	6217919	6218764	.	3	7.08
chr1	6419187	6420310	ACOT7*NM_181865*-*6410764;ACOT7*NM_181866*-*6409004	chr1	6241654	6242344	.	3	7.06
chr1	6419187	6420310	ACOT7*NM_181865*-*6410764;ACOT7*NM_181866*-*6409004	chr1	6267806	6268605	.	3	6.9
chr1	6419187	6420310	ACOT7*NM_181865*-*6410764;ACOT7*NM_181866*-*6409004	chr1	6303497	6304544	HES3*NM_001024598*+*6294251	3	5.28
chr1	6419187	6420310	ACOT7*NM_181865*-*6410764;ACOT7*NM_181866*-*6409004	chr1	6445924	6446692	ACOT7*NM_181864*-*6435883	6	5.15
chr1	6419187	6420310	ACOT7*NM_181865*-*6410764;ACOT7*NM_181866*-*6409004	chr1	6447217	6447607	.	6	6.68
chr1	6419187	6420310	ACOT7*NM_181865*-*6410764;ACOT7*NM_181866*-*6409004	chr1	6454001	6454564	ACOT7*NM_007274*-*6443826	5	5.5
chr1	6419187	6420310	ACOT7*NM_181865*-*6410764;ACOT7*NM_181866*-*6409004	chr1	6464953	6465434	.	8	11.1
chr1	6419187	6420310	ACOT7*NM_181865*-*6410764;ACOT7*NM_181866*-*6409004	chr1	6471146	6471347	.	5	7.83
chr1	6419187	6420310	ACOT7*NM_181865*-*6410764;ACOT7*NM_181866*-*6409004	chr1	6478130	6478919	HES2*NM_019089*-*6469979	4	5.82
chr1	6419187	6420310	ACOT7*NM_181865*-*6410764;ACOT7*NM_181866*-*6409004	chr1	6480125	6480959	HES2*NM_019089*-*6469979	5	7.24
chr1	6419187	6420310	ACOT7*NM_181865*-*6410764;ACOT7*NM_181866*-*6409004	chr1	6483577	6483923	.	3	5.26
chr1	6419187	6420310	ACOT7*NM_181865*-*6410764;ACOT7*NM_181866*-*6409004	chr1	6483923	6484314	.	3	5.25
chr1	6419187	6420310	ACOT7*NM_181865*-*6410764;ACOT7*NM_181866*-*6409004	chr1	6484314	6484912	ESPN*NM_031475*+*6474847	3	5
chr1	6419187	6420310	ACOT7*NM_181865*-*6410764;ACOT7*NM_181866*-*6409004	chr1	6526000	6527499	TNFRSF25*NM_148965*-*6516255	4	6.21
chr1	6419187	6420310	ACOT7*NM_181865*-*6410764;ACOT7*NM_181866*-*6409004	chr1	6528911	6529706	.	3	6.25
chr1	6419187	6420310	ACOT7*NM_181865*-*6410764;ACOT7*NM_181866*-*6409004	chr1	6549022	6550168	PLEKHG5*NM_001042664*-*6540640	13	15.12
chr1	6419187	6420310	ACOT7*NM_181865*-*6410764;ACOT7*NM_181866*-*6409004	chr1	6551455	6552108	PLEKHG5*NM_020631*-*6541761	4	6.42
chr1	6419187	6420310	ACOT7*NM_181865*-*6410764;ACOT7*NM_181866*-*6409004	chr1	6556062	6556719	.	3	6.66
chr1	6419187	6420310	ACOT7*NM_181865*-*6410764;ACOT7*NM_181866*-*6409004	chr1	6614710	6615995	TAS1R1*NM_177540*+*6605337;NOL9*NM_024654*-*6604658	5	6.96
chr1	6419187	6420310	ACOT7*NM_181865*-*6410764;ACOT7*NM_181866*-*6409004	chr1	6671288	6671549	.	2	5.09
chr1	6419187	6420310	ACOT7*NM_181865*-*6410764;ACOT7*NM_181866*-*6409004	chr1	6726860	6727191	.	2	5.28
chr1	6419187	6420310	ACOT7*NM_181865*-*6410764;ACOT7*NM_181866*-*6409004	chr1	6992611	6993093	.	2	5.33
chr1	6420310	6421230	ACOT7*NM_181865*-*6410764	chr1	6295084	6296530	ICMT*NM_012405*-*6286044	2	6.25
chr1	6420310	6421230	ACOT7*NM_181865*-*6410764	chr1	6468937	6469146	.	2	5.35
chr1	6420310	6421230	ACOT7*NM_181865*-*6410764	chr1	6549022	6550168	PLEKHG5*NM_001042664*-*6540640	3	6.65
chr1	6445585	6445826	ACOT7*NM_181864*-*6435883	chr1	6295084	6296530	ICMT*NM_012405*-*6286044	2	5.9
chr1	6445585	6445826	ACOT7*NM_181864*-*6435883	chr1	6549022	6550168	PLEKHG5*NM_001042664*-*6540640	4	7.23
chr1	6445585	6445826	ACOT7*NM_181864*-*6435883	chr1	6551099	6551455	PLEKHG5*NM_020631*-*6541761	2	5.09
chr1	6445924	6446692	ACOT7*NM_181864*-*6435883	chr1	6303497	6304544	HES3*NM_001024598*+*6294251	3	7.7
chr1	6445924	6446692	ACOT7*NM_181864*-*6435883	chr1	6419187	6420310	ACOT7*NM_181865*-*6410764;ACOT7*NM_181866*-*6409004	6	7.74
chr1	6445924	6446692	ACOT7*NM_181864*-*6435883	chr1	6478130	6478919	HES2*NM_019089*-*6469979	4	6.54
chr1	6445924	6446692	ACOT7*NM_181864*-*6435883	chr1	6484912	6485610	ESPN*NM_031475*+*6474847	3	5.55
chr1	6445924	6446692	ACOT7*NM_181864*-*6435883	chr1	6549022	6550168	PLEKHG5*NM_001042664*-*6540640	14	22.71
chr1	6445924	6446692	ACOT7*NM_181864*-*6435883	chr1	6551099	6551455	PLEKHG5*NM_020631*-*6541761	5	11.69
chr1	6445924	6446692	ACOT7*NM_181864*-*6435883	chr1	6551455	6552108	PLEKHG5*NM_020631*-*6541761	3	6.46
chr1	6445924	6446692	ACOT7*NM_181864*-*6435883	chr1	6564867	6565212	.	2	5.85
chr1	6445924	6446692	ACOT7*NM_181864*-*6435883	chr1	6580650	6581568	PLEKHG5*NM_198681*-*6570121	3	7.41
chr1	6445924	6446692	ACOT7*NM_181864*-*6435883	chr1	6597960	6598508	.	2	6.04
chr1	6452894	6453322	ACOT7*NM_007274*-*6443826	chr1	6419187	6420310	ACOT7*NM_181865*-*6410764;ACOT7*NM_181866*-*6409004	4	5.75
chr1	6452894	6453322	ACOT7*NM_007274*-*6443826	chr1	6535396	6535796	.	3	7.58
chr1	6452894	6453322	ACOT7*NM_007274*-*6443826	chr1	6549022	6550168	PLEKHG5*NM_001042664*-*6540640	5	7.93
chr1	6452894	6453322	ACOT7*NM_007274*-*6443826	chr1	6639560	6640330	ZBTB48*NM_005341*+*6630050	3	5.93
chr1	6452894	6453322	ACOT7*NM_007274*-*6443826	chr1	6689403	6690617	.	3	9.53
chr1	6453322	6454001	ACOT7*NM_007274*-*6443826	chr1	6294897	6295084	.	2	5.34
chr1	6453322	6454001	ACOT7*NM_007274*-*6443826	chr1	6327744	6328497	.	3	7.41
chr1	6453322	6454001	ACOT7*NM_007274*-*6443826	chr1	6332866	6333243	.	2	5.05
chr1	6453322	6454001	ACOT7*NM_007274*-*6443826	chr1	6434599	6434973	.	5	5.48
chr1	6453322	6454001	ACOT7*NM_007274*-*6443826	chr1	6484912	6485610	ESPN*NM_031475*+*6474847	4	5.34
chr1	6453322	6454001	ACOT7*NM_007274*-*6443826	chr1	6549022	6550168	PLEKHG5*NM_001042664*-*6540640	6	7.81
chr1	6453322	6454001	ACOT7*NM_007274*-*6443826	chr1	6550214	6550817	PLEKHG5*NM_001042664*-*6540640	3	5.95
chr1	6453322	6454001	ACOT7*NM_007274*-*6443826	chr1	6551099	6551455	PLEKHG5*NM_020631*-*6541761	4	7.74
chr1	6453322	6454001	ACOT7*NM_007274*-*6443826	chr1	6551455	6552108	PLEKHG5*NM_020631*-*6541761	3	5.25
chr1	6453322	6454001	ACOT7*NM_007274*-*6443826	chr1	6580650	6581568	PLEKHG5*NM_198681*-*6570121	3	6.18
chr1	6453322	6454001	ACOT7*NM_007274*-*6443826	chr1	6684571	6686144	THAP3*NM_001195753*+*6674924	3	6.81
chr1	6453322	6454001	ACOT7*NM_007274*-*6443826	chr1	6712554	6713649	.	2	5.77
chr1	6453322	6454001	ACOT7*NM_007274*-*6443826	chr1	52655752	52656666	.	3	7.03
chr1	6454001	6454564	ACOT7*NM_007274*-*6443826	chr1	6266973	6267806	RNF207*NM_207396*+*6256188	2	5.59
chr1	6454001	6454564	ACOT7*NM_007274*-*6443826	chr1	6319852	6320434	GPR153*NM_207370*-*6311035	2	5.52
chr1	6454001	6454564	ACOT7*NM_007274*-*6443826	chr1	6419187	6420310	ACOT7*NM_181865*-*6410764;ACOT7*NM_181866*-*6409004	5	7.55
chr1	6454001	6454564	ACOT7*NM_007274*-*6443826	chr1	6549022	6550168	PLEKHG5*NM_001042664*-*6540640	3	5.05
chr1	6454001	6454564	ACOT7*NM_007274*-*6443826	chr1	6580650	6581568	PLEKHG5*NM_198681*-*6570121	3	7.35
chr1	6454001	6454564	ACOT7*NM_007274*-*6443826	chr1	6639560	6640330	ZBTB48*NM_005341*+*6630050	3	6.14
chr1	6478130	6478919	HES2*NM_019089*-*6469979	chr1	5922014	5922505	.	2	6.35
chr1	6478130	6478919	HES2*NM_019089*-*6469979	chr1	6300031	6301673	.	2	5.74
chr1	6478130	6478919	HES2*NM_019089*-*6469979	chr1	6341288	6342754	.	2	5.43
chr1	6478130	6478919	HES2*NM_019089*-*6469979	chr1	6358926	6359395	.	3	7.78
chr1	6478130	6478919	HES2*NM_019089*-*6469979	chr1	6417248	6417990	.	3	6.51
chr1	6478130	6478919	HES2*NM_019089*-*6469979	chr1	6419187	6420310	ACOT7*NM_181865*-*6410764;ACOT7*NM_181866*-*6409004	4	6.74
chr1	6478130	6478919	HES2*NM_019089*-*6469979	chr1	6445924	6446692	ACOT7*NM_181864*-*6435883	4	5.38
chr1	6478130	6478919	HES2*NM_019089*-*6469979	chr1	6461402	6462021	.	5	5.3
chr1	6478130	6478919	HES2*NM_019089*-*6469979	chr1	6592794	6593011	.	2	5.29
chr1	6478130	6478919	HES2*NM_019089*-*6469979	chr1	6594322	6595108	.	2	5.24
chr1	6478130	6478919	HES2*NM_019089*-*6469979	chr1	6734011	6734397	.	2	6.14
chr1	6478130	6478919	HES2*NM_019089*-*6469979	chr1	7256486	7257049	.	2	6.11
chr1	6478919	6480125	HES2*NM_019089*-*6469979	chr1	5750530	5751458	.	2	7.56
chr1	6478919	6480125	HES2*NM_019089*-*6469979	chr1	6259466	6259879	RPL22*NM_000983*-*6249679	3	8.96
chr1	6478919	6480125	HES2*NM_019089*-*6469979	chr1	6419187	6420310	ACOT7*NM_181865*-*6410764;ACOT7*NM_181866*-*6409004	3	7
chr1	6478919	6480125	HES2*NM_019089*-*6469979	chr1	6549022	6550168	PLEKHG5*NM_001042664*-*6540640	4	7.3
chr1	6478919	6480125	HES2*NM_019089*-*6469979	chr1	6551099	6551455	PLEKHG5*NM_020631*-*6541761	2	5.14
chr1	6478919	6480125	HES2*NM_019089*-*6469979	chr1	6579358	6580115	PLEKHG5*NM_198681*-*6570121	2	5.86
chr1	6478919	6480125	HES2*NM_019089*-*6469979	chr1	6614305	6614601	TAS1R1*NM_177540*+*6605337;NOL9*NM_024654*-*6604658	2	5.5
chr1	6480125	6480959	HES2*NM_019089*-*6469979	chr1	6259466	6259879	RPL22*NM_000983*-*6249679	2	6.76
chr1	6480125	6480959	HES2*NM_019089*-*6469979	chr1	6265911	6266973	RNF207*NM_207396*+*6256188	5	16.96
chr1	6480125	6480959	HES2*NM_019089*-*6469979	chr1	6419187	6420310	ACOT7*NM_181865*-*6410764;ACOT7*NM_181866*-*6409004	5	13.31
chr1	6480125	6480959	HES2*NM_019089*-*6469979	chr1	6445585	6445826	ACOT7*NM_181864*-*6435883	2	5.19
chr1	6480125	6480959	HES2*NM_019089*-*6469979	chr1	6484912	6485610	ESPN*NM_031475*+*6474847	12	7.37
chr1	6480125	6480959	HES2*NM_019089*-*6469979	chr1	6544520	6545697	PLEKHG5*NM_001265593*-*6535529	2	5.71
chr1	6480125	6480959	HES2*NM_019089*-*6469979	chr1	6549022	6550168	PLEKHG5*NM_001042664*-*6540640	8	16.81
chr1	6480125	6480959	HES2*NM_019089*-*6469979	chr1	6551455	6552108	PLEKHG5*NM_020631*-*6541761	3	7.95
chr1	6480125	6480959	HES2*NM_019089*-*6469979	chr1	6557001	6558499	PLEKHG5*NM_001265592*-*6547156	3	8.85
chr1	6480125	6480959	HES2*NM_019089*-*6469979	chr1	6580650	6581568	PLEKHG5*NM_198681*-*6570121	4	12.19
chr1	6480125	6480959	HES2*NM_019089*-*6469979	chr1	6614710	6615995	TAS1R1*NM_177540*+*6605337;NOL9*NM_024654*-*6604658	3	7.82
chr1	6480125	6480959	HES2*NM_019089*-*6469979	chr1	6640330	6640882	ZBTB48*NM_005341*+*6630050	4	10.76
chr1	6484314	6484912	ESPN*NM_031475*+*6474847	chr1	6303497	6304544	HES3*NM_001024598*+*6294251	2	6.42
chr1	6484314	6484912	ESPN*NM_031475*+*6474847	chr1	6418925	6419187	ACOT7*NM_181866*-*6409004	2	5.69
chr1	6484314	6484912	ESPN*NM_031475*+*6474847	chr1	6419187	6420310	ACOT7*NM_181865*-*6410764;ACOT7*NM_181866*-*6409004	3	7.33
chr1	6484314	6484912	ESPN*NM_031475*+*6474847	chr1	6549022	6550168	PLEKHG5*NM_001042664*-*6540640	6	10.74
chr1	6484314	6484912	ESPN*NM_031475*+*6474847	chr1	6551455	6552108	PLEKHG5*NM_020631*-*6541761	4	9.1
chr1	6484314	6484912	ESPN*NM_031475*+*6474847	chr1	6640330	6640882	ZBTB48*NM_005341*+*6630050	4	9.46
chr1	6484912	6485610	ESPN*NM_031475*+*6474847	chr1	6113014	6113375	.	2	6.35
chr1	6484912	6485610	ESPN*NM_031475*+*6474847	chr1	6217919	6218764	.	2	6
chr1	6484912	6485610	ESPN*NM_031475*+*6474847	chr1	6241654	6242344	.	2	6.05
chr1	6484912	6485610	ESPN*NM_031475*+*6474847	chr1	6257328	6258290	.	2	5.99
chr1	6484912	6485610	ESPN*NM_031475*+*6474847	chr1	6259879	6260193	RPL22*NM_000983*-*6249679	2	5.46
chr1	6484912	6485610	ESPN*NM_031475*+*6474847	chr1	6319852	6320434	GPR153*NM_207370*-*6311035	2	5.25
chr1	6484912	6485610	ESPN*NM_031475*+*6474847	chr1	6323576	6324852	.	3	8.4
chr1	6484912	6485610	ESPN*NM_031475*+*6474847	chr1	6380418	6380811	.	2	5.17
chr1	6484912	6485610	ESPN*NM_031475*+*6474847	chr1	6381389	6381638	.	2	5.17
chr1	6484912	6485610	ESPN*NM_031475*+*6474847	chr1	6453322	6454001	ACOT7*NM_007274*-*6443826	4	5.25
chr1	6484912	6485610	ESPN*NM_031475*+*6474847	chr1	6474616	6474863	.	7	5.26
chr1	6484912	6485610	ESPN*NM_031475*+*6474847	chr1	6551455	6552108	PLEKHG5*NM_020631*-*6541761	4	6.5
chr1	6484912	6485610	ESPN*NM_031475*+*6474847	chr1	6658735	6659538	.	2	5.6
chr1	6484912	6485610	ESPN*NM_031475*+*6474847	chr1	6672573	6674212	PHF13*NM_153812*+*6663755	2	5.04
chr1	6484912	6485610	ESPN*NM_031475*+*6474847	chr1	6767064	6767248	.	2	6.28
chr1	6484912	6485610	ESPN*NM_031475*+*6474847	chr1	7305022	7305475	.	2	6.06
chr1	6525017	6526000	TNFRSF25*NM_148965*-*6516255	chr1	6549022	6550168	PLEKHG5*NM_001042664*-*6540640	7	9.9
chr1	6525017	6526000	TNFRSF25*NM_148965*-*6516255	chr1	6552264	6552510	PLEKHG5*NM_020631*-*6541761	3	7.61
chr1	6525017	6526000	TNFRSF25*NM_148965*-*6516255	chr1	6614710	6615995	TAS1R1*NM_177540*+*6605337;NOL9*NM_024654*-*6604658	2	5.02
chr1	6526000	6527499	TNFRSF25*NM_148965*-*6516255	chr1	5596402	5597071	.	2	5.08
chr1	6526000	6527499	TNFRSF25*NM_148965*-*6516255	chr1	6236131	6237169	.	3	8.07
chr1	6526000	6527499	TNFRSF25*NM_148965*-*6516255	chr1	6256835	6257003	.	2	5.35
chr1	6526000	6527499	TNFRSF25*NM_148965*-*6516255	chr1	6259466	6259879	RPL22*NM_000983*-*6249679	3	6.06
chr1	6526000	6527499	TNFRSF25*NM_148965*-*6516255	chr1	6309628	6310575	.	2	5.11
chr1	6526000	6527499	TNFRSF25*NM_148965*-*6516255	chr1	6374018	6374699	.	3	7.15
chr1	6526000	6527499	TNFRSF25*NM_148965*-*6516255	chr1	6419187	6420310	ACOT7*NM_181865*-*6410764;ACOT7*NM_181866*-*6409004	4	6.82
chr1	6526000	6527499	TNFRSF25*NM_148965*-*6516255	chr1	6465434	6465984	.	3	5.32
chr1	6526000	6527499	TNFRSF25*NM_148965*-*6516255	chr1	6480959	6481454	.	4	6.17
chr1	6526000	6527499	TNFRSF25*NM_148965*-*6516255	chr1	6486562	6487250	.	4	5.81
chr1	6526000	6527499	TNFRSF25*NM_148965*-*6516255	chr1	6535396	6535796	.	12	5.17
chr1	6526000	6527499	TNFRSF25*NM_148965*-*6516255	chr1	6549022	6550168	PLEKHG5*NM_001042664*-*6540640	12	5.29
chr1	6526000	6527499	TNFRSF25*NM_148965*-*6516255	chr1	6698923	6699298	.	3	7.25
chr1	6526000	6527499	TNFRSF25*NM_148965*-*6516255	chr1	6704432	6704686	.	2	5
chr1	6526000	6527499	TNFRSF25*NM_148965*-*6516255	chr1	6717164	6717768	.	2	5
chr1	6526000	6527499	TNFRSF25*NM_148965*-*6516255	chr1	6817659	6818076	.	2	5.43
chr1	6526000	6527499	TNFRSF25*NM_148965*-*6516255	chr1	6864316	6864854	.	2	5.44
chr1	6526000	6527499	TNFRSF25*NM_148965*-*6516255	chr1	6916900	6917914	.	2	5.48
chr1	6526000	6527499	TNFRSF25*NM_148965*-*6516255	chr1	7213747	7214218	.	2	5.41
chr1	6526000	6527499	TNFRSF25*NM_148965*-*6516255	chr1	7639999	7640859	.	3	8.31
chr1	6527499	6528792	TNFRSF25*NM_148965*-*6516255	chr1	6549022	6550168	PLEKHG5*NM_001042664*-*6540640	7	6.79
chr1	6527499	6528792	TNFRSF25*NM_148965*-*6516255	chr1	6580650	6581568	PLEKHG5*NM_198681*-*6570121	3	6.72
chr1	6543878	6544292	PLEKHG5*NM_001265593*-*6535529	chr1	6614305	6614601	TAS1R1*NM_177540*+*6605337;NOL9*NM_024654*-*6604658	3	7.19
chr1	6543878	6544292	PLEKHG5*NM_001265593*-*6535529	chr1	6614710	6615995	TAS1R1*NM_177540*+*6605337;NOL9*NM_024654*-*6604658	3	5.9
chr1	6544520	6545697	PLEKHG5*NM_001265593*-*6535529	chr1	6278848	6279402	.	4	8.86
chr1	6544520	6545697	PLEKHG5*NM_001265593*-*6535529	chr1	6408741	6409514	.	4	7.52
chr1	6544520	6545697	PLEKHG5*NM_001265593*-*6535529	chr1	6429702	6429970	.	3	5.55
chr1	6544520	6545697	PLEKHG5*NM_001265593*-*6535529	chr1	6475048	6475568	.	6	8.77
chr1	6544520	6545697	PLEKHG5*NM_001265593*-*6535529	chr1	6531875	6532593	.	11	5.04
chr1	6544520	6545697	PLEKHG5*NM_001265593*-*6535529	chr1	6614710	6615995	TAS1R1*NM_177540*+*6605337;NOL9*NM_024654*-*6604658	9	6.37
chr1	6544520	6545697	PLEKHG5*NM_001265593*-*6535529	chr1	6617020	6617820	.	4	6.07
chr1	6544520	6545697	PLEKHG5*NM_001265593*-*6535529	chr1	6636544	6637296	.	3	5.02
chr1	6544520	6545697	PLEKHG5*NM_001265593*-*6535529	chr1	6660344	6662017	KLHL21*NM_014851*-*6652929	4	5.32
chr1	6544520	6545697	PLEKHG5*NM_001265593*-*6535529	chr1	6662017	6664859	KLHL21*NM_014851*-*6652929	4	5.36
chr1	6544520	6545697	PLEKHG5*NM_001265593*-*6535529	chr1	6670701	6671015	.	3	5.57
chr1	6544520	6545697	PLEKHG5*NM_001265593*-*6535529	chr1	6705754	6707202	.	3	6.03
chr1	6544520	6545697	PLEKHG5*NM_001265593*-*6535529	chr1	7319513	7321528	.	3	7.18
chr1	6549022	6550168	PLEKHG5*NM_001042664*-*6540640	chr1	6217919	6218764	.	8	12.37
chr1	6549022	6550168	PLEKHG5*NM_001042664*-*6540640	chr1	6259466	6259879	RPL22*NM_000983*-*6249679	5	5.38
chr1	6549022	6550168	PLEKHG5*NM_001042664*-*6540640	chr1	6259879	6260193	RPL22*NM_000983*-*6249679	6	8.07
chr1	6549022	6550168	PLEKHG5*NM_001042664*-*6540640	chr1	6280227	6281659	.	4	5.96
chr1	6549022	6550168	PLEKHG5*NM_001042664*-*6540640	chr1	6281674	6282138	.	4	6.2
chr1	6549022	6550168	PLEKHG5*NM_001042664*-*6540640	chr1	6294173	6294730	ICMT*NM_012405*-*6286044	8	11.74
chr1	6549022	6550168	PLEKHG5*NM_001042664*-*6540640	chr1	6319488	6319852	.	4	5.94
chr1	6549022	6550168	PLEKHG5*NM_001042664*-*6540640	chr1	6319852	6320434	GPR153*NM_207370*-*6311035	4	5.25
chr1	6549022	6550168	PLEKHG5*NM_001042664*-*6540640	chr1	6320612	6322043	GPR153*NM_207370*-*6311035	4	5.29
chr1	6549022	6550168	PLEKHG5*NM_001042664*-*6540640	chr1	6383141	6383554	.	5	6.8
chr1	6549022	6550168	PLEKHG5*NM_001042664*-*6540640	chr1	6407778	6408741	.	8	9.96
chr1	6549022	6550168	PLEKHG5*NM_001042664*-*6540640	chr1	6408741	6409514	.	7	8.64
chr1	6549022	6550168	PLEKHG5*NM_001042664*-*6540640	chr1	6409923	6410262	.	4	5.21
chr1	6549022	6550168	PLEKHG5*NM_001042664*-*6540640	chr1	6413645	6414116	.	4	5.03
chr1	6549022	6550168	PLEKHG5*NM_001042664*-*6540640	chr1	6414963	6415788	.	5	6.15
chr1	6549022	6550168	PLEKHG5*NM_001042664*-*6540640	chr1	6418167	6418925	ACOT7*NM_181866*-*6409004	7	7.38
chr1	6549022	6550168	PLEKHG5*NM_001042664*-*6540640	chr1	6419187	6420310	ACOT7*NM_181865*-*6410764;ACOT7*NM_181866*-*6409004	13	11.28
chr1	6549022	6550168	PLEKHG5*NM_001042664*-*6540640	chr1	6445924	6446692	ACOT7*NM_181864*-*6435883	14	11.67
chr1	6549022	6550168	PLEKHG5*NM_001042664*-*6540640	chr1	6457222	6457477	.	6	6.44
chr1	6549022	6550168	PLEKHG5*NM_001042664*-*6540640	chr1	6457477	6458321	.	5	5.3
chr1	6549022	6550168	PLEKHG5*NM_001042664*-*6540640	chr1	6462021	6462233	.	6	6.16
chr1	6549022	6550168	PLEKHG5*NM_001042664*-*6540640	chr1	6474259	6474603	.	7	6.6
chr1	6549022	6550168	PLEKHG5*NM_001042664*-*6540640	chr1	6474616	6474863	.	7	6.68
chr1	6549022	6550168	PLEKHG5*NM_001042664*-*6540640	chr1	6480125	6480959	HES2*NM_019089*-*6469979	8	5.99
chr1	6549022	6550168	PLEKHG5*NM_001042664*-*6540640	chr1	6480959	6481454	.	9	7.96
chr1	6549022	6550168	PLEKHG5*NM_001042664*-*6540640	chr1	6481454	6482550	.	8	7.25
chr1	6549022	6550168	PLEKHG5*NM_001042664*-*6540640	chr1	6482566	6483577	.	6	5.34
chr1	6549022	6550168	PLEKHG5*NM_001042664*-*6540640	chr1	6531875	6532593	.	17	5.34
chr1	6549022	6550168	PLEKHG5*NM_001042664*-*6540640	chr1	6535396	6535796	.	21	5.24
chr1	6549022	6550168	PLEKHG5*NM_001042664*-*6540640	chr1	6597960	6598508	.	7	5.19
chr1	6549022	6550168	PLEKHG5*NM_001042664*-*6540640	chr1	6605085	6606044	.	8	6.37
chr1	6549022	6550168	PLEKHG5*NM_001042664*-*6540640	chr1	6613195	6613678	.	7	6.08
chr1	6549022	6550168	PLEKHG5*NM_001042664*-*6540640	chr1	6613694	6614305	.	6	5.25
chr1	6549022	6550168	PLEKHG5*NM_001042664*-*6540640	chr1	6614305	6614601	TAS1R1*NM_177540*+*6605337;NOL9*NM_024654*-*6604658	13	6.88
chr1	6549022	6550168	PLEKHG5*NM_001042664*-*6540640	chr1	6614710	6615995	TAS1R1*NM_177540*+*6605337;NOL9*NM_024654*-*6604658	25	8.7
chr1	6549022	6550168	PLEKHG5*NM_001042664*-*6540640	chr1	6638484	6639170	.	7	6.89
chr1	6549022	6550168	PLEKHG5*NM_001042664*-*6540640	chr1	6639560	6640330	ZBTB48*NM_005341*+*6630050	13	5.73
chr1	6549022	6550168	PLEKHG5*NM_001042664*-*6540640	chr1	6640330	6640882	ZBTB48*NM_005341*+*6630050	13	5.75
chr1	6549022	6550168	PLEKHG5*NM_001042664*-*6540640	chr1	6658735	6659538	.	9	9.59
chr1	6549022	6550168	PLEKHG5*NM_001042664*-*6540640	chr1	6659538	6660169	.	9	9.62
chr1	6549022	6550168	PLEKHG5*NM_001042664*-*6540640	chr1	6667143	6667379	.	5	5.91
chr1	6549022	6550168	PLEKHG5*NM_001042664*-*6540640	chr1	6670241	6670526	.	7	8.25
chr1	6549022	6550168	PLEKHG5*NM_001042664*-*6540640	chr1	6671288	6671549	.	5	5.96
chr1	6549022	6550168	PLEKHG5*NM_001042664*-*6540640	chr1	6674867	6676153	.	6	6.9
chr1	6549022	6550168	PLEKHG5*NM_001042664*-*6540640	chr1	6676325	6677725	.	6	7.15
chr1	6549022	6550168	PLEKHG5*NM_001042664*-*6540640	chr1	6698923	6699298	.	4	5.2
chr1	6549022	6550168	PLEKHG5*NM_001042664*-*6540640	chr1	6704686	6705107	.	6	7.76
chr1	6549022	6550168	PLEKHG5*NM_001042664*-*6540640	chr1	6705157	6705625	.	5	6.56
chr1	6549022	6550168	PLEKHG5*NM_001042664*-*6540640	chr1	6760941	6761916	DNAJC11*NM_018198*-*6751966	8	9.14
chr1	6549022	6550168	PLEKHG5*NM_001042664*-*6540640	chr1	6891609	6891808	.	3	5.01
chr1	6549022	6550168	PLEKHG5*NM_001042664*-*6540640	chr1	7006773	7007064	.	4	6.87
chr1	6549022	6550168	PLEKHG5*NM_001042664*-*6540640	chr1	7241387	7242278	.	3	5.04
chr1	6549022	6550168	PLEKHG5*NM_001042664*-*6540640	chr1	7262300	7262783	.	4	6.94
chr1	6549022	6550168	PLEKHG5*NM_001042664*-*6540640	chr1	8631903	8632508	.	4	6.35
chr1	6550214	6550817	PLEKHG5*NM_001042664*-*6540640	chr1	6303497	6304544	HES3*NM_001024598*+*6294251	3	7.09
chr1	6550214	6550817	PLEKHG5*NM_001042664*-*6540640	chr1	6306557	6307486	.	3	8.22
chr1	6550214	6550817	PLEKHG5*NM_001042664*-*6540640	chr1	6359828	6360560	.	2	5.29
chr1	6550214	6550817	PLEKHG5*NM_001042664*-*6540640	chr1	6394809	6395022	.	2	5.16
chr1	6550214	6550817	PLEKHG5*NM_001042664*-*6540640	chr1	6407778	6408741	.	3	7.42
chr1	6550214	6550817	PLEKHG5*NM_001042664*-*6540640	chr1	6453322	6454001	ACOT7*NM_007274*-*6443826	3	5.59
chr1	6550214	6550817	PLEKHG5*NM_001042664*-*6540640	chr1	6461402	6462021	.	3	6.32
chr1	6550214	6550817	PLEKHG5*NM_001042664*-*6540640	chr1	6580650	6581568	PLEKHG5*NM_198681*-*6570121	5	5.2
chr1	6550214	6550817	PLEKHG5*NM_001042664*-*6540640	chr1	6586197	6586548	.	4	6.11
chr1	6550214	6550817	PLEKHG5*NM_001042664*-*6540640	chr1	6614305	6614601	TAS1R1*NM_177540*+*6605337;NOL9*NM_024654*-*6604658	4	5.54
chr1	6550214	6550817	PLEKHG5*NM_001042664*-*6540640	chr1	6614710	6615995	TAS1R1*NM_177540*+*6605337;NOL9*NM_024654*-*6604658	12	11.88
chr1	6550214	6550817	PLEKHG5*NM_001042664*-*6540640	chr1	6617020	6617820	.	3	5.93
chr1	6550214	6550817	PLEKHG5*NM_001042664*-*6540640	chr1	6639170	6639437	ZBTB48*NM_005341*+*6630050	3	5.26
chr1	6550214	6550817	PLEKHG5*NM_001042664*-*6540640	chr1	6639560	6640330	ZBTB48*NM_005341*+*6630050	5	6
chr1	6550214	6550817	PLEKHG5*NM_001042664*-*6540640	chr1	6640330	6640882	ZBTB48*NM_005341*+*6630050	5	6.02
chr1	6550214	6550817	PLEKHG5*NM_001042664*-*6540640	chr1	6697833	6698527	.	2	5.02
chr1	6550214	6550817	PLEKHG5*NM_001042664*-*6540640	chr1	6709467	6709831	.	2	5.21
chr1	6550214	6550817	PLEKHG5*NM_001042664*-*6540640	chr1	6722492	6723203	.	2	5.22
chr1	6550214	6550817	PLEKHG5*NM_001042664*-*6540640	chr1	6773938	6774283	.	2	5.52
chr1	6550214	6550817	PLEKHG5*NM_001042664*-*6540640	chr1	6787952	6788211	.	2	5.55
chr1	6550214	6550817	PLEKHG5*NM_001042664*-*6540640	chr1	6891808	6892628	.	2	5.61
chr1	6550878	6551099	PLEKHG5*NM_001042664*-*6540640	chr1	4410615	4412239	.	2	5.73
chr1	6550878	6551099	PLEKHG5*NM_001042664*-*6540640	chr1	6414963	6415788	.	2	6.22
chr1	6550878	6551099	PLEKHG5*NM_001042664*-*6540640	chr1	6613694	6614305	.	2	5.16
chr1	6550878	6551099	PLEKHG5*NM_001042664*-*6540640	chr1	6639560	6640330	ZBTB48*NM_005341*+*6630050	5	8.6
chr1	6550878	6551099	PLEKHG5*NM_001042664*-*6540640	chr1	6640330	6640882	ZBTB48*NM_005341*+*6630050	4	6.97
chr1	6550878	6551099	PLEKHG5*NM_001042664*-*6540640	chr1	6674632	6674867	.	2	6.11
chr1	6550878	6551099	PLEKHG5*NM_001042664*-*6540640	chr1	6919998	6920466	.	2	7.11
chr1	6550878	6551099	PLEKHG5*NM_001042664*-*6540640	chr1	7331767	7332310	.	2	6.93
chr1	6551099	6551455	PLEKHG5*NM_020631*-*6541761	chr1	6278848	6279402	.	3	6.93
chr1	6551099	6551455	PLEKHG5*NM_020631*-*6541761	chr1	6306557	6307486	.	3	6.8
chr1	6551099	6551455	PLEKHG5*NM_020631*-*6541761	chr1	6356870	6357835	.	3	6.52
chr1	6551099	6551455	PLEKHG5*NM_020631*-*6541761	chr1	6414963	6415788	.	3	5.9
[truncated: 599,847+ more rows]

## Sheet: Column Descriptions
Column Name	Column Description
bait_chr	The chromosome for the targeted segment of the pcHi-C
bait_start	The base pair position for the targeted segment of the pcHi-C
bait_end	The ending base pair position for the targeted segment of the pcHi-C
bait_name	The ID for the gene target of the targeted gene
otherEnd_chr	The chromosome for the captured segment of the pcHi-C
otherEnd_start	The base pair position for the captured segment of the pcHi-C
otherEnd_end	The ending base pair position for the captured segment of the pcHi-C
otherEnd_name	The ID for the gene target of the captured gene
N_reads	number of reads indicating loop
score	CHiCAGO score for loop (> 5 considered in analysis)
