# Supplementary material for: Altered transcriptional and chromatin responses to rhinovirus in bronchial epithelial cells from adults with asthma
Source: Commun Biol. 2020 Nov 13;3:678. doi: 10.1038/s42003-020-01411-4 (PMC7666152; doi:10.1038/s42003-020-01411-4)
Supplement: Supplementary file 10 — Supplementary Data 7 [file 42003_2020_1411_MOESM10_ESM.xlsx]

## Sheet: RV-Responsive DEG-DAC pairs in 
Supplemental Data 7: RV-Responsive Areas of Open Chromatin and Genes Expression in Controls, Pairs Defined by pcHi-C
Gene Name	Ensembl Gene ID	Gene Start	Gene End	Area of Open Chromatin	Spearman's Correlation (p-value)	Spearman's Correlation (FDR)	r.squared
ABHD5	ENSG00000011198.7_1	43731605	43775863	chr3 43327630 - 43328737	0.00178559	0.0493164	0.276
PLAUR	ENSG00000011422.11_1	44150247	44174699	chr19 43967179 - 43968550	6.43595e-05	0.0118885	0.41
PLAUR	ENSG00000011422.11_1	44150247	44174699	chr19 44258589 - 44259568	5.24699e-06	0.00462148	0.422
CEP68	ENSG00000011523.13_1	65283500	65314138	chr2 64880328 - 64881695	0.000200377	0.0178798	0.319
NUB1	ENSG00000013374.15_2	151038785	151075535	chr7 150811419 - 150812825	0.000354376	0.0249137	0.448
NUB1	ENSG00000013374.15_2	151038785	151075535	chr7 151328710 - 151329809	0.000317502	0.0237615	0.353
IFNGR1	ENSG00000027697.13_2	137518621	137540586	chr6 137112477 - 137114484	0.00179647	0.0494208	0.192
ABCF2	ENSG00000033050.7_1	150904923	150924316	chr7 150784478 - 150784811	0.00113218	0.0423654	0.173
BCAR1	ENSG00000050820.16_2	75262928	75301951	chr16 75284624 - 75285875	0.000554605	0.031601	0.194
FAM168A	ENSG00000054965.10_1	73111532	73309234	chr11 73087134 - 73087969	0.00132698	0.0448988	0.187
SLC9A3R2	ENSG00000065054.13_2	2075357	2089027	chr16 1876097 - 1877572	0.000724141	0.0357091	0.308
PRKCQ	ENSG00000065675.14_1	6469105	6622263	chr10 6130645 - 6132004	0.00038104	0.0255004	0.353
RASSF1	ENSG00000068028.17_1	50367219	50378411	chr3 49966740 - 49967575	0.00131865	0.0448988	0.382
SIRT2	ENSG00000068903.19_2	39369197	39390502	chr19 38878135 - 38879043	0.00148503	0.0451345	0.177
PPP2R5B	ENSG00000068971.13_2	64685025	64701945	chr11 64545013 - 64546741	0.000430505	0.0273814	0.342
PFN2	ENSG00000070087.13_2	149682691	149768575	chr3 150125880 - 150128850	0.000130825	0.015699	0.303
DAPP1	ENSG00000070190.12_2	100737990	100791311	chr4 99849279 - 99850786	0.000250076	0.0207206	0.459
GTSE1	ENSG00000075218.18_1	46692638	46726707	chr22 46501414 - 46501862	0.000105843	0.0141667	0.472
NFKB2	ENSG00000077150.18_2	104153867	104162281	chr10 103990075 - 103991002	0.00152233	0.0458676	0.246
TP73	ENSG00000078900.14_2	3569084	3652765	chr1 3688816 - 3689529	0.000223139	0.0191734	0.318
SESN1	ENSG00000080546.13_1	109307640	109416022	chr6 109702877 - 109704660	0.00157983	0.0466819	0.347
SESN1	ENSG00000080546.13_1	109307640	109416022	chr6 108878929 - 108879958	8.14375e-06	0.00511421	0.487
SESN1	ENSG00000080546.13_1	109307640	109416022	chr6 108881584 - 108882473	0.00136932	0.0449549	0.388
DNAJA1	ENSG00000086061.15_1	33025209	33039905	chr9 33263961 - 33265343	8.8176e-06	0.00511421	0.49
TXNDC16	ENSG00000087301.8_2	52897308	53019240	chr14 53161740 - 53162853	5.95328e-05	0.0118885	0.424
GNAS	ENSG00000087460.23_2	57414773	57486247	chr20 57224994 - 57226830	0.000174184	0.0166071	0.331
NSFL1C	ENSG00000088833.17_2	1422807	1454487	chr20 2082243 - 2083730	0.000482216	0.0291846	0.29
NSFL1C	ENSG00000088833.17_2	1422807	1454487	chr20 1305770 - 1306278	0.00169025	0.0480168	0.212
OAS1	ENSG00000089127.12_2	113344582	113369990	chr12 113415907 - 113416948	1.69791e-06	0.00393915	0.461
ICAM1	ENSG00000090339.8_1	10381511	10397291	chr19 10676383 - 10677033	0.00140404	0.0451345	0.327
CBX5	ENSG00000094916.14_2	54624724	54673886	chr12 54608480 - 54608882	0.00169025	0.0480168	0.328
EIF3L	ENSG00000100129.17_2	38244875	38285414	chr22 38138519 - 38138741	5.55212e-05	0.0118128	0.353
N4BP1	ENSG00000102921.7_2	48572637	48654059	chr16 48418355 - 48420001	0.00127771	0.0446876	0.256
STUB1	ENSG00000103266.10_1	730224	732870	chr16 576985 - 577923	0.000619326	0.032857	0.256
HMOX2	ENSG00000103415.11_1	4524691	4560348	chr16 4986220 - 4986705	0.00165948	0.0480168	0.357
HMOX2	ENSG00000103415.11_1	4524691	4560348	chr16 4896518 - 4898484	0.000189798	0.0173815	0.396
BLOC1S6	ENSG00000104164.10_2	45879321	45908197	chr15 45694265 - 45696028	0.000855697	0.0372228	0.202
RELB	ENSG00000104856.13_1	45504688	45541452	chr19 45458171 - 45459001	0.000558466	0.031601	0.216
NAPA	ENSG00000105402.7_2	47990894	48018497	chr19 48894604 - 48895041	0.0011106	0.0422801	0.24
CYTH2	ENSG00000105443.13_2	48972289	48985571	chr19 48901624 - 48902288	0.00133535	0.0448988	0.303
SUFU	ENSG00000107882.11_1	104263744	104393292	chr10 104001137 - 104001753	0.000257735	0.0208585	0.335
MAP3K8	ENSG00000107968.9_1	30722866	30750762	chr10 32216799 - 32218535	3.61961e-05	0.00985164	0.326
C1QBP	ENSG00000108561.8_2	5336097	5352150	chr17 5185224 - 5186137	0.000878607	0.0377476	0.326
EHD1	ENSG00000110047.17_1	64619114	64655768	chr11 64545013 - 64546741	0.000310554	0.0236681	0.297
SLC15A3	ENSG00000110446.10_2	60704556	60720002	chr11 60928323 - 60929413	0.00141284	0.0451345	0.337
OAS3	ENSG00000111331.12_1	113376157	113411054	chr12 113415907 - 113416948	3.55623e-06	0.00462148	0.493
CCND3	ENSG00000112576.12_2	41902671	42018095	chr6 41747496 - 41748196	0.000867085	0.0374839	0.312
FAM46A	ENSG00000112773.15_2	82201156	82462491	chr6 83777149 - 83778112	0.000424403	0.0273814	0.284
GNPDA1	ENSG00000113552.15_2	141371314	141392606	chr5 141302914 - 141303927	0.000172823	0.0166071	0.32
AMOTL2	ENSG00000114019.14_2	134074716	134094321	chr3 133968972 - 133970063	0.000228308	0.0192913	0.299
RRP9	ENSG00000114767.6_1	51967446	51975957	chr3 51572416 - 51573305	0.000154753	0.0164174	0.387
RRP9	ENSG00000114767.6_1	51967446	51975957	chr3 52719372 - 52720534	0.000164859	0.0164174	0.432
IL1A	ENSG00000115008.5_1	113531492	113542167	chr2 113402795 - 113404106	0.00144854	0.0451345	0.319
HPCAL1	ENSG00000115756.12_2	10443015	10567743	chr2 9346273 - 9348401	0.00131037	0.0448988	0.267
FBXO6	ENSG00000116663.10_1	11724181	11734411	chr1 11740828 - 11741694	5.60089e-05	0.0118128	0.406
MIIP	ENSG00000116691.10_1	12079523	12092102	chr1 11724095 - 11724745	0.000433586	0.0273814	0.349
EBNA1BP2	ENSG00000117395.11_2	43629846	43736607	chr1 43147382 - 43149033	0.00038104	0.0255004	0.413
LRMP	ENSG00000118308.15_2	25173936	25261268	chr12 25538851 - 25539721	0.000436686	0.0273814	0.349
CD274	ENSG00000120217.13_1	5450503	5470566	chr9 5566013 - 5566442	0.00173205	0.0485153	0.265
FAM117A	ENSG00000121104.7_1	47787694	47866542	chr17 47438647 - 47440059	0.00136932	0.0449549	0.261
CAT	ENSG00000121691.4_1	34460472	34493609	chr11 34072882 - 34074511	3.78736e-05	0.00985164	0.422
ANXA11	ENSG00000122359.17_2	81910645	81965328	chr10 82237612 - 82237893	0.00155085	0.0463257	0.202
NT5C3A	ENSG00000122643.18_2	33053742	33102409	chr7 32930696 - 32932038	0.00126965	0.0446303	0.344
DNPEP	ENSG00000123992.18_1	220238268	220264744	chr2 220417017 - 220417753	0.00113946	0.0424097	0.263
LYPD3	ENSG00000124466.8_1	43964939	43969812	chr19 44205524 - 44205831	0.00114677	0.042455	0.181
PSMF1	ENSG00000125818.17_2	1093906	1160596	chr20 1305770 - 1306278	0.00169025	0.0480168	0.311
TICAM1	ENSG00000127666.9_1	4815944	4831716	chr19 4791180 - 4792373	0.000944444	0.0384962	0.276
TICAM1	ENSG00000127666.9_1	4815944	4831716	chr19 4723554 - 4724545	5.26758e-05	0.0118128	0.377
RAC2	ENSG00000128340.14_1	37621301	37640488	chr22 37594567 - 37595817	0.00173205	0.0485153	0.3
CDKN2D	ENSG00000129355.6_1	10677138	10679735	chr19 10527130 - 10527792	0.00140404	0.0451345	0.442
ADRM1	ENSG00000130706.12_2	60877149	60883918	chr20 60757639 - 60758447	0.000127693	0.015592	0.348
THEMIS2	ENSG00000130775.15_1	28199055	28213196	chr1 27998572 - 27999080	0.000806077	0.0357344	0.296
EIF3G	ENSG00000130811.11_2	10225693	10230596	chr19 10527130 - 10527792	4.90885e-05	0.0113885	0.349
ZNF227	ENSG00000131115.15_1	44711700	44741421	chr19 44258589 - 44259568	0.000615092	0.032857	0.303
STARD3	ENSG00000131748.15_2	37793318	37819737	chr17 37910041 - 37911078	0.00106165	0.0408236	0.23
NIP7	ENSG00000132603.13_2	69373333	69377014	chr16 69344862 - 69346028	0.000163564	0.0164174	0.434
WDR74	ENSG00000133316.15_2	62599814	62609281	chr11 62553952 - 62555352	7.83511e-05	0.0126819	0.351
IL15RA	ENSG00000134470.20_2	5990855	6020150	chr10 6130645 - 6132004	0.000188328	0.0173815	0.369
NPL	ENSG00000135838.13_1	182758428	182799519	chr1 182991433 - 182993427	0.000932158	0.0384962	0.351
KAT7	ENSG00000136504.11_2	47865917	47906458	chr17 47438647 - 47440059	0.000743899	0.0357091	0.351
GALNT5	ENSG00000136542.8_1	158114110	158170723	chr2 158484458 - 158486124	0.00145759	0.0451345	0.216
CDK9	ENSG00000136807.12_2	130547958	130553066	chr9 130374059 - 130374955	8.17356e-05	0.0129291	0.326
TOR1A	ENSG00000136827.11_1	132575223	132586413	chr9 132404270 - 132404882	2.41188e-05	0.00799365	0.433
TFAP2A	ENSG00000137203.10_1	10393419	10419892	chr6 11093577 - 11095005	0.00058617	0.032603	0.306
TUBB2A	ENSG00000137267.5_1	3153903	3157760	chr6 2999438 - 3000695	0.000784857	0.0357091	0.322
TLR2	ENSG00000137462.6_1	154622652	154626851	chr4 154386750 - 154388342	0.00075903	0.0357091	0.323
POU2F3	ENSG00000137709.9_1	120107349	120190653	chr11 120206530 - 120207828	7.19602e-05	0.0122157	0.335
SQRDL	ENSG00000137767.13_2	45923346	45983492	chr15 44828524 - 44829980	0.00174265	0.0485153	0.323
SQRDL	ENSG00000137767.13_2	45923346	45983492	chr15 45694265 - 45696028	3.82176e-05	0.00985164	0.428
BCAR3	ENSG00000137936.16_2	94027347	94312706	chr1 93425967 - 93427775	0.00122227	0.0436257	0.259
DBT	ENSG00000137992.14_1	100652475	100715390	chr1 100503237 - 100504585	0.00119917	0.0435728	0.271
CYP1B1	ENSG00000138061.11_2	38294116	38337044	chr2 38947802 - 38948292	6.60457e-05	0.0118885	0.422
PPCDC	ENSG00000138621.11_2	75315896	75409803	chr15 75493992 - 75495142	0.000944444	0.0384962	0.278
HERC6	ENSG00000138642.14_2	89299891	89364263	chr4 89377812 - 89378998	5.97606e-06	0.00462148	0.454
HERC5	ENSG00000138646.8_2	89378268	89427314	chr4 89204536 - 89206246	0.000211483	0.0186319	0.364
AEBP2	ENSG00000139154.14_2	19556979	19873735	chr12 19282312 - 19284397	3.22149e-06	0.00462148	0.4
AMIGO2	ENSG00000139211.6_1	47469490	47473734	chr12 46383537 - 46385305	0.000774434	0.0357091	0.229
TMTC3	ENSG00000139324.11_2	88536073	88593664	chr12 89918213 - 89920157	0.000636521	0.0330611	0.29
ZMYND15	ENSG00000141497.13_1	4643319	4649411	chr17 4692958 - 4694064	7.44575e-05	0.0123387	0.299
ARHGDIA	ENSG00000141522.11_1	79825597	79829282	chr17 79885081 - 79886086	0.00148503	0.0451345	0.218
ZCCHC2	ENSG00000141664.9_2	60190240	60254942	chr18 60382070 - 60384909	1.81549e-05	0.00743283	0.292
PMAIP1	ENSG00000141682.11_1	57567180	57571538	chr18 56338173 - 56339590	2.17475e-05	0.00796646	0.495
CYR61	ENSG00000142871.16_2	86046444	86049645	chr1 85665960 - 85667887	1.3725e-05	0.00664237	0.411
EPHX1	ENSG00000143819.12_1	225997794	226033260	chr1 225615101 - 225616420	0.000517283	0.0305109	0.344
EPHX1	ENSG00000143819.12_1	225997794	226033260	chr1 225997611 - 225998251	0.000738915	0.0357091	0.275
PPP1R18	ENSG00000146112.11_1	30644166	30655672	chr6 30614623 - 30615707	0.000112106	0.0147218	0.282
INIP	ENSG00000148153.13_1	115446206	115480516	chr9 115095124 - 115096537	0.000370167	0.0255004	0.268
SLC25A25	ENSG00000148339.12_2	130830480	130871524	chr9 130911117 - 130911919	0.000176934	0.0166413	0.459
PLEKHS1	ENSG00000148735.14_1	115511213	115543188	chr10 115438561 - 115440990	0.00133535	0.0448988	0.247
CDC42EP2	ENSG00000149798.4_1	65082289	65089900	chr11 64780966 - 64782211	5.97606e-06	0.00462148	0.358
TM7SF2	ENSG00000149809.14_2	64879317	64883856	chr11 64780966 - 64782211	8.7427e-05	0.013522	0.185
RNF144A	ENSG00000151692.14_1	7057523	7208417	chr2 7017491 - 7018434	0.000162278	0.0164174	0.405
SAV1	ENSG00000151748.14_2	51098776	51135049	chr14 50697693 - 50698938	0.000800725	0.0357246	0.311
DCLRE1C	ENSG00000152457.17_2	14939358	14996431	chr10 15130415 - 15130999	0.000120648	0.0152675	0.363
RAD17	ENSG00000152942.18_2	68665120	68710628	chr5 68710693 - 68711674	0.00136075	0.0449549	0.216
ABCA5	ENSG00000154265.15_2	67240452	67323385	chr17 66507643 - 66509317	1.49773e-05	0.00664237	0.378
SLC25A28	ENSG00000155287.10_1	101370282	101380366	chr10 101769261 - 101770133	0.000956873	0.0384962	0.325
PIK3AP1	ENSG00000155629.14_2	98353069	98480271	chr10 98272815 - 98274061	0.00140404	0.0451345	0.233
PSD3	ENSG00000156011.16_2	18384811	18942240	chr8 18775752 - 18776392	0.000784857	0.0357091	0.301
PCDH1	ENSG00000156453.13_2	141232938	141258811	chr5 141061265 - 141062119	0.00102786	0.0401906	0.288
PCDH1	ENSG00000156453.13_2	141232938	141258811	chr5 141302914 - 141303927	9.98982e-05	0.0141667	0.307
C12orf43	ENSG00000157895.11_2	121440225	121454305	chr12 120906730 - 120908146	0.000344187	0.0244443	0.484
FAM207A	ENSG00000160256.12_1	46359925	46396904	chr21 46292975 - 46294189	0.0017533	0.0486173	0.376
TLCD1	ENSG00000160606.10_1	27051366	27054953	chr17 27229534 - 27230446	0.00148503	0.0451345	0.372
RUSC1	ENSG00000160753.15_1	155290687	155300905	chr1 156022980 - 156023356	0.000764134	0.0357091	0.323
RUSC1	ENSG00000160753.15_1	155290687	155300905	chr1 154946103 - 154947567	0.00162921	0.0474446	0.288
CXCL16	ENSG00000161921.14_1	4636821	4643217	chr17 4692958 - 4694064	9.58384e-05	0.0141667	0.406
GBP4	ENSG00000162654.8_1	89646831	89664615	chr1 90097975 - 90099639	4.18176e-05	0.0103947	0.425
AGL	ENSG00000162688.16_2	100315640	100389579	chr1 100435045 - 100436307	0.00181841	0.0498274	0.247
RNF149	ENSG00000163162.8_1	101887681	101925163	chr2 96930827 - 96932425	0.000164859	0.0164174	0.345
PPM1K	ENSG00000163644.14_2	89178772	89205921	chr4 89303780 - 89304119	1.57877e-06	0.00393915	0.542
PPM1K	ENSG00000163644.14_2	89178772	89205921	chr4 89377812 - 89378998	6.66166e-05	0.0118885	0.444
ABHD6	ENSG00000163686.14_2	58223233	58281420	chr3 58477349 - 58478305	0.000137296	0.0161963	0.343
H2AFZ	ENSG00000164032.11_1	100869243	100871545	chr4 99849279 - 99850786	0.000159734	0.0164174	0.172
OTUD4	ENSG00000164164.15_1	146031990	146101313	chr4 146402377 - 146404112	0.000956873	0.0384962	0.209
RHOBTB3	ENSG00000164292.12_2	95049226	95160087	chr5 95296396 - 95298173	0.00174265	0.0485153	0.379
TAGAP	ENSG00000164691.16_1	159455500	159466184	chr6 158588777 - 158589880	0.00162921	0.0474446	0.252
GPER1	ENSG00000164850.14_2	1121844	1133451	chr7 1543681 - 1544373	0.00138658	0.0451345	0.334
GPER1	ENSG00000164850.14_2	1121844	1133451	chr7 1083848 - 1084704	0.00100805	0.039864	0.334
C9orf84	ENSG00000165181.16_1	114448453	114557288	chr9 115095124 - 115096537	0.00136075	0.0449549	0.143
KLHDC2	ENSG00000165516.10_1	50234326	50249909	chr14 50100202 - 50102118	0.000167476	0.0164174	0.297
RAB8B	ENSG00000166128.12_1	63481668	63559981	chr15 63340113 - 63341137	0.000115832	0.0149295	0.505
NDEL1	ENSG00000166579.15_1	8316449	8393729	chr17 8286368 - 8287332	5.29976e-06	0.00462148	0.418
TMEM92	ENSG00000167105.7_1	48348767	48358844	chr17 48555978 - 48556508	0.000427444	0.0273814	0.312
TUBA1C	ENSG00000167553.14_2	49582519	49667114	chr12 49736093 - 49736608	0.000152316	0.0164174	0.3
SPINT2	ENSG00000167642.12_2	38734675	38783254	chr19 38826217 - 38827912	0.00131865	0.0448988	0.267
POLR3D	ENSG00000168495.12_2	22102617	22112113	chr8 21946552 - 21947440	9.9074e-05	0.0141667	0.391
CHRNB1	ENSG00000170175.10_2	7348380	7361026	chr17 7590449 - 7591033	0.000658613	0.0339357	0.393
RNF139	ENSG00000170881.4_2	125486979	125500155	chr8 125383651 - 125385521	0.000100729	0.0141667	0.276
PGAM1	ENSG00000171314.8_1	99185917	99193198	chr10 99257867 - 99259483	0.00025388	0.0207883	0.372
PPID	ENSG00000171497.4_1	159630286	159644548	chr4 159726672 - 159727209	0.000475463	0.0290283	0.359
PRSS27	ENSG00000172382.9_1	2762419	2770552	chr16 2885772 - 2886486	0.000733961	0.0357091	0.351
OVOL1	ENSG00000172818.9_1	65554493	65564690	chr11 65600770 - 65601599	0.000386583	0.0256249	0.379
RNF213	ENSG00000173821.19_2	78234665	78372586	chr17 78074917 - 78075521	0.000310554	0.0236681	0.288
UBXN2A	ENSG00000173960.12_2	24150155	24227779	chr2 24148893 - 24150582	0.0015896	0.0466819	0.336
MARCKSL1	ENSG00000175130.6_1	32799433	32801980	chr1 32816700 - 32817547	3.61961e-05	0.00985164	0.425
CLCF1	ENSG00000175505.10_2	67131639	67141648	chr11 67374092 - 67374568	0.00126165	0.0446303	0.35
SPHK1	ENSG00000176170.13_1	74372665	74383941	chr17 74496940 - 74497779	0.00116153	0.042774	0.333
ELMOD2	ENSG00000179387.9_2	141445312	141474924	chr4 141071751 - 141073609	0.000709631	0.0352788	0.311
PCGF5	ENSG00000180628.14_1	92979908	93044088	chr10 92979912 - 92981062	0.00136932	0.0449549	0.209
SLC25A42	ENSG00000181035.13_1	19174808	19223697	chr19 19302761 - 19303760	0.000218075	0.0189725	0.35
RTKN2	ENSG00000182010.10_1	63942794	64028466	chr10 70091147 - 70092840	3.55444e-05	0.00985164	0.459
WRB	ENSG00000182093.14_1	40752170	40800454	chr21 40684267 - 40686400	0.00144854	0.0451345	0.182
RIPK4	ENSG00000183421.11_1	43159529	43187266	chr21 43098486 - 43099477	0.000292684	0.0228886	0.314
MX2	ENSG00000183486.12_2	42733870	42781317	chr21 42792019 - 42792812	2.17475e-05	0.00796646	0.481
GPR1	ENSG00000183671.12_2	207040040	207082771	chr2 206949173 - 206951111	0.000372859	0.0255004	0.257
SP140L	ENSG00000185404.16_1	231191899	231268447	chr2 231577258 - 231578825	8.06312e-06	0.00511421	0.478
IRF7	ENSG00000185507.19_1	612553	615999	chr11 797877 - 798473	0.000397886	0.0261253	0.336
OLFML2A	ENSG00000185585.19_2	127539437	127577164	chr9 127541501 - 127541994	6.89454e-05	0.0119965	0.449
IFIT1	ENSG00000185745.9_1	91152303	91163745	chr10 92616901 - 92618173	0.000292684	0.0228886	0.328
TRIM69	ENSG00000185880.12_2	45021186	45060027	chr15 45694265 - 45696028	0.000627871	0.032857	0.393
EPOR	ENSG00000187266.13_2	11488236	11495018	chr19 11307946 - 11308755	0.000790115	0.0357091	0.338
ISG15	ENSG00000187608.8_2	948803	949920	chr1 1004111 - 1005018	0.000944444	0.0384962	0.295
TUBB	ENSG00000196230.12_1	30687978	30693203	chr6 30614623 - 30615707	0.00132698	0.0448988	0.165
ARID5A	ENSG00000196843.15_1	97202480	97218375	chr2 97534735 - 97535137	0.00129395	0.0448988	0.266
ARID5A	ENSG00000196843.15_1	97202480	97218375	chr2 96873816 - 96874964	0.000663112	0.0339357	0.282
ARID5A	ENSG00000196843.15_1	97202480	97218375	chr2 97523415 - 97524158	0.00148503	0.0451345	0.298
ARID5A	ENSG00000196843.15_1	97202480	97218375	chr2 97481585 - 97482939	2.90532e-05	0.00919138	0.396
SERTAD1	ENSG00000197019.4_1	40927499	40931932	chr19 40971179 - 40972256	0.000672192	0.0341493	0.295
OCLN	ENSG00000197822.10_1	68788119	68853931	chr5 68389488 - 68390430	0.00038104	0.0255004	0.321
OCLN	ENSG00000197822.10_1	68788119	68853931	chr5 68710693 - 68711674	0.000104113	0.0141667	0.366
ERO1L	ENSG00000197930.12_2	53106634	53162618	chr14 54976242 - 54977183	0.000142907	0.0164174	0.507
ITPRIPL1	ENSG00000198885.9_2	96991069	96994091	chr2 96873816 - 96874964	0.00112494	0.0423222	0.241
ITPRIPL1	ENSG00000198885.9_2	96991069	96994091	chr2 97523415 - 97524158	6.54792e-05	0.0118885	0.373
PSMB8	ENSG00000204264.8_1	32808494	32812480	chr6 32820984 - 32822286	0.000956873	0.0384962	0.245
PATL2	ENSG00000229474.6_1	44957930	45003514	chr15 45003367 - 45004463	0.000331818	0.0244443	0.318
ZBED5	ENSG00000236287.7_2	10833621	10880343	chr11 10326083 - 10326798	4.41239e-05	0.0105897	0.428
GATS	ENSG00000239521.7_2	99798276	99869837	chr7 99774866 - 99775672	0.000155985	0.0164174	0.308
C22orf39	ENSG00000242259.8_2	19338891	19435755	chr22 19418603 - 19420243	0.000590226	0.032603	0.207
