# Supplementary material for: Altered transcriptional and chromatin responses to rhinovirus in bronchial epithelial cells from adults with asthma
Source: Commun Biol. 2020 Nov 13;3:678. doi: 10.1038/s42003-020-01411-4 (PMC7666152; doi:10.1038/s42003-020-01411-4)
Supplement: Supplementary file 11 — Supplementary Data 8 [file 42003_2020_1411_MOESM11_ESM.xlsx]

## Sheet: Data8--GWAS genes in Cases 
Supplementary Data 8: RV-Response in Cases and Controls Across Asthma Genes Defined by GWAS (Pividori, 2019)
Gene Name	Ensembl ID	adj p-value in Controls	log2FC in Controls	adj p-value in Cases	log2FC in Cases
ABCF1	ENSG00000204574.12_2	0.0083642	0.477381	0.740486	0.0515172
AC034220.3	ENSG00000233006.6_1	0.0672704	-0.342255	0.0387307	-0.333365
ACAD10	ENSG00000111271.14_2	0.734714	-0.0898483	0.472987	0.136772
ACADS	ENSG00000122971.8_1	0.449267	0.203817	0.489219	-0.161277
AFF4	ENSG00000072364.12_1	0.279401	0.138649	0.00613948	0.303461
AGPAT1	ENSG00000204310.11_2	0.710496	-0.10636	0.947881	-0.0155148
AL450992.2	ENSG00000234614.1_1	0.121981	0.253579	0.891856	-0.022454
ALDH2	ENSG00000111275.12_2	0.0427847	-0.275378	0.0112919	-0.296876
ANXA9	ENSG00000143412.9_1	0.0690684	0.308163	0.0505348	0.400161
AP5B1	ENSG00000254470.2_1	0.000656397	0.765533	3.62696e-05	0.921932
APOM	ENSG00000204444.10_1	0.178322	-0.237159	0.561115	-0.111669
ARNT	ENSG00000143437.20_1	0.429787	-0.130954	0.930365	-0.0167628
ARRDC1	ENSG00000197070.13_2	0.207144	0.203618	0.784723	0.0383819
ATAT1	ENSG00000137343.17_2	0.324652	-0.13693	0.857772	-0.0275775
ATF6B	ENSG00000213676.10_2	0.151444	-0.2336	0.270719	-0.185993
ATXN2	ENSG00000204842.14_2	0.581295	-0.0792818	0.219452	0.165321
B3GALT4	ENSG00000235863.3_1	0.590903	0.0925622	0.637154	-0.07381
BAG6	ENSG00000204463.12_2	0.479203	-0.135879	0.0569183	0.328791
BCL9L	ENSG00000186174.12_1	0.981664	0.00586679	0.220934	0.269903
BNIPL	ENSG00000163141.18_1	0.255669	0.273585	0.884298	-0.0412627
BRAP	ENSG00000089234.15_2	0.113157	0.184316	0.589368	0.0572583
BRD2	ENSG00000204256.12_2	0.0771569	0.283828	0.145085	0.219
C11orf30	ENSG00000158636.16_2	0.042166	-0.31637	0.93191	0.0173245
C1orf56	ENSG00000143443.9_1	0.0061213	-0.415517	0.0166982	-0.270938
C2CD4D	ENSG00000225556.1_1	0.139314	0.238745	0.674484	0.0639752
C5orf56	ENSG00000197536.10_1	1.37637e-06	1.31418	6.21958e-06	1.01289
C6orf136	ENSG00000204564.11_2	0.266562	-0.161121	0.0992867	-0.179548
C6orf47	ENSG00000204439.3_1	0.00550027	0.916069	0.274701	0.272808
C6orf48	ENSG00000204387.12_1	0.035402	-0.457982	0.219095	-0.254337
CACNB1	ENSG00000067191.15_1	0.0784023	0.321068	0.0463272	0.394619
CAMK4	ENSG00000152495.10_1	0.538048	-0.14764	0.770621	0.0787615
CASC3	ENSG00000108349.15_2	0.985602	0.00386083	0.115	0.271996
CCHCR1	ENSG00000204536.13_2	0.156141	0.352325	0.644314	0.0839085
CDC42SE1	ENSG00000197622.12_1	0.0437603	0.202725	0.360238	0.0912468
CDC6	ENSG00000094804.9_1	7.75484e-06	0.723956	0.253919	0.167072
CDK12	ENSG00000167258.13_1	0.876704	0.0400824	0.0473657	0.341337
CDK2	ENSG00000123374.10_1	0.0235686	0.323657	0.805222	0.0263433
CERS2	ENSG00000143418.19_1	0.00455131	0.315247	0.759884	0.0421273
CFB	ENSG00000243649.8_2	0.824067	-0.0725679	0.076946	0.551106
CGN	ENSG00000143375.14_2	0.00587883	0.720931	0.021401	0.613967
CLEC16A	ENSG00000038532.14_2	0.228062	0.236498	0.0624381	0.37257
CLIC1	ENSG00000213719.8_2	2.2007e-06	0.639773	0.476926	0.0875266
CRCT1	ENSG00000169509.5_1	7.20931e-05	1.43946	6.97205e-06	1.29892
CRNN	ENSG00000143536.7_1	0.000867351	0.820503	0.222521	0.486713
CSF2	ENSG00000164400.5_1	0.00728446	1.00756	0.0217959	0.744058
CSF3	ENSG00000108342.12_1	0.140688	0.542583	0.506168	-0.266526
CSNK2B	ENSG00000204435.13_2	0.0245234	-0.592407	0.997769	0.000799544
CTB-131K11.1	ENSG00000266469.1_1	0.307929	-0.185453	0.156789	-0.21635
CTD-2267D19.2	ENSG00000265666.1_1	0.0273076	-0.463304	0.256861	-0.192621
CTD-2267D19.3	ENSG00000266208.1_1	0.956989	-0.0151975	0.905808	-0.0261587
CTSK	ENSG00000143387.12_1	0.0584913	-0.3184	0.470023	-0.129273
CUTA	ENSG00000112514.15_1	0.402943	-0.178437	0.0748362	-0.27775
CYLD	ENSG00000083799.17_2	0.516436	0.097172	0.276012	0.138557
D2HGDH	ENSG00000180902.17_1	0.916466	-0.0286759	0.514905	-0.104173
DAXX	ENSG00000204209.10_2	0.0194008	0.376746	0.334737	0.153201
DDAH2	ENSG00000213722.8_2	0.437823	0.159736	0.557038	-0.114552
DDR1	ENSG00000204580.12_2	0.794768	0.0524	0.0686858	0.275998
DDX39B	ENSG00000198563.13_2	0.926115	-0.0161199	0.522459	0.12079
DDX6	ENSG00000110367.11_1	0.02425	-0.304038	0.0840485	-0.199557
DHX16	ENSG00000204560.9_2	0.0243338	0.486544	0.0973905	0.367003
DXO	ENSG00000204348.9_2	0.986784	0.00310803	0.539417	-0.109576
EEF1A1P13	ENSG00000250182.3_1	0.00668435	-0.754038	0.89561	0.0466915
EHMT2	ENSG00000204371.11_1	0.576993	-0.129213	0.693213	0.09602
ERBB2	ENSG00000141736.13_2	0.63837	-0.119893	0.0413482	0.43928
ERBB3	ENSG00000065361.14_2	0.769891	0.0540267	0.00857515	0.45806
ERMP1	ENSG00000099219.13_1	0.541513	-0.167126	0.662851	0.11464
ERP29	ENSG00000089248.6_2	0.159395	0.229983	0.0310087	-0.339794
FADS2	ENSG00000134824.13_2	0.153715	0.477237	0.82124	0.0783798
FADS3	ENSG00000221968.8_2	0.29322	0.193845	0.785584	0.0672933
FAM105A	ENSG00000145569.5_1	0.203629	-0.221261	0.657609	-0.0892652
FAM105B	ENSG00000154124.4_1	0.328833	0.104392	0.961411	0.00614346
FAM114A1	ENSG00000197712.11_1	0.662189	0.0480643	0.46956	-0.0798471
FAM63A	ENSG00000143409.15_1	0.0235276	0.291147	0.00658439	0.388211
FBXL20	ENSG00000108306.11_2	2.39004e-06	-0.601378	0.00730083	-0.27327
FKBPL	ENSG00000204315.3_1	0.169353	0.223044	0.767485	-0.0478608
FLG	ENSG00000143631.10_1	0.458587	-0.216092	0.25647	0.270948
FLG-AS1	ENSG00000237975.6_2	0.000612706	-0.882031	0.212339	-0.316957
FLOT1	ENSG00000137312.14_1	0.0129262	0.327718	0.951538	0.00864308
GABPB2	ENSG00000143458.11_1	0.402054	-0.125393	0.0172699	-0.265829
GHDC	ENSG00000167925.15_2	0.940167	0.0152504	0.0184405	0.272339
GLB1	ENSG00000170266.15_2	0.275667	-0.100575	0.981223	-0.00256132
GLDC	ENSG00000178445.8_1	0.0218926	0.425498	0.0138627	0.367658
GNL1	ENSG00000204590.12_1	0.0327658	0.504198	0.690554	-0.0788386
GPANK1	ENSG00000204438.10_2	0.0216045	0.351744	0.489373	-0.091198
GPR183	ENSG00000169508.6_1	0.000136399	0.930173	0.00180689	0.537255
GPSM3	ENSG00000213654.9_2	0.144547	0.215179	0.0428306	0.319412
GRB7	ENSG00000141738.13_2	0.369437	0.135962	0.301986	0.149205
GSDMB	ENSG00000073605.18_1	5.11773e-09	1.22247	0.000714084	0.737775
H2AFZP3	ENSG00000218502.3_1	0.0228721	-0.563831	0.932995	-0.0296654
HCG18	ENSG00000231074.8_2	0.338341	0.0866437	0.967355	-0.0037226
HCP5	ENSG00000206337.10_2	3.04072e-06	1.05166	1.22794e-06	0.925982
HDAC7	ENSG00000061273.17_2	0.251039	0.231493	0.00203872	0.551401
HECTD4	ENSG00000173064.11_2	0.0960905	-0.30247	0.312045	0.201888
HLA-B	ENSG00000234745.9_1	5.73494e-11	1.41097	2.98654e-06	1.13321
HLA-C	ENSG00000204525.15_1	1.4583e-10	1.08798	7.02824e-07	0.728086
HLA-DMA	ENSG00000204257.14_2	0.000798834	-0.692831	0.00718541	-0.489198
HLA-DMB	ENSG00000242574.8_2	0.0131433	-0.497481	0.0557796	-0.405256
HLA-DOB	ENSG00000241106.6_2	0.6653	-0.0915661	0.497013	-0.116439
HLA-DPA1	ENSG00000231389.7_2	0.244711	-0.31811	0.240608	-0.242796
HLA-DPB1	ENSG00000223865.10_2	0.761706	-0.0707552	0.146243	-0.323027
HLA-DQA1	ENSG00000196735.11_2	0.056384	-0.468885	0.741925	-0.09146
HLA-DQB1	ENSG00000179344.16_2	0.223899	-0.182661	0.934499	-0.0513481
HLA-DRA	ENSG00000204287.13_1	0.0389483	-0.518774	0.0193213	-0.598337
HLA-DRB1	ENSG00000196126.10_1	0.668566	-0.118641	0.110591	-0.4283
HLA-DRB5	ENSG00000198502.5_1	0.829383	-0.0769143	0.102131	-0.445586
HLA-E	ENSG00000204592.8_1	1.91439e-13	1.23594	1.05374e-07	0.804953
HLA-L	ENSG00000243753.5_1	0.0371648	0.37333	0.518525	0.119291
HMSD	ENSG00000221887.5_2	0.803404	0.0621939	0.483331	-0.154128
HSD17B8	ENSG00000204228.3_1	0.263961	-0.199349	0.00607661	-0.372312
HSPA1A	ENSG00000204389.9_2	0.00739527	0.384632	0.00217499	0.345971
HSPA1B	ENSG00000204388.6_2	0.0233277	0.474634	0.0360708	0.321175
HSPA1L	ENSG00000204390.9_2	0.819729	0.0486677	0.813376	-0.0425625
IER3	ENSG00000137331.11_1	0.00531814	0.564577	0.198224	0.284964
IGFBP4	ENSG00000141753.6_1	0.0753474	0.278407	0.0990041	0.305896
IKZF4	ENSG00000123411.14_2	0.165195	-0.283212	0.783349	0.0512822
IL18R1	ENSG00000115604.10_2	0.00143037	0.524373	0.335394	0.151697
IL1R1	ENSG00000115594.11_2	0.209706	0.262373	0.0334346	0.490431
IL1RL1	ENSG00000115602.16_2	5.73027e-05	1.11128	0.251225	0.340997
IL1RL2	ENSG00000115598.9_2	0.0327182	0.414346	0.542829	0.0900509
IL33	ENSG00000137033.11_1	0.531887	-0.163649	0.49402	0.166568
IL4R	ENSG00000077238.13_2	0.0399009	0.39683	0.00681044	0.454289
IL6	ENSG00000136244.11_2	0.00120922	0.885799	0.0286341	0.535812
IRF1	ENSG00000125347.13_2	9.389e-12	1.193	8.67512e-07	0.96436
ITGB8	ENSG00000105855.9_1	0.144224	0.355889	0.0320732	0.457466
IVL	ENSG00000163207.6_1	2.81951e-07	1.58336	4.05597e-05	0.852288
JAZF1	ENSG00000153814.11_1	0.115795	-0.291621	0.802645	-0.0547164
KIAA1109	ENSG00000138688.15_2	0.109498	-0.299002	0.514554	0.131617
KIAA1432	ENSG00000107036.11_1	0.396382	-0.193109	0.188976	0.316983
KIAA2026	ENSG00000183354.11_1	0.310123	-0.149894	0.759369	0.0523979
KIF3A	ENSG00000131437.15_1	0.310145	0.157551	0.0221575	-0.293074
KIFC1	ENSG00000237649.7_1	0.113311	0.594844	0.943348	-0.0277682
KRT24	ENSG00000167916.4_1	4.34998e-09	1.61675	5.63824e-05	1.20323
LCE1C	ENSG00000197084.5_2	1.02436e-05	-0.816436	0.152282	-0.286582
LPP	ENSG00000145012.12_2	0.089908	-0.368687	0.227657	0.240121
LRP1	ENSG00000123384.13_2	0.0107153	-0.492375	0.139918	0.279793
LRRC32	ENSG00000137507.11_2	0.000262972	-0.757532	0.560993	0.142626
LSM2	ENSG00000204392.10_1	0.362528	-0.210244	0.51502	-0.140902
LTB	ENSG00000227507.2_1	0.339459	0.255822	0.522459	-0.154767
LY6G5C	ENSG00000204428.12_1	0.0189771	-0.46056	0.00253181	-0.56966
LY6G6C	ENSG00000204421.2_1	0.000283631	0.799872	0.49948	0.178912
LYSMD1	ENSG00000163155.11_1	0.20059	-0.285337	0.35439	-0.241062
MAPKAPK5	ENSG00000089022.13_1	0.0498506	0.257847	0.616884	-0.0495702
MAPKAPK5-AS1	ENSG00000234608.7_1	0.00101838	-0.652602	0.0176768	-0.478626
MDC1	ENSG00000137337.14_2	0.0586841	-0.29618	0.1859	0.261219
MED1	ENSG00000125686.11_1	0.559305	-0.108888	0.639451	0.107538
MED24	ENSG00000008838.18_2	0.665753	0.0693054	0.0563616	0.283935
MICA	ENSG00000204520.12_2	0.143173	0.265756	0.755726	-0.055893
MICB	ENSG00000204516.9_2	0.0112199	0.525288	0.0112277	0.450951
MIEN1	ENSG00000141741.11_1	0.113573	-0.311736	0.0366719	-0.325525
MLEC	ENSG00000110917.7_1	0.0102837	0.326277	0.885774	-0.0235116
MLLT11	ENSG00000213190.3_1	0.059587	-0.43639	0.0885894	-0.353855
MRPL9	ENSG00000143436.10_2	0.302976	0.150798	0.534131	-0.0718588
MRPS18B	ENSG00000204568.11_1	0.882174	0.0208854	0.048689	-0.200986
MSL1	ENSG00000188895.11_2	0.913453	0.0191799	0.0588035	0.243201
MUC21	ENSG00000204544.5_1	0.00607025	0.804344	0.011047	0.649068
NAA25	ENSG00000111300.9_2	0.965335	0.00643778	0.427321	0.0793553
NAB2	ENSG00000166886.12_2	0.0322364	0.358175	0.408928	0.11978
NELFE	ENSG00000204356.12_2	0.0107258	0.351146	0.399823	-0.122964
NEU1	ENSG00000204386.10_1	0.053983	-0.213141	0.0335975	-0.205271
NFKBIL1	ENSG00000204498.10_1	0.0531241	0.449084	0.806203	-0.051094
NOD2	ENSG00000167207.11_2	2.47612e-07	1.21075	2.41688e-05	1.10654
NOTCH4	ENSG00000204301.6_2	0.461335	-0.223654	0.0524813	0.43673
NR1D1	ENSG00000126368.5_1	0.000124094	0.75063	3.98223e-05	0.870868
NRM	ENSG00000137404.14_2	0.439507	-0.147056	0.924208	-0.0168174
ORMDL3	ENSG00000172057.9_2	0.36712	0.311971	0.30156	-0.316534
OVOL1	ENSG00000172818.9_1	1.81462e-12	1.95392	3.13745e-13	1.33974
P4HA2	ENSG00000072682.18_2	0.0360641	0.229639	0.564165	0.0658526
PBX2	ENSG00000204304.11_2	0.0562406	0.391103	0.220412	0.265329
PDLIM4	ENSG00000131435.12_1	0.000351852	0.527793	0.218948	0.182251
PFDN6	ENSG00000204220.10_2	0.349018	-0.289417	0.0965431	-0.428159
PGAP3	ENSG00000161395.13_2	0.430357	-0.132273	0.986362	-0.00370631
PHF1	ENSG00000112511.17_1	0.273106	0.130266	0.336087	0.127706
PIP5K1A	ENSG00000143398.19_2	0.0381146	0.63419	0.29771	0.297379
PMEL	ENSG00000185664.14_2	0.0427869	-0.346325	0.222089	-0.169724
POU5F1	ENSG00000204531.16_2	0.641242	0.107516	0.260704	-0.189924
PPP1R10	ENSG00000204569.9_2	0.205389	0.194512	0.223523	0.215571
PPP1R18	ENSG00000146112.11_1	0.0176221	0.359112	0.0170959	0.382577
PPT2	ENSG00000221988.12_2	0.135716	-0.19296	0.239012	-0.1688
PRKCQ	ENSG00000065675.14_1	0.00121021	0.465955	0.00178844	0.428329
PRKCQ-AS1	ENSG00000237943.6_1	3.09069e-05	0.631836	0.183131	0.17802
PRKRIR	ENSG00000137492.7_2	0.0596549	-0.299226	0.213975	-0.196468
PRR3	ENSG00000204576.11_1	0.755947	-0.0448481	0.306663	-0.158146
PRRC2A	ENSG00000204469.12_1	0.659231	0.132516	0.203374	0.341794
PRUNE	ENSG00000143363.15_2	0.000696955	-0.38636	0.0563564	-0.199514
PSMB8	ENSG00000204264.8_1	6.48723e-11	1.22894	3.77767e-07	0.899926
PSMB9	ENSG00000240065.7_2	6.44046e-10	1.75754	9.09402e-07	1.21056
PSMD3	ENSG00000108344.14_1	0.0111936	0.573351	0.925014	0.0246715
PSORS1C1	ENSG00000204540.10_2	0.93528	0.0261914	0.662255	0.124295
PSORS1C3	ENSG00000204528.3_2	0.519877	0.169351	0.760379	-0.0678638
PTPN11	ENSG00000179295.16_2	0.013898	0.261851	0.689102	0.0596322
PVT1	ENSG00000249859.8_2	0.430988	-0.0986411	0.127515	-0.147403
RAB5B	ENSG00000111540.15_1	0.727132	-0.0592477	0.230894	0.196083
RAD50	ENSG00000113522.13_1	0.687216	0.0551242	0.100015	-0.206935
RAD51B	ENSG00000182185.18_2	0.504123	0.0845504	0.964536	-0.00593717
RANBP6	ENSG00000137040.9_2	0.130508	-0.245138	0.52722	-0.0954322
RANP1	ENSG00000236603.2_1	0.657175	-0.0906617	0.534611	-0.11924
RAPGEFL1	ENSG00000108352.11_2	0.588001	-0.133997	0.358629	0.220541
RARA	ENSG00000131759.17_2	0.397844	0.17643	0.473786	0.150235
RDH16	ENSG00000139547.7_1	2.48683e-07	-0.992472	0.000512596	-0.776457
RGL2	ENSG00000237441.9_1	0.569727	-0.104224	0.755972	0.0529211
RING1	ENSG00000204227.4_1	0.745463	0.0755427	0.24594	-0.238087
RNF5	ENSG00000204308.7_1	0.0151871	-0.356247	4.26518e-05	-0.504773
RORA	ENSG00000069667.15_2	0.248237	0.152693	0.175825	0.196165
RORC	ENSG00000143365.16_2	0.602901	-0.130193	0.489107	-0.193408
RP11-111M22.3	ENSG00000255135.3_1	0.00151826	-0.683674	0.00108591	-0.611857
RP11-307L3.2	ENSG00000233846.2_1	0.469845	-0.127393	0.27751	-0.183188
RP5-1028K7.2	ENSG00000266088.5_1	0.70164	-0.0758625	0.3351	-0.174542
RPL19	ENSG00000108298.9_1	0.913916	-0.0280125	0.485521	-0.145459
RPL3P2	ENSG00000227939.1_1	0.137165	-0.2681	0.502423	-0.170906
RPL6	ENSG00000089009.15_1	0.889862	0.0344703	0.471626	-0.136456
RPS18	ENSG00000231500.6_1	0.177898	-0.36581	0.445439	-0.207493
RPS26	ENSG00000197728.9_2	0.0488623	-0.638867	0.765782	-0.12193
RPTN	ENSG00000215853.3_1	0.731807	0.105961	0.428241	0.267753
RUNX1	ENSG00000159216.18_2	0.0886568	-0.342071	0.853334	0.0395803
RXRB	ENSG00000204231.10_1	0.890181	0.0306716	0.661183	0.062729
S100A10	ENSG00000197747.8_1	0.761251	-0.0829131	0.962482	-0.0132538
S100A11	ENSG00000163191.5_1	0.218943	-0.340384	0.782258	-0.0874588
SBNO2	ENSG00000064932.15_1	0.360777	0.232037	0.00277064	0.706473
SCNM1	ENSG00000163156.11_2	0.852419	-0.0484153	0.370203	-0.171804
SEMA6C	ENSG00000143434.15_1	0.00809796	-0.552644	0.913405	0.0212968
Sep8	ENSG00000164402.13_2	0.678335	-0.062319	0.344845	0.143959
SERPINB10	ENSG00000242550.5_2	0.00636176	0.550834	0.675745	-0.0907311
SERPINB2	ENSG00000197632.8_2	6.56501e-12	1.88675	1.64652e-09	1.26781
SERPINB7	ENSG00000166396.12_2	0.0353073	0.360295	0.165149	0.238951
SETDB1	ENSG00000143379.12_1	0.858859	0.0361176	0.681485	0.0620939
SH2B3	ENSG00000111252.10_1	0.271654	0.274322	2.71499e-05	0.858692
SHROOM1	ENSG00000164403.14_2	0.404217	-0.166812	0.283519	-0.147971
SKIV2L	ENSG00000204351.11_1	0.60202	0.119446	0.0227385	0.400557
SLC22A4	ENSG00000197208.5_1	0.703299	-0.07313	0.733631	0.0570042
SLC22A5	ENSG00000197375.12_1	0.116354	-0.211783	0.631856	0.0686686
SLC25A46	ENSG00000164209.16_1	0.181877	-0.18208	0.24811	-0.174864
SLC39A7	ENSG00000112473.17_2	0.724517	0.117908	0.365613	-0.327135
SLC44A4	ENSG00000204385.10_1	0.10401	-0.268786	0.693048	-0.0895127
SLC9A2	ENSG00000115616.2_1	0.227117	0.232132	0.786044	0.0547242
SMAD3	ENSG00000166949.15_2	0.58669	-0.0794124	0.0718476	0.252686
SMARCE1	ENSG00000073584.18_2	0.0506143	-0.197851	0.0428956	-0.266951
SNX27	ENSG00000143376.12_1	0.103261	-0.290194	0.925844	-0.0196717
SPPL3	ENSG00000157837.15_2	0.165344	-0.123764	0.477284	0.0702965
SPRR1A	ENSG00000169474.4_1	0.0452032	0.785432	0.276732	0.476544
SPRR1B	ENSG00000169469.8_1	0.661652	0.139852	0.613724	0.164539
SPRR2A	ENSG00000241794.1_1	5.51879e-05	1.22035	0.000193204	1.10392
SPRR2C	ENSG00000229035.2_1	6.20207e-06	1.45488	0.000220018	1.03923
SPRR2D	ENSG00000163216.6_1	5.83541e-06	1.45046	9.69498e-05	1.19133
SPRR2E	ENSG00000203785.8_1	6.93947e-05	1.39095	0.00115478	1.13548
SPRR2F	ENSG00000244094.1_1	2.2494e-05	1.47945	3.37068e-05	1.26963
SPRR3	ENSG00000163209.14_1	0.0982181	0.498485	0.0878325	0.71848
STARD3	ENSG00000131748.15_2	0.0362651	0.357924	0.574526	0.0910532
STAT5B	ENSG00000173757.9_2	0.179725	0.251431	0.502003	0.169196
STAT6	ENSG00000166888.10_2	0.11206	0.331058	0.147569	0.294695
STK19	ENSG00000204344.14_2	0.114013	0.216251	0.829111	-0.0375098
SUOX	ENSG00000139531.12_1	1.84193e-05	-0.588621	0.00662168	-0.358715
TAP1	ENSG00000168394.10_1	8.95618e-17	2.00581	8.98097e-14	1.80551
TAP2	ENSG00000204267.13_2	7.20931e-05	0.836984	0.000117789	1.05726
TAPBP	ENSG00000231925.11_1	0.0972819	0.252871	0.0657198	0.314799
TCF19	ENSG00000137310.11_1	0.0159643	0.402891	0.0475318	0.219031
TCHH	ENSG00000159450.12_1	0.0451089	-0.359081	0.522678	-0.103742
TDRKH	ENSG00000182134.15_1	0.30251	-0.210577	0.17202	-0.201397
THEM4	ENSG00000159445.12_1	0.0164508	-0.288823	0.00413643	-0.308855
THEM5	ENSG00000196407.11_1	0.0245402	0.355774	0.85377	0.0383923
THRA	ENSG00000126351.12_1	0.702711	0.0789552	0.158373	-0.217056
TLR1	ENSG00000174125.7_2	0.0453502	-0.40252	0.201287	-0.181613
TLR6	ENSG00000174130.12_2	0.133347	-0.329806	0.64909	0.110159
TM9SF2	ENSG00000125304.8_1	0.140121	-0.213905	0.639451	-0.0698725
TMEM116	ENSG00000198270.12_2	0.000560444	-0.740556	0.0253805	-0.416482
TMEM194A	ENSG00000166881.9_2	0.221059	-0.33	0.743911	0.0858888
TNF	ENSG00000232810.3_1	3.21804e-07	1.36476	0.000407591	0.828938
TNFRSF11A	ENSG00000141655.15_1	0.268374	0.194157	0.00864903	0.534383
TNS4	ENSG00000131746.12_1	0.0793944	0.25098	0.0153394	0.419607
TOP2A	ENSG00000131747.14_1	0.562765	0.131471	0.606902	-0.0976795
TRAFD1	ENSG00000135148.11_1	0.0457987	0.316913	0.388149	0.127929
TRIM26	ENSG00000234127.8_2	0.000100031	0.821587	0.0165311	0.501644
TRIM31	ENSG00000204616.10_1	0.0007607	0.867754	0.143863	0.338842
TRIM39	ENSG00000204599.14_2	0.333026	0.197231	0.0537165	0.305188
TSLP	ENSG00000145777.14_1	0.0261776	-0.699117	0.21437	-0.475217
TSPAN8	ENSG00000127324.8_1	2.39004e-06	-1.48535	0.0040597	-1.02286
TUBB	ENSG00000196230.12_1	0.00258756	0.233026	0.0360178	0.176846
TUFT1	ENSG00000143367.15_2	3.21203e-07	0.975252	0.00222306	0.561344
UBAC2	ENSG00000134882.15_2	0.917624	-0.0107952	0.691081	-0.0396948
UBAC2-AS1	ENSG00000228889.6_1	0.0177513	-0.412583	0.0201927	-0.338277
UHRF2	ENSG00000147854.16_2	0.431796	0.113592	0.122064	0.202368
UNC119B	ENSG00000175970.9_2	0.131076	-0.356672	0.660444	-0.103424
UQCRQ	ENSG00000164405.10_1	0.0110107	-0.822754	0.568035	-0.220632
VARS	ENSG00000204394.12_2	0.422378	0.197014	0.00735488	0.548155
VARS2	ENSG00000137411.16_2	0.439788	-0.157456	0.139522	0.239211
VPS52	ENSG00000223501.8_1	0.655001	0.0730484	0.379672	0.128998
VPS72	ENSG00000163159.11_2	0.0334716	0.244453	0.720135	-0.0423367
VWA7	ENSG00000204396.10_1	0.647611	0.0930474	0.719002	0.0748036
WDR36	ENSG00000134987.11_1	0.410211	-0.167292	0.312852	0.185604
WDR46	ENSG00000227057.8_2	0.00324578	0.506008	0.642374	0.0791395
WIPF2	ENSG00000171475.13_1	0.798057	0.0433107	0.0789903	0.233363
XXbac-BPG181B23.7	ENSG00000272221.1_1	0.977634	0.006617	0.858012	0.0309953
ZBTB22	ENSG00000236104.2_2	0.985001	-0.00585771	0.978628	-0.0067811
ZBTB39	ENSG00000166860.2_1	0.210682	-0.26081	0.114691	0.359656
ZNF652	ENSG00000198740.8_2	0.000485032	-0.524493	0.0329943	-0.319872
